# Supplementary material for: The ChinaMAP analytics of deep whole genome sequences in 10,588 individuals
Source: Cell Res. 2020 Apr 30;30(9):717–31. doi: 10.1038/s41422-020-0322-9 (PMC7609296; doi:10.1038/s41422-020-0322-9)
Supplement: Supplementary file 8 — Supplementary information, Table S1 [file 41422_2020_322_MOESM8_ESM.xlsx]

## Sheet: S1
Supplementary Table S1. Geographical distribution of the participants in the ChinaMAP
Geographical_division	Province	Female	Male	Total	Mean age
East China	Shanghai	1114	796	1910	57.93
East China	Jiangsu	136	77	213	56.26
East China	Zhejiang	902	511	1413	52.15
East China	Anhui	48	22	70	49.48
East China	Fujian	582	377	959	50.21
East China	Jiangxi	33	12	45	53.85
East China	Shandong	354	127	481	56.82
Northeast China	Heilongjiang	22	9	31	54.39
Northeast China	Jilin	30	10	40	54.7
Northeast China	Liaoning	230	89	319	56.44
North China	Beijing	37	24	61	51.2
North China	Tianjin	42	30	72	51.18
North China	Shanxi	54	21	75	55.15
North China	Hebei	223	94	317	52.43
North China	Neimenggu	149	124	273	42.82
Central China	Henan	118	45	163	56.58
Central China	Hubei	741	349	1090	53.99
Central China	Hunan	215	160	375	46.97
South China	Guangdong	653	266	919	55.81
South China	Guangxi	60	36	96	50.27
Southwest China	Chongqing	10	11	21	61.86
Southwest China	Sichuan	291	165	456	50
Southwest China	Guizhou	285	105	390	57.21
Southwest China	Yunnan	7	4	11	53.96
Southwest China	Xizang	76	61	137	52.2
Northwest China	Shaanxi	67	25	92	56.46
Northwest China	Gansu	385	174	559	57.24
	ALL	6864	3724	10588	54.02
