# Supplementary material for: The ChinaMAP analytics of deep whole genome sequences in 10,588 individuals
Source: Cell Res. 2020 Apr 30;30(9):717–31. doi: 10.1038/s41422-020-0322-9 (PMC7609296; doi:10.1038/s41422-020-0322-9)
Supplement: Supplementary file 9 — Supplementary information, Table S2 [file 41422_2020_322_MOESM9_ESM.xlsx]

## Sheet: S2
Supplementary Table S2. The distribution and number of autosome variants grouped by impact and frequency
	Frequency	MIR	LOF	Moderate	Low	Other	Total
SNP	Singleton	53,367 (0.0712%)	32,521 (0.0434%)	689,511 (0.9204%)	1,105,065 (1.4750%)	73,037,176 (97.4900%)	74917640
	<=0.001	35,377 (0.0728%)	13,905 (0.0286%)	403,725 (0.8313%)	705,787 (1.4533%)	47,405,512 (97.6139%)	48564306
	0.001-0.01	4,219 (0.0755%)	1,020 (0.0182%)	36,657 (0.6557%)	76,514 (1.3686%)	5,472,161 (97.8820%)	5590571
	0.01-0.05	1,477 (0.0785%)	243 (0.0129%)	9,571 (0.5089%)	24,174 (1.2854%)	1,845,250 (98.1143%)	1880715
	>0.05	4,568 (0.0789%)	474 (0.0082%)	20,942 (0.3615%)	63,564 (1.0973%)	5,703,046 (98.4541%)	5792594
	ALL	99,008 (0.0724%)	48,163 (0.0352%)	1,160,406 (0.8486%)	1,975,104 (1.4444%)	133,463,145 (97.5994%)	136745826
INDEL	Singleton	3,811 (0.0717%)	23,946 (0.4505%)	15,270 (0.2873%)	76,108 (1.4319%)	5,195,952 (97.7586%)	5315087
	<=0.001	2,719 (0.0727%)	9,550 (0.2553%)	10,054 (0.2688%)	52,145 (1.3939%)	3,666,388 (98.0093%)	3740856
	0.001-0.01	512 (0.0724%)	811 (0.1147%)	1,505 (0.2128%)	8,004 (1.1320%)	696,246 (98.4681%)	707078
	0.01-0.05	239 (0.0857%)	181 (0.0649%)	467 (0.1675%)	2,866 (1.0282%)	274,980 (98.6536%)	278733
	>0.05	483 (0.0730%)	318 (0.0481%)	1,014 (0.1533%)	6,434 (0.9728%)	653,112 (98.7527%)	661361
	ALL	7,764 (0.0725%)	34,806 (0.3252%)	28,310 (0.2645%)	145,557 (1.3599%)	10,486,678 (97.9778%)	10703115
MIR: microRNA
LOF: Frameshift, splice acceptor, splice donor, stop gained, stop lost, start lost, initiator codon variant, transcript ablation
Moderate: Inframe-indel, splice region, missense variant
Low: synonymous variant, UTR, stop retained variant, exon loss
Other: intergenic region, intron variant, noncoding, downstream, upstream
