# Supplementary material for: The ChinaMAP analytics of deep whole genome sequences in 10,588 individuals
Source: Cell Res. 2020 Apr 30;30(9):717–31. doi: 10.1038/s41422-020-0322-9 (PMC7609296; doi:10.1038/s41422-020-0322-9)
Supplement: Supplementary file 10 — Supplementary information, Table S3 [file 41422_2020_322_MOESM10_ESM.xlsx]

## Sheet: S3
Supplementary Table S3. Summary statics of variants identified in the ChinaMAP
	SNPs			INDELs
	All samples	Median	Range	All samples	Median	Range
Total	136745826	3371469	3,245,006-3,419,587	10703115	354249	343,286-363,895
No. known variants	68445170	3.35929e+06	3,232,042-3,406,366	5074625	351920	340,690-359,197
No. novel variants	68300656	12303	6,939-19,337	5628490	2286	1,782-11,220
Ti/Tv	-	2.11	2.107-2.119	-	-	-
Het/hom	-	1.38	1.14-1.52	-	1.75	1.47-1.97
Frameshift	-	-	-	31585	117	86-160
In-frame	-	-	-	15733	137	109-169
Nonsynonymous	980726	9667	9,016-10,005	-	-	-
Synonymous	532701	10354	9,786-10,716	-	-	-
Stop gain/stop lost	27169	98	71-122	798	3	0-9
Start lost	2657	17	43674	194	2	0-7
UTR	1442403	26601	25,362-27,329	145557	3717	3,549-3,896
Splice_region	173149	2501	2,357-2,621	14609	473	431-519
Upstream/downstream	4135268	95206	91,671-97,304	375703	12428	11,914-12,765
Intron	57737364	1342846	1,296,592-1,365,211	4637133	155549	150,523-159,128
Intergenic	71402096	1876406	1,797,171-1,911,280	5462089	191207	184,817-198,793
Other	312293	7677	7,219-8,063	19714	557	496-616
Predicated LOF variants	48163	267	229-308	34806	167	134-217
HGMD-DM & ClinVar-pathogenic	1465	1	0-6	196	0	0-4
