# Supplementary material for: The ChinaMAP analytics of deep whole genome sequences in 10,588 individuals
Source: Cell Res. 2020 Apr 30;30(9):717–31. doi: 10.1038/s41422-020-0322-9 (PMC7609296; doi:10.1038/s41422-020-0322-9)
Supplement: Supplementary file 11 — Supplementary information, Table S4 [file 41422_2020_322_MOESM11_ESM.xlsx]

## Sheet: S4
Supplementary Table S4. Number of novel autosome variants grouped by impact and frequency
	Frequency	MIR	LOF	Moderate	Low	Other	Total
SNP	Singleton	35,952 (0.0696%)	20,137 (0.0390%)	357,128 (0.6917%)	680,420 (1.3179%)	50,535,772 (97.8818%)	51629409
	<=0.001	11,771 (0.0711%)	4,020 (0.0243%)	82,612 (0.4988%)	200,988 (1.2137%)	16,261,099 (98.1921%)	16560490
	0.001-0.01	51 (0.0592%)	3 (0.0035%)	58 (0.0674%)	132 (0.1533%)	85,865 (99.7166%)	86109
	0.01-0.05	8 (0.0512%)	1 (0.0064%)	2 (0.0128%)	8 (0.0512%)	15,596 (99.8783%)	15615
	>0.05	15 (0.1661%)	0 (0.0000%)	5 (0.0554%)	3 (0.0332%)	9,010 (99.7454%)	9033
	ALL	47,797 (0.0700%)	24,161 (0.0354%)	439,805 (0.6439%)	881,551 (1.2907%)	66,907,342 (97.9600%)	68300656
INDEL	Singleton	2,902 (0.0718%)	18,353 (0.4543%)	8,921 (0.2208%)	54,485 (1.3488%)	3,954,818 (97.9042%)	4039479
	<=0.001	1,093 (0.0741%)	3,569 (0.2419%)	2,210 (0.1498%)	17,862 (1.2106%)	1,450,723 (98.3236%)	1475457
	0.001-0.01	58 (0.0703%)	39 (0.0473%)	42 (0.0509%)	196 (0.2376%)	82,168 (99.5940%)	82503
	0.01-0.05	26 (0.1783%)	8 (0.0549%)	6 (0.0411%)	13 (0.0892%)	14,528 (99.6365%)	14581
	>0.05	8 (0.0486%)	12 (0.0729%)	6 (0.0364%)	11 (0.0668%)	16,433 (99.7753%)	16470
	ALL	4,087 (0.0726%)	21,981 (0.3905%)	11,185 (0.1987%)	72,567 (1.2893%)	5,518,670 (98.0489%)	5628490
MIR: microRNA
LOF: Frameshift, splice acceptor, splice donor, stop gained, stop lost, start lost, initiator codon variant, transcript ablation
Moderate: Inframe-indel, splice region, missense variant
Low: synonymous variant, UTR, stop retained variant, exon loss
Other: intergenic region, intron variant, noncoding, downstream, upstream
