# Supplementary material for: The ChinaMAP analytics of deep whole genome sequences in 10,588 individuals
Source: Cell Res. 2020 Apr 30;30(9):717–31. doi: 10.1038/s41422-020-0322-9 (PMC7609296; doi:10.1038/s41422-020-0322-9)
Supplement: Supplementary file 12 — Supplementary information, Table S5 [file 41422_2020_322_MOESM12_ESM.xlsx]

## Sheet: S5
Supplementary Table S5. Number of protein-coding genes affected by loss-of-function variants with an allele frequency of <=1%
	Number of affected genes			Number of LOF intolerant genes (pLI >= 0.9)
Number of participants	All, n (%)	Het, n (%)	Hom, n (%)	All, n (%)	Het, n (%)	Hom, n (%)
N >= 1	15,048 (81.3317%)	15,022 (81.1912%)	627 (3.3888%)	1,983 (10.7178%)	1,979 (10.6961%)	29 (0.1567%)
N >= 5	8,775 (47.4273%)	8,758 (47.3354%)	55 (0.2973%)	540 (2.9186%)	539 (2.9132%)	0 (0.0000%)
N >= 10	5,441 (29.4076%)	5,425 (29.3212%)	30 (0.1621%)	222 (1.1999%)	222 (1.1999%)	0 (0.0000%)
N >= 20	2,835 (15.3227%)	2,819 (15.2362%)	13 (0.0703%)	99 (0.5351%)	99 (0.5351%)	0 (0.0000%)
