# Supplementary material for: The ChinaMAP analytics of deep whole genome sequences in 10,588 individuals
Source: Cell Res. 2020 Apr 30;30(9):717–31. doi: 10.1038/s41422-020-0322-9 (PMC7609296; doi:10.1038/s41422-020-0322-9)
Supplement: Supplementary file 13 — Supplementary information, Table S6 [file 41422_2020_322_MOESM13_ESM.xlsx]

## Sheet: S6
Supplementary Table S6. Number of autosome loss-of-function variants in the ChinaMAP
		Extremely-rare (,0.0001]			Very-rare (0.0001,0.001]			Rare (0.001,0.01]			Low (0.01,0.05]			Common (0.05,)			Total
	Variant type	mean	median	sd	mean	median	sd	mean	median	sd	mean	median	sd	mean	median	sd	mean	median	sd
Hom	stop lost	9.44465e-05	0	0.00971836	0.000850019	0	0.0291441	0.000850019	0	0.0291441	0.0026445	0	0.0513591	7.25878	7	1.52851	7.26322	7	1.53087
	start lost	9.44465e-05	0	0.00971836	0.000850019	0	0.0291441	0.000944465	0	0.0307191	0.00651681	0	0.0804671	5.0425	5	1.65491	5.05091	5	1.65721
	splice donor variant	0.000850019	0	0.0291441	0.00443899	0	0.0664808	0.0137892	0	0.118229	0.059218	0	0.246611	35.7604	36	3.67283	35.8387	36	3.68571
	stop gained	0.0026445	0	0.0513591	0.00991689	0	0.100982	0.0191726	0	0.137825	0.0917076	0	0.311602	21.9478	22	3.51306	22.0712	22	3.53381
	initiator codon variant	0	0	0	0	0	0	0.000472233	0	0.0217268	0.00151114	0	0.0388459	0	0	0	0.00198338	0	0.044493
	splice acceptor variant	0.000377786	0	0.019434	0.00198338	0	0.044493	0.0111447	0	0.105879	0.0252172	0	0.159183	21.5842	21	3.20739	21.6229	22	3.21408
Het	stop lost	0.0828296	0	0.289346	0.093691	0	0.304101	0.212788	0	0.454773	0.273895	0	0.512404	7.73423	8	2.19125	8.39743	8	2.34031
	start lost	0.226955	0	0.481217	0.265017	0	0.515772	0.341424	0	0.58835	0.487344	0	0.680963	10.6334	11	2.66254	11.9541	12	2.87959
	splice donor variant	0.890914	1	0.964908	0.915281	1	0.960592	1.44617	1	1.20718	3.72422	4	1.90654	48.1074	48	5.37461	55.084	55	6.0063
	stop gained	2.29363	2	1.56952	2.20495	2	1.50743	3.17303	3	1.78575	4.00812	4	2.00767	48.512	48	5.51464	60.1917	60	6.49811
	initiator codon variant	0.0267284	0	0.163622	0.0295618	0	0.16994	0.0439176	0	0.208576	0.0637514	0	0.244321	0	0	0	0.163959	0	0.400171
	splice acceptor variant	0.643275	0	0.812998	0.653853	0	0.81929	1.19598	1	1.0957	1.81913	2	1.31426	35.1902	35	4.59928	39.5025	39	5.05581
