# Supplementary material for: The ChinaMAP analytics of deep whole genome sequences in 10,588 individuals
Source: Cell Res. 2020 Apr 30;30(9):717–31. doi: 10.1038/s41422-020-0322-9 (PMC7609296; doi:10.1038/s41422-020-0322-9)
Supplement: Supplementary file 14 — Supplementary information, Table S7 [file 41422_2020_322_MOESM14_ESM.xlsx]

## Sheet: S7
Supplementary Table S7. Annotation of pathogenic variants by the HGMD, ACMG and ClinVar databases
CHROM	POS	REF	ALT	AC	AF	AN	Func	Gene	Transcript	dbSNP	1000GP3_AF	gnomAD_AF	TOPMed_AF	HGMD_tag	HGMD_disease	Clinvar_Tag	ACMG_Tag
chr1	1213738	G	A	1	4.72233e-05	21176	missense_variant	TNFRSF4	NM_003327.3:p.Arg65Cys/c.193C>T	rs587777075	NA	3.17075e-05	2.38914e-05	DM	Kaposi sarcoma	Pathogenic	Uncertain_significance
chr1	1232294	C	T	1	5.56174e-05	17980	missense_variant	B3GALT6	NM_080605.3:p.Arg6Trp/c.16C>T	rs397514722	NA	NA	NA	DM	Ehlers-Danlos syndrome	Pathogenic	Uncertain_significance
chr1	1232478	C	T	3	0.000165472	18130	missense_variant	B3GALT6	NM_080605.3:p.Pro67Leu/c.200C>T	rs397514720	NA	NA	NA	DM	Spondyloepimetaphyseal dysplasia with joint laxity	Pathogenic	Uncertain_significance
chr1	1232972	C	T	1	4.72456e-05	21166	missense_variant	B3GALT6	NM_080605.3:p.Arg232Cys/c.694C>T	rs397514717	0.000399361	1.5393e-05	2.38914e-05	DM	Spondyloepimetaphyseal dysplasia with joint laxity	Pathogenic	Uncertain_significance
chr1	1535723	G	A	2	9.44465e-05	21176	missense_variant	TMEM240	NM_001114748.1:p.Thr80Met/c.239C>T	rs606231454	NA	3.85429e-05	3.98191e-05	DM	Spinocerebellar ataxia 21	Pathogenic	Uncertain_significance
chr1	2406566	A	G	1	4.72233e-05	21176	missense_variant	PEX10	NM_153818.1:p.Leu297Pro/c.890T>C	rs724160000	NA	NA	NA	DM	Zellweger syndrome	Pathogenic	Likely_pathogenic
chr1	2406580	CAG	C	4	0.000188893	21176	frameshift_variant	PEX10	NM_153818.1:p.Leu292fs/c.874_875delCT	rs61752093	NA	4.3416e-05	7.96381e-05	DM	Zellweger syndrome	Pathogenic	Pathogenic
chr1	2406766	G	A	1	4.72233e-05	21176	stop_gained	PEX10	NM_153818.1:p.Arg264*/c.790C>T	rs61752092	NA	2.58414e-05	NA	DM	Zellweger syndrome	Pathogenic	Pathogenic
chr1	5864484	G	A	1	4.72233e-05	21176	missense_variant	NPHP4	NM_015102.4:p.Arg1284Cys/c.3850C>T	rs779755743	NA	0.000179057	8.76019e-05	DM	Nephronophthisis 4	NA	Uncertain_significance
chr1	5865212	C	T	2	9.44465e-05	21176	missense_variant	NPHP4	NM_015102.4:p.Val1236Met/c.3706G>A	rs781049266	NA	5.56954e-05	5.57467e-05	DM	Cardiovascular malformations	NA	Uncertain_significance
chr1	5866443	G	A	1	4.72233e-05	21176	missense_variant	NPHP4	NM_015102.4:p.Arg1192Trp/c.3574C>T	rs139022622	0.000998403	0.00181107	0.00175204	DM	Nephronophthisis 4	Likely_benign	Uncertain_significance
chr1	5874521	C	T	2	9.44465e-05	21176	missense_variant	NPHP4	NM_015102.4:p.Val1061Ile/c.3181G>A	rs143020939	0.00119808	0.000197322	0.000509684	DM	Nephronophthisis 4	Uncertain_significance	Uncertain_significance
chr1	5874571	C	T	2	9.44465e-05	21176	missense_variant	NPHP4	NM_015102.4:p.Arg1044His/c.3131G>A	rs375819124	0.000798722	0.000161404	0.000215023	DM	Cardiovascular malformations	NA	Uncertain_significance
chr1	5875036	C	T	4	0.000188893	21176	missense_variant	NPHP4	NM_015102.4:p.Arg961His/c.2882G>A	rs183885357	0.00119808	0.00241006	0.00243693	DM	Nephronophthisis 4	Benign	Benign
chr1	5877193	C	T	16	0.000755572	21176	missense_variant	NPHP4	NM_015102.4:p.Arg906His/c.2717G>A	rs77973802	0.000199681	0.000158211	0.000111493	DM	Nephronophthisis	NA	Uncertain_significance
chr1	5880183	G	A	6	0.00028334	21176	missense_variant	NPHP4	NM_015102.4:p.Arg848Trp/c.2542C>T	rs17472401	0.00758786	0.0157067	0.014972	DM	Nephronophthisis 4	Benign	Benign
chr1	5890875	T	C	1	4.72233e-05	21176	missense_variant	NPHP4	NM_015102.4:p.Gln766Arg/c.2297A>G	NA	NA	NA	NA	DM	Nephronophthisis 4	NA	Uncertain_significance
chr1	5890912	C	T	1	4.72233e-05	21176	missense_variant	NPHP4	NM_015102.4:p.Gly754Arg/c.2260G>A	rs373962831	NA	1.84352e-05	3.18552e-05	DM	Nephronophthisis 4	Uncertain_significance	Uncertain_significance
chr1	5890969	G	A	9	0.000425009	21176	missense_variant	NPHP4	NM_015102.4:p.Arg735Trp/c.2203C>T	rs191913664	0.000399361	0.000443216	0.000931766	DM	Nephronophthisis 4	Uncertain_significance	Uncertain_significance
chr1	5890974	C	T	32	0.00151114	21176	missense_variant	NPHP4	NM_015102.4:p.Gly733Asp/c.2198G>A	rs587783027	NA	7.84249e-05	8.76019e-05	DM	Nephronophthisis	Uncertain_significance	Uncertain_significance
chr1	5905367	G	A	3	0.00014167	21176	missense_variant	NPHP4	NM_015102.4:p.Thr627Met/c.1880C>T	rs199891059	0.000599042	0.000183965	3.18552e-05	DM	Nephronophthisis 4	NA	Uncertain_significance
chr1	5905773	G	A	1	4.72233e-05	21176	missense_variant	NPHP4	NM_015102.4:p.Pro541Leu/c.1622C>T	rs145255635	0.00259585	0.000875257	0.00265195	DM	Cardiovascular malformations	Conflicting_interpretations_of_pathogenicity	Likely_benign
chr1	5947199	G	A	3	0.00014167	21176	missense_variant	NPHP4	NM_015102.4:p.Arg342Cys/c.1024C>T	rs190940697	0.00199681	0.00156957	0.000955657	DM	Nephronophthisis 4	Benign/Likely_benign	Likely_benign
chr1	6441066	G	A	1	4.72233e-05	21176	splice_donor_variant+intron_variant	ESPN	NM_031475.2:c.990+1G>A	rs748164590	NA	4.19618e-06	NA	DM	Hearing loss	NA	Uncertain_significance
chr1	7809893	C	G	2	9.44465e-05	21176	missense_variant+splice_region_variant	PER3	NM_001289862.1:p.Pro415Ala/c.1243C>G	rs150812083	0.00339457	0.00601746	0.00317756	DM	Familial advanced sleep phase syndrome	Pathogenic	Uncertain_significance
chr1	7809900	A	G	2	9.44465e-05	21176	missense_variant	PER3	NM_001289862.1:p.His417Arg/c.1250A>G	rs139315125	0.00339457	0.00602484	0.00317756	DM	Familial advanced sleep phase syndrome	Pathogenic	Uncertain_significance
chr1	7965425	G	C	2	9.44465e-05	21176	structural_interaction_variant	PARK7	:c.192G>C	rs74315353	NA	3.2281e-05	1.59276e-05	DM	Parkinson disease	Pathogenic	Uncertain_significance
chr1	7969406	T	TA	1	4.72233e-05	21176	intron_variant	PARK7	NM_001123377.1:c.252+8dupA	rs781094807	NA	0.000264131	0.00027077	DM	Parkinson disease	NA	Uncertain_significance
chr1	7970951	G	A	44	0.00207782	21176	structural_interaction_variant	PARK7	:c.310G>A	rs774005786	NA	0.000364297	0.000175204	DM	Parkinson disease	NA	Uncertain_significance
chr1	7984971	G	A	1	4.72233e-05	21176	missense_variant	PARK7	NM_001123377.1:p.Glu163Lys/c.487G>A	rs74315354	NA	1.21823e-05	NA	DM	Parkinsonism & amyotrophic lateral sclerosis	Pathogenic	Uncertain_significance
chr1	9262261	C	G	1	4.72233e-05	21176	stop_gained	H6PD	NM_001282587.1:p.Tyr327*/c.981C>G	rs398122817	NA	1.68537e-05	7.96381e-05	DM	Cortisone reductase deficiency	Pathogenic	Pathogenic
chr1	9975672	C	T	3	0.00014167	21176	structural_interaction_variant	NMNAT1	:c.196C>T	rs763325435	NA	8.52903e-05	1.59276e-05	DM	Leber congenital amaurosis	NA	Uncertain_significance
chr1	9982570	C	T	4	0.000188893	21176	missense_variant	NMNAT1	NM_001297778.1:p.Arg237Cys/c.709C>T	rs375110174	NA	5.05207e-05	3.18552e-05	DM	Leber congenital amaurosis	NA	Uncertain_significance
chr1	10345943	C	T	48	0.00226672	21176	missense_variant	KIF1B	NM_015074.3:p.Pro1217Ser/c.3649C>T	rs121908163	0.000199681	0.0001661	0.000254842	DM	Neuroblastoma	Likely_pathogenic	Uncertain_significance
chr1	11022209	A	G	1	4.72233e-05	21176	missense_variant	TARDBP	NM_007375.3:p.Asn267Ser/c.800A>G	rs80356718	0.000199681	8.13246e-05	3.18552e-05	DM	Amyotrophic lateral sclerosis	Pathogenic	Uncertain_significance
chr1	11023351	G	A	1	4.72233e-05	21176	3_prime_UTR_variant	TARDBP	NM_007375.3:c.*697G>A	rs387906334	NA	NA	1.59276e-05	DM	Frontotemporal lobar degeneration	Pathogenic	Uncertain_significance
chr1	11792306	C	T	1	4.72233e-05	21176	missense_variant	MTHFR	NM_005957.4:p.Arg535Gln/c.1604G>A	rs773360881	NA	1.62423e-05	NA	DM	Methylenetetrahydrofolate reductase deficiency	NA	Uncertain_significance
chr1	11792307	G	A	1	4.72233e-05	21176	missense_variant	MTHFR	NM_005957.4:p.Arg535Trp/c.1603C>T	rs760886915	NA	8.12123e-06	NA	DM	Methylenetetrahydrofolate reductase deficiency	NA	Uncertain_significance
chr1	11794765	C	T	1	4.72233e-05	21176	missense_variant	MTHFR	NM_005957.4:p.Arg377His/c.1130G>A	rs750323424	NA	1.80358e-05	2.38914e-05	DM	Methylenetetrahydrofolate reductase deficiency	NA	Uncertain_significance
chr1	11795125	C	T	4	0.000188893	21176	missense_variant	MTHFR	NM_005957.4:p.Arg335His/c.1004G>A	rs543016186	0.000199681	6.52964e-05	2.38914e-05	DM	Methylenetetrahydrofolate reductase deficiency	Uncertain_significance	Uncertain_significance
chr1	11796319	C	T	10	0.000472233	21176	missense_variant	MTHFR	NM_005957.4:p.Asp223Asn/c.667G>A	rs150847674	0.000798722	0.000220029	0.000788417	DM	Hyperhomocysteinaemia	Uncertain_significance	Uncertain_significance
chr1	11800250	C	T	1	4.72233e-05	21176	missense_variant	MTHFR	NM_005957.4:p.Arg183Gln/c.548G>A	rs574132670	0.000199681	5.77146e-05	1.59276e-05	DM	Methylenetetrahydrofolate reductase deficiency	Pathogenic	Uncertain_significance
chr1	11801166	C	T	1	4.72233e-05	21176	missense_variant	MTHFR	NM_005957.4:p.Arg157Gln/c.470G>A	rs121434295	NA	3.61392e-05	2.38914e-05	DM	Homocystinuria	Pathogenic	Uncertain_significance
chr1	11801392	G	A	1	4.72233e-05	21176	missense_variant	MTHFR	NM_005957.4:p.Arg82Trp/c.244C>T	rs786204009	NA	NA	NA	DM	Methylenetetrahydrofolate reductase deficiency	Pathogenic	Uncertain_significance
chr1	11802980	C	T	1	4.72233e-05	21176	missense_variant	MTHFR	NM_005957.4:p.Arg46Gln/c.137G>A	rs776483190	NA	2.0311e-05	7.96381e-06	DM	Methylenetetrahydrofolate reductase deficiency	Pathogenic	Uncertain_significance
chr1	11802981	G	A	115	0.00543068	21176	missense_variant	MTHFR	NM_005957.4:p.Arg46Trp/c.136C>T	rs138189536	0.000399361	0.000176823	0.000477829	DM	Methylenetetrahydrofolate reductase deficiency	Pathogenic	Likely_pathogenic
chr1	11847373	T	G	1	4.72233e-05	21176	missense_variant	NPPA	NM_006172.3:p.Ser64Arg/c.190A>C	rs61757261	0.000599042	0.0019404	0.00181575	DM	Atrial fibrillation	Likely_benign	Uncertain_significance
chr1	11972968	G	A	1	4.72233e-05	21176	missense_variant	PLOD1	NM_001316320.1:p.Ala714Thr/c.2140G>A	rs199730384	0.000199681	4.32885e-05	NA	DM	Ehlers-Danlos syndrome VI	NA	Uncertain_significance
chr1	11999054	C	T	1	4.72233e-05	21176	missense_variant	MFN2	NM_001127660.1:p.Arg259Cys/c.775C>T	rs587777875	NA	NA	NA	DM	Charcot-Marie-Tooth disease 2a	Pathogenic/Likely_pathogenic	Likely_pathogenic
chr1	12001404	C	T	1	4.72233e-05	21176	missense_variant	MFN2	NM_001127660.1:p.Arg274Trp/c.820C>T	rs762440627	NA	1.63267e-05	1.59276e-05	DM	Hereditary motor & sensory neuropathy II with mild intellectual disability	NA	Uncertain_significance
chr1	12002028	C	T	1	4.72233e-05	21176	missense_variant	MFN2	NM_001127660.1:p.Thr362Met/c.1085C>T	rs387906991	NA	2.52489e-05	1.59276e-05	DM	Charcot-Marie-Tooth disease 2a	Pathogenic	Uncertain_significance
chr1	12004835	G	A	1	4.72233e-05	21176	missense_variant	MFN2	NM_001127660.1:p.Arg468His/c.1403G>A	rs138382758	0.00199681	0.0022309	0.00290679	DM	Charcot-Marie-Tooth disease 2a	Conflicting_interpretations_of_pathogenicity	Likely_benign
chr1	12009668	G	A	1	4.72233e-05	21176	missense_variant	MFN2	NM_001127660.1:p.Ala716Thr/c.2146G>A	rs144860227	0.00119808	0.000122637	0.000398191	DM	Charcot-Marie-Tooth disease	Conflicting_interpretations_of_pathogenicity	Likely_benign
chr1	15445660	G	A	1	4.72233e-05	21176	missense_variant	CTRC	NM_007272.2:p.Val235Ile/c.703G>A	rs140993290	0.00119808	0.00104634	0.00027077	DM	Pancreatitis	Conflicting_interpretations_of_pathogenicity	Benign
chr1	16044580	C	T	1	4.72233e-05	21176	stop_gained	CLCNKB	NM_000085.4:p.Arg30*/c.88C>T	rs200835418	0.000199681	1.37827e-05	7.96381e-06	DM	Bartter syndrome	NA	Pathogenic
chr1	16051721	G	A	1	4.72233e-05	21176	missense_variant	CLCNKB	NM_000085.4:p.Gly437Arg/c.1309G>A	rs755714542	NA	3.25175e-05	3.18552e-05	DM	Bartter syndrome	NA	Uncertain_significance
chr1	16051800	CA	C	2	9.44465e-05	21176	frameshift_variant	CLCNKB	NM_000085.4:p.Tyr466fs/c.1389delA	rs775637637	NA	8.14923e-06	NA	DM	Bartter syndrome 3	NA	Likely_pathogenic
chr1	16130227	G	A	7	0.000330563	21176	missense_variant+splice_region_variant	EPHA2	NM_004431.4:p.Arg890Cys/c.2668C>T	rs778989600	NA	3.24792e-05	5.57467e-05	DM	Paediatric cataract	NA	Uncertain_significance
chr1	16131843	C	T	1	4.72233e-05	21176	missense_variant	EPHA2	NM_004431.4:p.Ala785Thr/c.2353G>A	rs766078852	NA	2.44192e-05	NA	DM	Cataracts	NA	Uncertain_significance
chr1	16138119	G	A	129	0.0060918	21176	missense_variant	EPHA2	NM_004431.4:p.Thr349Met/c.1046C>T	rs200490325	0.000599042	0.000264846	0.000461901	DM	Cataract	NA	Uncertain_significance
chr1	16996261	C	T	1	4.72233e-05	21176	missense_variant	ATP13A2	NM_022089.3:p.Arg449Gln/c.1346G>A	rs774585729	NA	2.0312e-05	7.96381e-06	DM	Parkinson disease	NA	Uncertain_significance
chr1	17000494	G	A	1	4.72233e-05	21176	missense_variant	ATP13A2	NM_022089.3:p.Ala249Val/c.746C>T	rs145515028	NA	0.000682922	0.000342444	DM	Parkinson disease	NA	Uncertain_significance
chr1	17004399	G	A	1	4.72233e-05	21176	missense_variant	ATP13A2	NM_022089.3:p.Arg164Trp/c.490C>T	rs199624796	NA	1.08325e-05	7.96381e-06	DM	Myoclonic epilepsy	Pathogenic	Uncertain_significance
chr1	17028580	A	T	4	0.000188893	21176	intron_variant	SDHB	NM_003000.2:c.423+20T>A	rs190139590	0.00119808	0.00298483	0.00173611	DM	Phaeochromocytoma and paraganglioma	Conflicting_interpretations_of_pathogenicity	Likely_benign
chr1	17033108	T	C	1	4.72233e-05	21176	missense_variant	SDHB	NM_003000.2:p.Lys80Glu/c.238A>G	NA	NA	NA	NA	DM	Paraganglioma	Likely_pathogenic	Uncertain_significance
chr1	17044767	A	C	1	4.72233e-05	21176	missense_variant	SDHB	NM_003000.2:p.Leu65Arg/c.194T>G	NA	NA	NA	NA	DM	Phaeochromocytoma and paraganglioma	NA	Uncertain_significance
chr1	17044818	T	A	1	4.72233e-05	21176	missense_variant	SDHB	NM_003000.2:p.Asp48Val/c.143A>T	rs202101384	NA	4.46889e-05	7.96381e-06	DM	Hypotonia & leukodystrophy	Uncertain_significance	Uncertain_significance
chr1	20633642	G	A	9	0.000446828	20142	missense_variant	PINK1	NM_032409.2:p.Gly32Arg/c.94G>A	NA	NA	NA	7.96381e-06	DM	Parkinson disease	NA	Uncertain_significance
chr1	20633919	C	T	1	4.72233e-05	21176	missense_variant	PINK1	NM_032409.2:p.Ala124Val/c.371C>T	NA	NA	1.08301e-05	NA	DM	Parkinson disease	NA	Uncertain_significance
chr1	20638012	G	C	1	4.72233e-05	21176	missense_variant	PINK1	NM_032409.2:p.Lys186Asn/c.558G>C	rs143204084	0.000199681	0.000714275	0.000207059	DM	Parkinson disease	NA	Uncertain_significance
chr1	20638031	G	A	1	4.72233e-05	21176	missense_variant	PINK1	NM_032409.2:p.Gly193Arg/c.577G>A	rs543939499	0.000199681	2.43712e-05	7.96381e-06	DM	Parkinson disease	NA	Uncertain_significance
chr1	20638080	C	T	2	9.44465e-05	21176	missense_variant	PINK1	NM_032409.2:p.Pro209Leu/c.626C>T	rs34677717	0.000199681	0.000137489	0.000199095	DM	Parkinson disease	NA	Uncertain_significance
chr1	20639952	C	T	1	4.72233e-05	21176	stop_gained	PINK1	NM_032409.2:p.Arg246*/c.736C>T	rs74315357	NA	2.88467e-05	1.59276e-05	DM	Parkinson disease	Pathogenic	Pathogenic
chr1	20644549	G	A	6	0.00028334	21176	missense_variant	PINK1	NM_032409.2:p.Arg279His/c.836G>A	rs74315358	NA	3.968e-05	0.000127421	DM	Parkinson disease	Pathogenic	Uncertain_significance
chr1	20644551	G	A	4	0.000188893	21176	missense_variant	PINK1	NM_032409.2:p.Ala280Thr/c.838G>A	rs772510148	NA	5.04999e-05	4.77829e-05	DM	Parkinson disease	NA	Uncertain_significance
chr1	20644651	C	T	2	9.44465e-05	21176	missense_variant	PINK1	NM_032409.2:p.Thr313Met/c.938C>T	rs74315359	0.000199681	1.80462e-05	1.59276e-05	DM	Parkinson disease	Pathogenic	Uncertain_significance
chr1	20645565	C	T	1	4.72233e-05	21176	missense_variant	PINK1	NM_032409.2:p.Pro322Leu/c.965C>T	rs768019187	NA	3.25198e-05	NA	DM	Parkinson disease	NA	Uncertain_significance
chr1	20645615	G	A	4	0.000188893	21176	missense_variant	PINK1	NM_032409.2:p.Ala339Thr/c.1015G>A	rs55831733	0.000599042	0.000566558	0.00066896	DM	Parkinson disease	Uncertain_significance	Uncertain_significance
chr1	20648528	G	A	2	9.44465e-05	21176	missense_variant	PINK1	NM_032409.2:p.Ala383Thr/c.1147G>A	rs45515602	0.00119808	0.000288817	0.000453937	DM	Parkinson disease	NA	Likely_benign
chr1	20648577	C	T	8	0.000377786	21176	missense_variant	PINK1	NM_032409.2:p.Pro399Leu/c.1196C>T	rs119451946	0.000199681	1.62546e-05	NA	DM	Parkinson disease	Uncertain_significance	Uncertain_significance
chr1	20648601	G	A	41	0.00193615	21176	missense_variant	PINK1	NM_032409.2:p.Arg407Gln/c.1220G>A	rs556540177	0.000199681	0.000101637	0.00010353	DM	Parkinson disease	NA	Uncertain_significance
chr1	20648612	G	A	1	4.72233e-05	21176	missense_variant	PINK1	NM_032409.2:p.Gly411Ser/c.1231G>A	rs45478900	0.000199681	0.00199025	0.000740635	DM	Parkinson disease	NA	Uncertain_significance
chr1	20649095	A	G	2	9.44465e-05	21176	missense_variant	PINK1	NM_032409.2:p.Asn451Ser/c.1352A>G	rs747400197	NA	1.21898e-05	1.59276e-05	DM	Parkinson disease	NA	Uncertain_significance
chr1	20649217	C	T	7	0.000330563	21176	stop_gained	PINK1	NM_032409.2:p.Arg492*/c.1474C>T	rs34208370	0.000199681	7.2394e-05	4.77829e-05	DM	Parkinson disease	Pathogenic	Pathogenic
chr1	21220008	G	A	2	9.44465e-05	21176	missense_variant	ECE1	NM_001397.2:p.Arg754Cys/c.2260C>T	rs3026906	NA	0.000225211	0.000230951	DM	Hirschsprung disease	Pathogenic	Uncertain_significance
chr1	21554098	TA	T	5	0.000236116	21176	frameshift_variant	ALPL	NM_000478.5:p.Val7fs/c.18delA	NA	NA	NA	NA	DM	Hypophosphatasia	NA	Pathogenic
chr1	21560662	C	T	2	9.44465e-05	21176	missense_variant	ALPL	NM_000478.5:p.Ala33Val/c.98C>T	rs121918005	NA	1.44297e-05	NA	DM	Hypophosphatasia	Pathogenic	Uncertain_significance
chr1	21561126	C	T	1	4.72233e-05	21176	missense_variant	ALPL	NM_000478.5:p.Arg71Cys/c.211C>T	rs121918001	NA	NA	NA	DM	Hypophosphatasia	Pathogenic	Uncertain_significance
chr1	21563158	G	A	1	4.72233e-05	21176	missense_variant	ALPL	NM_000478.5:p.Ala116Thr/c.346G>A	rs121918013	NA	NA	1.59276e-05	DM	Hypophosphatasia	Pathogenic/Likely_pathogenic	Likely_pathogenic
chr1	21563219	G	A	15	0.000708349	21176	missense_variant	ALPL	NM_000478.5:p.Arg136His/c.407G>A	rs121918011	NA	0.000119239	0.00010353	DM	Hypophosphatasia	Pathogenic/Likely_pathogenic	Likely_pathogenic
chr1	21563219	G	C	1	4.72233e-05	21176	missense_variant	ALPL	NM_000478.5:p.Arg136Pro/c.407G>C	NA	NA	NA	3.18552e-05	DM	Hypophosphatasia	NA	Uncertain_significance
chr1	21564097	G	A	35	0.00165281	21176	missense_variant	ALPL	NM_000478.5:p.Ala177Thr/c.529G>A	rs199669988	0.000399361	0.0001264	6.37105e-05	DM	Hypophosphatasia	NA	Uncertain_significance
chr1	21564110	C	T	1	4.72233e-05	21176	missense_variant	ALPL	NM_000478.5:p.Ser181Leu/c.542C>T	rs199590449	NA	3.65827e-05	1.59276e-05	DM	Hypophosphatasia	Likely_pathogenic	Uncertain_significance
chr1	21570321	G	A	1	4.72233e-05	21176	stop_gained	ALPL	NM_000478.5:p.Trp270*/c.809G>A	rs786204634	NA	8.12361e-06	NA	DM	Hypophosphatasia	Likely_pathogenic	Pathogenic
chr1	21573673	G	A	1	4.72233e-05	21176	missense_variant	ALPL	NM_000478.5:p.Glu291Lys/c.871G>A	rs786204473	NA	NA	2.38914e-05	DM	Hypophosphatasia	Likely_pathogenic	Uncertain_significance
chr1	21573726	ACT	A	1	4.72233e-05	21176	frameshift_variant	ALPL	NM_000478.5:p.Ser310fs/c.928_929delTC	NA	NA	NA	7.96381e-06	DM	Hypophosphatasia	Likely_pathogenic	Pathogenic
chr1	21573779	GCTT	G	4	0.000188893	21176	disruptive_inframe_deletion	ALPL	NM_000478.5:p.Phe328del/c.984_986delCTT	rs753338851	NA	1.80507e-05	3.18552e-05	DM	Hypophosphatasia	NA	Uncertain_significance
chr1	21573781	T	C	13	0.000613903	21176	missense_variant	ALPL	NM_000478.5:p.Phe327Leu/c.979T>C	rs121918010	NA	7.58101e-05	4.77829e-05	DM	Hypophosphatasia	Pathogenic/Likely_pathogenic	Likely_pathogenic
chr1	21573800	G	T	1	4.72233e-05	21176	splice_donor_variant+intron_variant	ALPL	NM_000478.5:c.997+1G>T	NA	NA	3.2281e-05	NA	DM	Hypophosphatasia	NA	Pathogenic
chr1	21575831	ACCT	A	2	9.44465e-05	21176	disruptive_inframe_deletion	ALPL	NM_000478.5:p.Ser368del/c.1101_1103delCTC	NA	NA	NA	NA	DM	Hypophosphatasia	NA	Uncertain_significance
chr1	21575855	G	A	7	0.000330563	21176	missense_variant	ALPL	NM_000478.5:p.Val374Met/c.1120G>A	rs552831415	0.000199681	2.16431e-05	3.18552e-05	DM	Hypophosphatasia	NA	Uncertain_significance
chr1	21575897	T	C	1	4.72233e-05	21176	missense_variant	ALPL	NM_000478.5:p.Tyr388His/c.1162T>C	NA	NA	NA	NA	DM	Hypophosphatasia	NA	Uncertain_significance
chr1	21576603	T	C	1	4.72233e-05	21176	missense_variant	ALPL	NM_000478.5:p.Val424Ala/c.1271T>C	NA	NA	NA	7.96381e-06	DM	Hypophosphatasia	NA	Uncertain_significance
chr1	21577421	C	T	2	9.44465e-05	21176	missense_variant	ALPL	NM_000478.5:p.Arg450Cys/c.1348C>T	rs138690664	NA	1.24291e-05	5.57467e-05	DM	Hypophosphatasia	NA	Uncertain_significance
chr1	21850069	C	T	1	4.72233e-05	21176	missense_variant	HSPG2	NM_001291860.1:p.Arg2474His/c.7421G>A	rs749970512	NA	4.70108e-05	0.00010353	DM	Camptodactyly	NA	Uncertain_significance
chr1	21864192	G	A	1	4.72233e-05	21176	missense_variant	HSPG2	NM_001291860.1:p.Arg1551Cys/c.4651C>T	NA	NA	NA	7.96381e-06	DM	Schwartz-Jampel syndrome type 1	NA	Uncertain_significance
chr1	21884513	C	T	1	4.72233e-05	21176	intron_variant	HSPG2	NM_001291860.1:c.1657+15G>A	NA	NA	NA	7.96381e-06	DM	Schwartz-Jampel syndrome	Uncertain_significance	Uncertain_significance
chr1	22661153	C	T	1	4.72233e-05	21176	stop_gained	C1QB	NM_000491.3:p.Arg177*/c.529C>T	rs751172449	NA	2.437e-05	7.96381e-06	DM	C1Q deficiency	NA	Uncertain_significance
chr1	23795989	C	T	2	9.44465e-05	21176	stop_gained	GALE	NM_000403.3:p.Trp336*/c.1007G>A	NA	NA	4.06752e-06	7.96381e-06	DM	Galactosaemia epimerase deficiency	NA	Pathogenic
chr1	23796261	G	A	1	4.72233e-05	21176	structural_interaction_variant	GALE	:c.878C>T	rs775072430	NA	4.06349e-06	1.59276e-05	DM	Galactosaemia epimerase deficiency	NA	Uncertain_significance
chr1	23796777	G	A	2	9.44465e-05	21176	structural_interaction_variant	GALE	:c.715C>T	rs137853860	0.000199681	1.67482e-05	NA	DM	Galactosaemia epimerase deficiency	Likely_pathogenic	Uncertain_significance
chr1	23797128	A	G	1	4.72233e-05	21176	structural_interaction_variant	GALE	:c.548T>C	rs121908045	NA	4.19678e-06	NA	DM	Galactosaemia epimerase deficiency	Pathogenic	Uncertain_significance
chr1	23797718	G	A	11	0.000519456	21176	missense_variant	GALE	NM_000403.3:p.Arg169Trp/c.505C>T	rs137853859	NA	6.49426e-05	0.000111493	DM	Galactosaemia epimerase deficiency	Pathogenic	Uncertain_significance
chr1	23798188	C	T	1	4.72233e-05	21176	structural_interaction_variant	GALE	:c.280G>A	rs121908047	NA	1.08298e-05	1.59276e-05	DM	Galactosaemia epimerase deficiency	Pathogenic/Likely_pathogenic	Likely_pathogenic
chr1	23817475	C	T	1	4.72233e-05	21176	splice_donor_variant+intron_variant	HMGCL	NM_000191.2:c.252+1G>A	rs775218067	NA	4.06151e-06	NA	DM	HMG-CoA lyase deficiency	NA	Pathogenic
chr1	23817520	CAG	C	1	4.72233e-05	21176	frameshift_variant	HMGCL	NM_000191.2:p.Ser69fs/c.206_207delCT	rs752137615	NA	2.88586e-05	NA	DM	HMG-CoA lyase deficiency	Pathogenic	Pathogenic
chr1	23820532	C	T	2	9.44555e-05	21174	structural_interaction_variant	HMGCL	:c.122G>A	rs121964997	NA	2.88571e-05	3.18552e-05	DM	HMG-CoA lyase deficiency	Pathogenic	Uncertain_significance
chr1	23865622	A	T	1	4.72233e-05	21176	stop_gained	FUCA1	NM_000147.4:p.Tyr131*/c.393T>A	rs781230182	NA	1.21818e-05	7.96381e-06	DM	Fucosidosis	Pathogenic	Pathogenic
chr1	25543762	TG	T	1	4.86098e-05	20572	frameshift_variant	LDLRAP1	NM_015627.2:p.Gly24fs/c.71delG	NA	NA	NA	7.96381e-06	DM	Hypercholesterolaemia	Pathogenic	Pathogenic
chr1	25809080	C	T	1	4.72233e-05	21176	missense_variant	SEPN1	NM_020451.2:p.Arg268Cys/c.802C>T	rs368074297	NA	8.12896e-06	3.18552e-05	DM	SEPN-related myopathy	NA	Uncertain_significance
chr1	25811806	T	TC	1	4.72233e-05	21176	frameshift_variant	SEPN1	NM_020451.2:p.Lys404fs/c.1209dupC	rs745715484	NA	1.51313e-05	NA	DM	Multiminicore disease	NA	Uncertain_significance
chr1	25814150	T	G	3	0.00014167	21176	missense_variant	SEPN1	NM_020451.2:p.Met525Arg/c.1574T>G	rs761631813	NA	3.61034e-05	NA	DM	Congenital myopathy	NA	Uncertain_significance
chr1	26911982	G	A	6	0.00028334	21176	missense_variant	NR0B2	NM_021969.2:p.Arg213Cys/c.637C>T	rs199976415	0.000199681	5.77205e-05	3.98191e-05	DM	Obesity	NA	Uncertain_significance
chr1	26912001	C	T	1	4.72233e-05	21176	stop_gained	NR0B2	NM_021969.2:p.Trp206*/c.618G>A	rs766293590	NA	8.12374e-06	2.38914e-05	DM	Obesity	NA	Pathogenic
chr1	26912053	C	T	27	0.00127503	21176	missense_variant	NR0B2	NM_021969.2:p.Gly189Glu/c.566G>A	rs202154574	0.000199681	4.87785e-05	8.76019e-05	DM	Obesity	NA	Likely_benign
chr1	26913774	CAGGTGCGATG	C	55	0.00259728	21176	frameshift_variant	NR0B2	NM_021969.2:p.His53fs/c.157_166delCATCGCACCT	rs540387719	0.000798722	0.000495297	0.000390227	DM	Obesity	NA	Uncertain_significance
chr1	26913841	G	A	9	0.000425009	21176	stop_gained	NR0B2	NM_021969.2:p.Arg34*/c.100C>T	rs74315349	NA	8.86778e-05	3.98191e-05	DM	Obesity	Pathogenic	Pathogenic
chr1	27358224	G	T	21	0.000991689	21176	missense_variant	MAP3K6	NM_004672.4:p.Pro958Thr/c.2872C>A	rs75893867	0.000798722	0.000346984	0.000119457	DM	Gastric cancer	NA	Uncertain_significance
chr1	27358259	G	A	2	9.44465e-05	21176	missense_variant	MAP3K6	NM_004672.4:p.Pro946Leu/c.2837C>T	rs141787524	0.00219649	0.00568829	0.00311385	DM	Gastric cancer	NA	Uncertain_significance
chr1	32786940	C	T	1	4.72233e-05	21176	missense_variant+splice_region_variant	YARS	NM_003680.3:p.Glu274Lys/c.820G>A	rs758897498	NA	4.0619e-06	NA	DM	Peripheral neuropathy	NA	Uncertain_significance
chr1	33014521	C	T	7	0.000330563	21176	splice_donor_variant+intron_variant	AK2	NM_001625.3:c.498+1G>A	rs777503956	NA	1.80378e-05	1.59276e-05	DM	Reticular dysgenesia	NA	Pathogenic
chr1	33021616	G	A	1	4.72233e-05	21176	missense_variant	AK2	NM_001625.3:p.Arg103Trp/c.307C>T	rs267606648	NA	NA	1.59276e-05	DM	Reticular dysgenesia	Pathogenic	Uncertain_significance
chr1	34761318	C	T	6	0.00028334	21176	missense_variant	GJB4	NM_153212.2:p.Arg22Cys/c.64C>T	rs776245625	NA	6.85614e-05	3.98191e-05	DM	Deafness	NA	Uncertain_significance
chr1	34761319	G	A	5	0.000236116	21176	missense_variant	GJB4	NM_153212.2:p.Arg22His/c.65G>A	rs80358212	NA	6.90546e-05	5.57467e-05	DM	Erythrokeratodermia variabilis	Pathogenic	Uncertain_significance
chr1	34761363	G	A	174	0.00821685	21176	missense_variant	GJB4	NM_153212.2:p.Val37Met/c.109G>A	rs146378222	0.00119808	0.000689177	0.000764526	DM	Deafness	Uncertain_significance	Uncertain_significance
chr1	34761474	G	A	4	0.000188893	21176	missense_variant	GJB4	NM_153212.2:p.Val74Met/c.220G>A	rs771048190	NA	3.25627e-05	1.59276e-05	DM	Deafness	NA	Uncertain_significance
chr1	34761546	C	T	131	0.00618625	21176	missense_variant	GJB4	NM_153212.2:p.Arg98Cys/c.292C>T	rs200602523	0.000599042	0.000324903	0.000382263	DM	Deafness	NA	Uncertain_significance
chr1	34761556	G	A	11	0.000519456	21176	missense_variant	GJB4	NM_153212.2:p.Arg101His/c.302G>A	rs375702737	NA	7.21834e-05	7.16743e-05	DM	Deafness	NA	Uncertain_significance
chr1	34761624	C	T	7	0.000330563	21176	missense_variant	GJB4	NM_153212.2:p.Arg124Trp/c.370C>T	rs373126632	0.000199681	9.02175e-05	6.37105e-05	DM	Deafness	NA	Uncertain_significance
chr1	34784796	G	A	1	4.72233e-05	21176	missense_variant	GJB3	NM_001005752.1:p.Gly12Ser/c.34G>A	rs74315315	NA	3.96949e-05	3.98191e-05	DM	Erythrokeratodermia variabilis	NA	Uncertain_significance
chr1	34784850	G	A	1	4.72233e-05	21176	missense_variant	GJB3	NM_001005752.1:p.Val30Ile/c.88G>A	rs373725070	NA	1.21828e-05	3.98191e-05	DM	Erythrokeratodermia variabilis	NA	Uncertain_significance
chr1	34785060	G	A	2	9.44465e-05	21176	missense_variant	GJB3	NM_001005752.1:p.Glu100Lys/c.298G>A	NA	NA	NA	7.96381e-06	DM	Erythrokeratodermia variabilis	Likely_pathogenic	Uncertain_significance
chr1	34785259	A	G	10	0.000472233	21176	missense_variant	GJB3	NM_001005752.1:p.Asn166Ser/c.497A>G	rs121908851	NA	8.12559e-06	7.96381e-06	DM	Deafness	Pathogenic	Uncertain_significance
chr1	34785282	G	A	2	9.44465e-05	21176	missense_variant	GJB3	NM_001005752.1:p.Val174Met/c.520G>A	NA	NA	7.22361e-06	3.18552e-05	DM	Deafness	NA	Uncertain_significance
chr1	34905347	G	A	2	9.44465e-05	21176	missense_variant	DLGAP3	NM_001080418.2:p.Arg13Cys/c.37C>T	rs377135837	0.00159744	0.000740765	0.000135385	DM	Trichotillomania	NA	Uncertain_significance
chr1	36097648	G	A	1	4.72233e-05	21176	missense_variant	COL8A2	NM_005202.3:p.Pro678Leu/c.2033C>T	rs775189078	NA	1.21985e-05	7.96381e-06	DM	Glaucoma	NA	Uncertain_significance
chr1	36098770	C	T	1	4.72233e-05	21176	missense_variant	COL8A2	NM_005202.3:p.Arg304Gln/c.911G>A	rs369487110	0.000199681	0.000113296	9.55657e-05	DM	Fuchs corneal dystrophy	NA	Uncertain_significance
chr1	39965490	C	T	1	4.72233e-05	21176	missense_variant	MFSD2A	NM_001136493.2:p.Ser179Leu/c.536C>T	NA	NA	7.21751e-06	7.96381e-06	DM	Microcephaly syndrome	Pathogenic	Uncertain_significance
chr1	40074094	C	T	1	4.72233e-05	21176	stop_gained	PPT1	NM_000310.3:p.Trp296*/c.888G>A	rs386833670	NA	4.06286e-06	NA	DM	Neuronal ceroid lipofuscinosis	Likely_pathogenic	Pathogenic
chr1	40091349	G	A	2	9.44465e-05	21176	structural_interaction_variant	PPT1	:c.413C>T	rs386833646	NA	2.03189e-05	6.37105e-05	DM	Neuronal ceroid lipofuscinosis	Likely_pathogenic	Uncertain_significance
chr1	40092078	T	C	1	4.72233e-05	21176	structural_interaction_variant	PPT1	:c.329A>G	rs142894102	NA	0.000169561	3.98191e-05	DM	Neuronal ceroid lipofuscinosis	Uncertain_significance	Uncertain_significance
chr1	40271975	G	T	2	9.44465e-05	21176	stop_gained	ZMPSTE24	NM_005857.4:p.Glu237*/c.709G>T	rs281875370	NA	2.43827e-05	2.38914e-05	DM	Restrictive dermopathy	not_provided	Pathogenic
chr1	40290870	G	GT	5	0.000236116	21176	frameshift_variant	ZMPSTE24	NM_005857.4:p.Leu362fs/c.1085dupT	rs553349565; rs137854889	NA	0.000357053	0.000294661	DM	Mandibuloacral dysplasia	Pathogenic	Pathogenic
chr1	40292553	C	T	14	0.000661126	21176	missense_variant	ZMPSTE24	NM_005857.4:p.Leu438Phe/c.1312C>T	rs116771294	0.000998403	6.85431e-05	0.000111493	DM	Metabolic disease	not_provided	Uncertain_significance
chr1	40818518	C	G	79	0.00373064	21176	missense_variant	KCNQ4	NM_004700.3:p.Phe182Leu/c.546C>G	rs80358273	0.000599042	0.000318278	0.000326516	DM	Deafness	Pathogenic	Uncertain_significance
chr1	40818620	C	T	12	0.000566733	21174	synonymous_variant	KCNQ4	NM_004700.3:p.Arg216Arg/c.648C>T	rs80358269	0.000199681	0.000161348	0.000143349	DM	Deafness	Uncertain_significance	Uncertain_significance
chr1	40838449	G	A	33	0.00155837	21176	missense_variant	KCNQ4	NM_004700.3:p.Val672Met/c.2014G>A	rs754076761	NA	8.30475e-05	7.96381e-05	DM	Deafness	NA	Uncertain_significance
chr1	40838474	C	T	2	9.44465e-05	21176	missense_variant	KCNQ4	NM_004700.3:p.Ser680Phe/c.2039C>T	rs772135867	NA	1.80535e-05	7.96381e-06	DM	Sensorineural hearing impairment	Pathogenic	Uncertain_significance
chr1	42747254	C	T	4	0.000188893	21176	synonymous_variant	P3H1	NM_001243246.1:p.Ala691Ala/c.2073G>A	rs137853890	NA	3.23206e-05	NA	DM	Osteogenesis imperfecta	Likely_pathogenic	Uncertain_significance
chr1	42747286	G	A	1	4.72233e-05	21176	stop_gained	P3H1	NM_001243246.1:p.Arg681*/c.2041C>T	rs72659356	NA	NA	NA	DM	Osteogenesis imperfecta	NA	Pathogenic
chr1	42929765	C	T	2	9.44465e-05	21176	missense_variant	SLC2A1	NM_006516.2:p.Arg232His/c.695G>A	rs139412383	NA	8.12222e-06	7.96381e-06	DM	Absence epilepsy	NA	Uncertain_significance
chr1	42931142	G	A	2	9.44465e-05	21176	missense_variant	SLC2A1	NM_006516.2:p.Thr60Met/c.179C>T	rs142986731	NA	3.24753e-05	5.57467e-05	DM	Epilepsy	Uncertain_significance	Uncertain_significance
chr1	43338146	C	T	1	4.72233e-05	21176	stop_gained	MPL	NM_005373.2:p.Arg43*/c.127C>T	rs148434485	NA	3.65551e-05	3.18552e-05	DM	Amegakaryocytic thrombocytopaenia	Pathogenic	Pathogenic
chr1	43338563	CCT	C	3	0.00014167	21176	frameshift_variant	MPL	NM_005373.2:p.Leu79fs/c.235_236delCT	rs587778514	NA	4.33029e-05	3.18552e-05	DM	Amegakaryocytic thrombocytopaenia	Pathogenic	Pathogenic
chr1	43338597	C	T	2	9.44465e-05	21176	stop_gained	MPL	NM_005373.2:p.Arg90*/c.268C>T	rs763144679	NA	4.06072e-06	NA	DM	Amegakaryocytic thrombocytopaenia	NA	Pathogenic
chr1	43338633	C	T	1	4.72233e-05	21176	missense_variant	MPL	NM_005373.2:p.Arg102Cys/c.304C>T	rs763568293	NA	1.21818e-05	3.18552e-05	DM	Amegakaryocytic thrombocytopaenia	NA	Uncertain_significance
chr1	43339286	C	A	2	9.44465e-05	21176	missense_variant	MPL	NM_005373.2:p.Pro136His/c.407C>A	rs764904424	NA	1.22041e-05	7.96381e-06	DM	Amegakaryocytic thrombocytopaenia	NA	Uncertain_significance
chr1	43339435	C	T	1	4.72233e-05	21176	stop_gained	MPL	NM_005373.2:p.Gln186*/c.556C>T	rs121913610	NA	NA	NA	DM	Amegakaryocytic thrombocytopaenia	Pathogenic	Pathogenic
chr1	43352259	C	T	1	4.72233e-05	21176	missense_variant	MPL	NM_005373.2:p.Arg537Trp/c.1609C>T	rs148784027	NA	1.80678e-05	4.77829e-05	DM	Amegakaryocytic thrombocytopaenia	Likely_benign	Uncertain_significance
chr1	44829035	C	T	3	0.00014167	21176	missense_variant	PTCH2	NM_003738.4:p.Val471Ile/c.1411G>A	rs769934593	NA	2.85538e-05	1.59276e-05	DM	Macrostomia	NA	Uncertain_significance
chr1	44829443	CAG	C	83	0.00391953	21176	frameshift_variant	PTCH2	NM_003738.4:p.Ser391fs/c.1172_1173delCT	rs56126236	0.000599042	0.000234496	0.000199095	DM	Nevoid basal cell carcinoma syndrome	Likely_pathogenic	Uncertain_significance
chr1	45012960	G	A	1	4.72233e-05	21176	missense_variant	UROD	NM_000374.4:p.Gly25Glu/c.74G>A	rs764268015	NA	4.06151e-06	NA	DM	Porphyria	NA	Uncertain_significance
chr1	45013675	C	T	1	4.72233e-05	21176	missense_variant	UROD	NM_000374.4:p.Arg120Cys/c.358C>T	rs763913128	NA	4.06157e-06	1.59276e-05	DM	Porphyria	NA	Uncertain_significance
chr1	45013979	A	G	1	4.72233e-05	21176	missense_variant	UROD	NM_000374.4:p.Tyr182Cys/c.545A>G	NA	NA	4.06118e-06	NA	DM	Porphyria	NA	Uncertain_significance
chr1	45014560	T	A	2	9.44465e-05	21176	missense_variant	UROD	NM_000374.4:p.Leu253Gln/c.758T>A	rs36033115	0.00419329	0.00592342	0.00348019	DM	Porphyria	Likely_benign	Uncertain_significance
chr1	45331556	C	T	5	0.000236116	21176	missense_variant+splice_region_variant	MUTYH	NM_001128425.1:p.Gly396Asp/c.1187G>A	rs36053993	0.00239617	0.0029844	0.00339258	DM	Adenomatous polyposis coli	Pathogenic	Pathogenic
chr1	45332080	G	A	1	4.72233e-05	21176	stop_gained	MUTYH	NM_001128425.1:p.Gln314*/c.940C>T	rs587781338	NA	1.21828e-05	NA	DM	Colorectal cancer	Pathogenic	Pathogenic
chr1	45332088	T	C	271	0.0127975	21176	splice_acceptor_variant+intron_variant	MUTYH	NM_001128425.1:c.934-2A>G	rs77542170	0.00299521	0.00107525	0.000684888	DM	Gastric cancer	Conflicting_interpretations_of_pathogenicity	Pathogenic
chr1	45332174	G	A	1	4.72233e-05	21176	missense_variant	MUTYH	NM_001128425.1:p.Arg309Cys/c.925C>T	rs138089183	NA	0.000465566	0.000430046	DM	MUTYH-associated polyposis	Conflicting_interpretations_of_pathogenicity	Uncertain_significance
chr1	45332242	C	T	7	0.000330563	21176	missense_variant	MUTYH	NM_001128425.1:p.Gly286Glu/c.857G>A	rs730881833	NA	2.44089e-05	2.38914e-05	DM	Colorectal adenoma	Pathogenic/Likely_pathogenic	Likely_pathogenic
chr1	45332279	G	A	2	9.44465e-05	21176	missense_variant	MUTYH	NM_001128425.1:p.Arg274Trp/c.820C>T	rs769237459	NA	8.16247e-06	7.96381e-06	DM	Adenomatous polyposis coli	Conflicting_interpretations_of_pathogenicity	Uncertain_significance
chr1	45332300	G	A	7	0.000330563	21176	stop_gained	MUTYH	NM_001128425.1:p.Gln267*/c.799C>T	rs786203115	NA	1.63291e-05	NA	DM	Colorectal adenoma	Pathogenic	Pathogenic
chr1	45332440	G	A	1	4.72233e-05	21176	stop_gained	MUTYH	NM_001128425.1:p.Arg247*/c.739C>T	rs587782885	NA	4.08383e-06	1.59276e-05	DM	MYH polyposis	Pathogenic	Pathogenic
chr1	45332445	C	T	1	4.72233e-05	21176	missense_variant	MUTYH	NM_001128425.1:p.Arg245His/c.734G>A	rs140342925	NA	7.95948e-05	8.76019e-05	DM	Adenomatous polyposis coli	Pathogenic/Likely_pathogenic	Likely_pathogenic
chr1	45332466	T	C	1	4.72233e-05	21176	missense_variant	MUTYH	NM_001128425.1:p.Asn238Ser/c.713A>G	NA	NA	NA	NA	DM	Multiple colorectal adenomas	Pathogenic/Likely_pathogenic	Likely_pathogenic
chr1	45332621	C	T	5	0.000236116	21176	missense_variant	MUTYH	NM_001128425.1:p.Val215Met/c.643G>A	rs776487884	NA	4.87349e-05	NA	DM	MUTYH-associated polyposis	Uncertain_significance	Uncertain_significance
chr1	45332785	C	T	2	9.44465e-05	21176	missense_variant	MUTYH	NM_001128425.1:p.Arg185Gln/c.554G>A	rs533899702	0.000199681	8.1211e-06	NA	DM	Adenomatous polyposis coli	Uncertain_significance	Uncertain_significance
chr1	45332786	G	A	1	4.72233e-05	21176	missense_variant	MUTYH	NM_001128425.1:p.Arg185Trp/c.553C>T	rs750592289	NA	1.21817e-05	1.59276e-05	DM	Adenomatous polyposis coli	Conflicting_interpretations_of_pathogenicity	Uncertain_significance
chr1	45332788	C	T	3	0.00014167	21176	missense_variant	MUTYH	NM_001128425.1:p.Arg184Gln/c.551G>A	rs758567247	NA	2.16452e-05	1.59276e-05	DM	Colorectal adenoma	Uncertain_significance	Uncertain_significance
chr1	45332803	T	C	1	4.72233e-05	21176	missense_variant	MUTYH	NM_001128425.1:p.Tyr179Cys/c.536A>G	rs34612342	0.000199681	0.00148641	0.00145738	DM	Adenomatous polyposis coli	Pathogenic	Pathogenic
chr1	45332955	C	T	4	0.000188893	21176	stop_gained	MUTYH	NM_001128425.1:p.Trp156*/c.467G>A	rs762307622	NA	6.15844e-05	4.77829e-05	DM	Colorectal cancer	Pathogenic/Likely_pathogenic	Likely_pathogenic
chr1	45334474	C	T	461	0.0217699	21176	missense_variant	MUTYH	NM_001128425.1:p.Gly25Asp/c.74G>A	rs75321043	0.00179712	0.00103886	0.00146534	DM	Adenomatous polyposis coli	Conflicting_interpretations_of_pathogenicity	Likely_benign
chr1	45334493	G	A	13	0.000613903	21176	stop_gained	MUTYH	NM_001128425.1:p.Arg19*/c.55C>T	rs587780088	NA	8.1217e-06	2.38914e-05	DM	MUTYH-associated polyposis	Pathogenic	Pathogenic
chr1	45334495	G	A	461	0.0217699	21176	missense_variant	MUTYH	NM_001128425.1:p.Pro18Leu/c.53C>T	rs79777494	0.00179712	0.00103889	0.00146534	DM	Adenomatous polyposis coli	Conflicting_interpretations_of_pathogenicity	Uncertain_significance
chr1	45500412	A	G	5	0.000236116	21176	structural_interaction_variant	MMACHC	:c.80A>G	rs546099787	0.000199681	1.21835e-05	8.76019e-05	DM	Methylmalonic aciduria	NA	Uncertain_significance
chr1	45508250	C	G	3	0.00014167	21176	stop_gained	MMACHC	NM_015506.2:p.Tyr105*/c.315C>G	NA	NA	NA	1.59276e-05	DM	Methylmalonic aciduria & homocystinuria	NA	Pathogenic
chr1	45508266	C	T	1	4.72233e-05	21176	stop_gained	MMACHC	NM_015506.2:p.Arg111*/c.331C>T	rs121918242	NA	5.41391e-05	0.000119457	DM	Methylmalonic aciduria	Pathogenic	Pathogenic
chr1	45508284	G	C	1	4.72233e-05	21176	structural_interaction_variant	MMACHC	:c.349G>C	rs752205161	NA	4.06362e-06	1.59276e-05	DM	Methylmalonic aciduria & homocystinuria	NA	Likely_pathogenic
chr1	45508329	C	T	1	4.72233e-05	21176	stop_gained	MMACHC	NM_015506.2:p.Arg132*/c.394C>T	rs121918241	NA	0.000101602	3.98191e-05	DM	Methylmalonic aciduria	Pathogenic	Pathogenic
chr1	45508332	CAA	C	1	4.72233e-05	21176	frameshift_variant	MMACHC	NM_015506.2:p.Gln133fs/c.398_399delAA	rs746135357	NA	2.03194e-05	2.38914e-05	DM	Methylmalonic aciduria	NA	Pathogenic
chr1	45508805	GGT	G	2	9.44465e-05	21176	frameshift_variant	MMACHC	NM_015506.2:p.Cys149fs/c.445_446delTG	rs777210603; rs796051999	NA	1.80887e-05	3.18552e-05	DM	Methylmalonic aciduria & homocystinuria	Pathogenic	Pathogenic
chr1	45508829	G	C	1	4.72233e-05	21176	structural_interaction_variant	MMACHC	:c.463G>C	NA	NA	NA	NA	DM	Methylmalonic aciduria & homocystinuria	NA	Uncertain_significance
chr1	45508848	G	A	21	0.000991689	21176	structural_interaction_variant	MMACHC	:c.482G>A	rs121918243	NA	0.000147983	0.000111493	DM	Methylmalonic aciduria	Pathogenic	Pathogenic
chr1	45508975	G	A	31	0.00146392	21176	stop_gained	MMACHC	NM_015506.2:p.Trp203*/c.609G>A	rs587776889	NA	4.06134e-05	0.000191131	DM	Methylmalonic aciduria	Pathogenic	Pathogenic
chr1	45508982	C	T	1	4.72233e-05	21176	structural_interaction_variant	MMACHC	:c.616C>T	NA	NA	4.06174e-06	NA	DM	Methylmalonic aciduria	Uncertain_significance	Uncertain_significance
chr1	45509021	CAGA	C	17	0.000802796	21176	structural_interaction_variant	MMACHC	:c.656_658delAGA	rs759243577; rs398124296	NA	4.69348e-05	0.00016724	DM	Methylmalonic aciduria	Pathogenic	Pathogenic
chr1	46189539	C	T	1	4.72233e-05	21176	missense_variant	POMGNT1	NM_001243766.1:p.Arg605His/c.1814G>A	rs267606962	NA	1.64177e-05	7.96381e-06	DM	Muscle-eye-brain disease	Likely_pathogenic	Uncertain_significance
chr1	46192402	A	C	2	9.44465e-05	21176	missense_variant	POMGNT1	NM_001243766.1:p.Leu440Arg/c.1319T>G	rs386834013	NA	NA	NA	DM	Muscle-eye-brain disease	Likely_pathogenic	Uncertain_significance
chr1	46193315	C	T	1	4.72233e-05	21176	missense_variant	POMGNT1	NM_001243766.1:p.Arg367His/c.1100G>A	rs762972459	NA	1.44977e-05	NA	DM	Muscle-eye-brain syndrome/Fukuyama CMD	NA	Uncertain_significance
chr1	46193873	C	T	1	4.72233e-05	21176	missense_variant	POMGNT1	NM_001243766.1:p.Arg311Gln/c.932G>A	rs193919336	NA	1.80457e-05	3.98191e-05	DM	Muscle-eye-brain disease	Pathogenic/Likely_pathogenic	Likely_pathogenic
chr1	46194359	C	T	2	9.44465e-05	21176	missense_variant	POMGNT1	NM_001243766.1:p.Arg265His/c.794G>A	rs386834010	NA	3.96854e-05	2.38914e-05	DM	Muscle-eye-brain disease	Likely_benign	Uncertain_significance
chr1	46194637	C	T	1	4.72233e-05	21176	missense_variant	POMGNT1	NM_001243766.1:p.Glu223Lys/c.667G>A	rs386834036	NA	NA	1.59276e-05	DM	Muscle-eye-brain disease	Likely_pathogenic	Uncertain_significance
chr1	46194853	G	A	1	4.72233e-05	21176	stop_gained	POMGNT1	NM_001243766.1:p.Arg215*/c.643C>T	rs386834034	NA	2.03113e-05	7.96381e-06	DM	Muscle-eye-brain disease	Pathogenic	Pathogenic
chr1	46196789	A	G	3	0.00014167	21176	missense_variant	POMGNT1	NM_001243766.1:p.Leu99Pro/c.296T>C	NA	NA	NA	NA	DM	Muscular dystrophy & congenital myopathy	NA	Uncertain_significance
chr1	46405737	G	A	1	4.72233e-05	21176	missense_variant	FAAH	NM_001441.2:p.Arg243His/c.728G>A	rs114795065	0.000798722	0.000881688	0.000907875	DM	Obesity	NA	Uncertain_significance
chr1	47281003	C	G	1	4.72233e-05	21176	missense_variant	STIL	NM_001048166.1:p.Leu485Phe/c.1455G>C	rs139912214	0.000599042	0.00208586	0.00185557	DM	Intellectual disability	Conflicting_interpretations_of_pathogenicity	Likely_benign
chr1	47282367	C	G	21	0.000991689	21176	missense_variant	STIL	NM_001048166.1:p.Ser409Thr/c.1226G>C	rs369348360	NA	2.17014e-05	NA	DM	Intellectual disability	Likely_pathogenic	Uncertain_significance
chr1	47416559	A	G	3	0.00014171	21170	missense_variant	FOXE3	NM_012186.2:p.Met82Val/c.244A>G	rs746531116	NA	9.23389e-05	7.16743e-05	DM	Eye developmental anomalies	NA	Uncertain_significance
chr1	53202427	C	T	2	9.44465e-05	21176	missense_variant+splice_region_variant	CPT2	NM_000098.2:p.Ser113Leu/c.338C>T	rs74315294	0.000599042	0.00137457	0.00141756	DM	Carnitine palmitoyltransferase 2 deficiency	Pathogenic	Pathogenic
chr1	53210044	C	T	1	4.72233e-05	21176	stop_gained	CPT2	NM_000098.2:p.Arg124*/c.370C>T	rs201065226	NA	8.12189e-06	2.38914e-05	DM	Carnitine palmitoyltransferase 2 deficiency	Pathogenic/Likely_pathogenic	Likely_pathogenic
chr1	53210251	C	T	22	0.00103891	21176	missense_variant	CPT2	NM_000098.2:p.Arg193Cys/c.577C>T	rs375968699	0.00199681	0.00034275	0.000175204	DM	Muscular dystrophy	Likely_benign	Likely_benign
chr1	53210560	C	T	2	9.44465e-05	21176	stop_gained	CPT2	NM_000098.2:p.Arg296*/c.886C>T	rs727503887	NA	2.52646e-05	7.96381e-06	DM	Carnitine palmitoyltransferase 2 deficiency	Pathogenic/Likely_pathogenic	Likely_pathogenic
chr1	53210822	T	A	4	0.000188893	21176	missense_variant	CPT2	NM_000098.2:p.Phe383Tyr/c.1148T>A	rs74315295	NA	2.52584e-05	NA	DM	Carnitine palmitoyltransferase 2 deficiency	Likely_pathogenic	Uncertain_significance
chr1	53211163	G	A	1	4.72233e-05	21176	missense_variant	CPT2	NM_000098.2:p.Gly497Ser/c.1489G>A	NA	NA	4.10031e-06	7.96381e-06	DM	Carnitine palmitoyltransferase 2 deficiency	NA	Uncertain_significance
chr1	53211185	C	T	1	4.72233e-05	21176	missense_variant	CPT2	NM_000098.2:p.Pro504Leu/c.1511C>T	rs368311455	NA	3.30406e-05	1.59276e-05	DM	Carnitine palmitoyltransferase 2 deficiency	NA	Uncertain_significance
chr1	53211240	GCA	G	1	4.72233e-05	21176	frameshift_variant	CPT2	NM_000098.2:p.His523fs/c.1569_1570delCA	NA	NA	NA	NA	DM	Carnitine palmitoyltransferase 2 deficiency	NA	Pathogenic
chr1	53213509	C	T	9	0.000425009	21176	missense_variant	CPT2	NM_000098.2:p.Arg631Cys/c.1891C>T	rs74315293	NA	2.52564e-05	2.38914e-05	DM	Carnitine palmitoyltransferase 2 deficiency	Pathogenic	Uncertain_significance
chr1	54999208	C	T	1	4.72233e-05	21176	missense_variant	BSND	NM_057176.2:p.Arg8Trp/c.22C>T	rs74315285	0.000199681	3.23394e-05	7.96381e-06	DM	Bartter syndrome with sensorineural deafness	Pathogenic	Uncertain_significance
chr1	54999325	G	A	3	0.00014167	21176	missense_variant	BSND	NM_057176.2:p.Gly47Arg/c.139G>A	rs74315289	NA	9.04172e-05	0.00016724	DM	Bartter syndrome with sensorineural deafness	Pathogenic	Uncertain_significance
chr1	55008558	G	A	149	0.00703627	21176	missense_variant	BSND	NM_057176.2:p.Gly298Glu/c.893G>A	rs180858237	0.000998403	0.000220151	0.000358372	DM	Deafness	Uncertain_significance	Uncertain_significance
chr1	55039847	G	A	3	0.00014167	21176	missense_variant	PCSK9	NM_174936.3:p.Val4Ile/c.10G>A	rs186669805	0.000399361	0.000127821	3.98191e-05	DM	High LDL cholesterol	Uncertain_significance	Uncertain_significance
chr1	55043847	C	T	1	4.72233e-05	21176	missense_variant	PCSK9	NM_174936.3:p.Pro71Leu/c.212C>T	rs569379713	0.000199681	0.000106039	1.59276e-05	DM	Hypercholesterolaemia	Uncertain_significance	Uncertain_significance
chr1	55043949	G	A	1	4.72233e-05	21176	missense_variant	PCSK9	NM_174936.3:p.Arg105Gln/c.314G>A	rs754143671	NA	3.96911e-05	3.18552e-05	DM	Hypercholesterolaemia	NA	Uncertain_significance
chr1	55052409	C	G	12	0.000566679	21176	missense_variant+splice_region_variant	PCSK9	NM_174936.3:p.Gln219Glu/c.655C>G	rs778617372	NA	4.8788e-05	NA	DM	Low LDL cholesterol	Uncertain_significance	Uncertain_significance
chr1	55052698	G	A	1	4.72233e-05	21176	missense_variant	PCSK9	NM_174936.3:p.Gly236Ser/c.706G>A	rs149489325	0.000399361	5.80745e-05	2.38914e-05	DM	Hypocholesterolaemia	Uncertain_significance	Uncertain_significance
chr1	55058139	G	A	1	4.72233e-05	21176	stop_gained	PCSK9	NM_174936.3:p.Trp428*/c.1284G>A	NA	NA	NA	NA	DM	Low LDL cholesterol	NA	Pathogenic
chr1	55058155	C	T	1	4.72233e-05	21176	missense_variant	PCSK9	NM_174936.3:p.Arg434Trp/c.1300C>T	rs757143429	NA	4.33482e-05	6.37105e-05	DM	Low LDL cholesterol	NA	Uncertain_significance
chr1	55059522	G	A	2	9.44465e-05	21176	missense_variant	PCSK9	NM_174936.3:p.Ala514Thr/c.1540G>A	NA	NA	1.00566e-05	2.38914e-05	DM	High LDL cholesterol	NA	Uncertain_significance
chr1	55063375	G	A	3	0.00014167	21176	structural_interaction_variant	PCSK9	:c.1870G>A	rs760437822	NA	3.65307e-05	1.59276e-05	DM	High LDL cholesterol	NA	Uncertain_significance
chr1	55063509	C	A	7	0.000330563	21176	missense_variant	PCSK9	NM_174936.3:p.Ser668Arg/c.2004C>A	rs762298323	NA	2.4464e-05	1.59276e-05	DM	Low LDL cholesterol	Uncertain_significance	Uncertain_significance
chr1	56940965	G	A	3	0.00014167	21176	stop_gained	C8B	NM_000066.3:p.Arg428*/c.1282C>T	rs41286844	0.00119808	0.0011266	0.00126625	DM	Complement C8b deficiency	Pathogenic	Pathogenic
chr1	56949599	G	A	1	4.72233e-05	21176	stop_gained	C8B	NM_000066.3:p.Arg274*/c.820C>T	rs140813121	0.000199681	2.52916e-05	2.38914e-05	DM	Complement C8b deficiency	Pathogenic	Pathogenic
chr1	56956823	TG	T	5	0.000236116	21176	frameshift_variant	C8B	NM_000066.3:p.Asn113fs/c.336delC	rs372968576	NA	4.06474e-06	1.59276e-05	DM	Complement C8b deficiency	Pathogenic	Pathogenic
chr1	58576805	G	A	1	4.72233e-05	21176	stop_gained	TACSTD2	NM_002353.2:p.Gln118*/c.352C>T	rs80358223	NA	NA	NA	DM	Corneal dystrophy	Pathogenic	Pathogenic
chr1	58577077	TG	T	1	4.74608e-05	21070	frameshift_variant	TACSTD2	NM_002353.2:p.His27fs/c.79delC	NA	NA	NA	NA	DM	Corneal dystrophy	NA	Likely_pathogenic
chr1	62597996	CAACT	C	1	4.72233e-05	21176	frameshift_variant	ANGPTL3	NM_014495.3:p.Asn147fs/c.439_442delAACT	rs749131121; rs398122987	NA	0.0001523	0.000111493	DM	Hypolipidaemia	Pathogenic	Pathogenic
chr1	62604068	A	C	1	4.72233e-05	21176	missense_variant	ANGPTL3	NM_014495.3:p.Tyr344Ser/c.1031A>C	NA	NA	NA	NA	DM	Hypobetalipoproteinaemia	NA	Uncertain_significance
chr1	63404533	G	A	2	9.44465e-05	21176	missense_variant	ALG6	NM_013339.3:p.Arg113His/c.338G>A	rs768372697	NA	1.80774e-05	3.18552e-05	DM	Congenital disorder of glycosylation 1c	NA	Uncertain_significance
chr1	63654374	C	T	3	0.00014167	21176	stop_gained	PGM1	NM_001172818.1:p.Arg521*/c.1561C>T	rs397515423	NA	1.2197e-05	2.38914e-05	DM	Congenital disorder of glycosylation 1	Pathogenic	Pathogenic
chr1	63659063	G	A	1	4.72233e-05	21176	intron_variant	PGM1	NM_001172818.1:c.1654-523G>A	NA	NA	3.22935e-05	1.59276e-05	DM	Phosphoglucomutase deficiency	NA	Uncertain_significance
chr1	68431282	C	A	1	4.72233e-05	21176	missense_variant+splice_region_variant	RPE65	NM_000329.2:p.Arg446Ser/c.1338G>T	NA	NA	1.22257e-05	3.98191e-05	DM	Leber congenital amaurosis	Pathogenic	Uncertain_significance
chr1	68439023	G	A	1	4.72233e-05	21176	missense_variant	RPE65	NM_000329.2:p.Thr306Ile/c.917C>T	NA	NA	3.22831e-05	NA	DM	Retinal dystrophy	NA	Uncertain_significance
chr1	68444857	C	T	2	9.44465e-05	21176	missense_variant	RPE65	NM_000329.2:p.Arg91Gln/c.272G>A	rs61752873	NA	4.33266e-05	0.000119457	DM	Leber congenital amaurosis	not_provided	Uncertain_significance
chr1	68444858	G	A	6	0.00028334	21176	missense_variant	RPE65	NM_000329.2:p.Arg91Trp/c.271C>T	rs61752871	0.000199681	5.05506e-05	0.000135385	DM	Retinitis pigmentosa	Pathogenic	Pathogenic
chr1	68446755	A	C	1	4.72233e-05	21176	missense_variant	RPE65	NM_000329.2:p.Leu67Arg/c.200T>G	NA	NA	4.06111e-06	NA	DM	Leber congenital amaurosis	NA	Uncertain_significance
chr1	75733624	TG	T	2	9.44465e-05	21176	splice_donor_variant+intron_variant	ACADM	NM_001286043.1:c.486+1delG	rs754904305; rs786204424	NA	1.21857e-05	7.96381e-06	DM	Medium chain acyl CoA dehydrogenase deficiency	Conflicting_interpretations_of_pathogenicity	Pathogenic
chr1	75734798	CTAT	C	1	4.72233e-05	21176	conservative_inframe_deletion	ACADM	NM_001286043.1:p.Ile168del/c.502_504delATT	NA	NA	NA	NA	DM	Medium chain acyl CoA dehydrogenase deficiency	NA	Uncertain_significance
chr1	75734848	ATGAC	A	7	0.000330563	21176	frameshift_variant	ACADM	NM_001286043.1:p.Thr183fs/c.548_551delCTGA	rs757500332; rs786204642	NA	2.03135e-05	3.18552e-05	DM	Medium chain acyl CoA dehydrogenase deficiency	Pathogenic/Likely_pathogenic	Likely_pathogenic
chr1	75740091	A	G	2	9.44465e-05	21176	missense_variant	ACADM	NM_001286043.1:p.Asn227Asp/c.679A>G	rs773677327	NA	2.03097e-05	7.96381e-06	DM	Medium chain acyl CoA dehydrogenase deficiency	Conflicting_interpretations_of_pathogenicity	Uncertain_significance
chr1	75740100	A	G	1	4.72233e-05	21176	missense_variant	ACADM	NM_001286043.1:p.Lys230Glu/c.688A>G	NA	NA	4.06223e-06	NA	DM	Medium chain acyl CoA dehydrogenase deficiency	NA	Uncertain_significance
chr1	75761161	A	G	1	4.72233e-05	21176	missense_variant	ACADM	NM_001286043.1:p.Lys362Glu/c.1084A>G	rs77931234	0.000998403	0.00328674	0.00383059	DM	Medium chain acyl CoA dehydrogenase deficiency	Pathogenic	Pathogenic
chr1	75761261	G	A	6	0.00028334	21176	missense_variant	ACADM	NM_001286043.1:p.Gly395Glu/c.1184G>A	rs150310121	0.000199681	1.62565e-05	7.96381e-06	DM	Medium chain acyl CoA dehydrogenase deficiency	NA	Uncertain_significance
chr1	77926519	A	G	1	4.72233e-05	21176	missense_variant	NEXN	NM_144573.3:p.Lys199Glu/c.595A>G	NA	NA	NA	7.96381e-06	DM	Atrial septal defect	NA	Uncertain_significance
chr1	77926604	T	C	9	0.000425009	21176	missense_variant	NEXN	NM_144573.3:p.Leu227Ser/c.680T>C	rs756273801	NA	1.62619e-05	2.38914e-05	DM	Atrial septal defect	Uncertain_significance	Uncertain_significance
chr1	77926863	C	T	139	0.00656403	21176	missense_variant	NEXN	NM_144573.3:p.Arg279Cys/c.835C>T	rs146245480	0.00119808	0.000470902	0.000533575	DM	Cardiomyopathy	Conflicting_interpretations_of_pathogenicity	Uncertain_significance
chr1	90938803	C	G	1	4.72233e-05	21176	missense_variant	ZNF644	NM_201269.2:p.Asp851His/c.2551G>C	NA	NA	NA	NA	DM	High myopia	NA	Uncertain_significance
chr1	91022191	G	T	41	0.00193615	21176	5_prime_UTR_variant	ZNF644	NM_201269.2:c.-219C>A	NA	NA	6.46204e-05	0.000111493	DM	High myopia	NA	Uncertain_significance
chr1	91319322	A	C	1	4.72233e-05	21176	missense_variant	HFM1	NM_001017975.4:p.Ile884Ser/c.2651T>G	rs587777268	NA	7.21881e-06	NA	DM	Primary ovarian insufficiency	Pathogenic	Uncertain_significance
chr1	91683821	G	A	1	4.72233e-05	21176	missense_variant	TGFBR3	NM_003243.4:p.Pro825Leu/c.2474C>T	rs138603096	NA	4.64019e-05	0.000183168	DM	Premature ovarian failure	NA	Uncertain_significance
chr1	91719930	T	C	31	0.00146392	21176	missense_variant	TGFBR3	NM_003243.4:p.Glu459Gly/c.1376A>G	rs188034157	0.000798722	0.000176978	0.000127421	DM	Premature ovarian failure	NA	Uncertain_significance
chr1	92271540	GCTAA	G	1	4.72233e-05	21176	frameshift_variant	GLMN	NM_053274.2:p.Leu282fs/c.844_847delTTAG	rs773060450	NA	5.77513e-05	7.16743e-05	DM	Glomuvenous malformations	NA	Uncertain_significance
chr1	93996108	C	T	2	9.44465e-05	21176	splice_donor_variant+intron_variant	ABCA4	NM_000350.2:c.6816+1G>A	NA	NA	4.06841e-06	NA	DM	Stargardt disease	Pathogenic	Pathogenic
chr1	93996120	G	A	1	4.72233e-05	21176	stop_gained	ABCA4	NM_000350.2:p.Arg2269*/c.6805C>T	rs372234578	NA	1.22009e-05	7.96381e-06	DM	Macular degeneration	NA	Uncertain_significance
chr1	93998027	A	G	14	0.000661126	21176	missense_variant	ABCA4	NM_000350.2:p.Phe2188Ser/c.6563T>C	rs61750658	0.000199681	8.12183e-06	7.96381e-06	DM	Stargardt disease	not_provided	Uncertain_significance
chr1	93998092	G	C	46	0.00217227	21176	missense_variant	ABCA4	NM_000350.2:p.Ile2166Met/c.6498C>G	rs61751379	NA	0.000155116	0.000119457	DM	Macular degeneration	not_provided	Uncertain_significance
chr1	94000867	A	G	1	4.72233e-05	21176	missense_variant	ABCA4	NM_000350.2:p.Cys2150Arg/c.6448T>C	rs61750656	NA	NA	7.96381e-06	DM	Stargardt disease	not_provided	Uncertain_significance
chr1	94000870	G	A	1	4.72233e-05	21176	stop_gained	ABCA4	NM_000350.2:p.Arg2149*/c.6445C>T	rs61750654	NA	1.62433e-05	3.18552e-05	DM	Stargardt disease	Pathogenic	Pathogenic
chr1	94001068	C	T	15	0.000708349	21176	missense_variant	ABCA4	NM_000350.2:p.Arg2107His/c.6320G>A	rs62642564	0.00459265	0.00198544	0.0067772	DM	Stargardt disease	Conflicting_interpretations_of_pathogenicity	Uncertain_significance
chr1	94001099	G	A	6	0.00028334	21176	missense_variant	ABCA4	NM_000350.2:p.Pro2097Ser/c.6289C>T	NA	NA	NA	1.59276e-05	DM	Stargardt disease 1	NA	Uncertain_significance
chr1	94001857	C	G	1	4.72233e-05	21176	splice_donor_variant+intron_variant	ABCA4	NM_000350.2:c.6282+1G>C	rs770453727	NA	8.12612e-06	NA	DM	Stargardt disease	NA	Uncertain_significance
chr1	94001911	G	A	1	4.72233e-05	21176	missense_variant	ABCA4	NM_000350.2:p.Arg2077Trp/c.6229C>T	rs61750645	NA	3.60813e-06	2.38914e-05	DM	Stargardt disease	Pathogenic/Likely_pathogenic	Likely_pathogenic
chr1	94001950	C	T	4	0.000188893	21176	missense_variant	ABCA4	NM_000350.2:p.Ala2064Thr/c.6190G>A	rs61753040	NA	3.2471e-05	NA	DM	Stargardt disease 1	NA	Uncertain_significance
chr1	94005461	G	A	3	0.00014167	21176	missense_variant	ABCA4	NM_000350.2:p.Pro2043Ser/c.6127C>T	NA	NA	1.44388e-05	7.96381e-06	DM	Cone-rod dystrophy	NA	Uncertain_significance
chr1	94005469	C	T	26	0.00122781	21176	missense_variant	ABCA4	NM_000350.2:p.Arg2040Gln/c.6119G>A	rs148460146	0.00119808	0.000310418	0.000254842	DM	Stargardt disease	Likely_pathogenic	Uncertain_significance
chr1	94005470	G	A	1	4.72233e-05	21176	stop_gained	ABCA4	NM_000350.2:p.Arg2040*/c.6118C>T	rs61753038	NA	1.44393e-05	1.59276e-05	DM	Stargardt disease	Pathogenic	Pathogenic
chr1	94005476	G	A	3	0.00014167	21176	missense_variant	ABCA4	NM_000350.2:p.Arg2038Trp/c.6112C>T	rs61750643	NA	1.62553e-05	3.18552e-05	DM	Stargardt disease	Pathogenic	Uncertain_significance
chr1	94005499	C	T	4	0.000188893	21176	missense_variant	ABCA4	NM_000350.2:p.Arg2030Gln/c.6089G>A	rs61750641	0.000599042	0.00036087	0.000509684	DM	Stargardt disease	Pathogenic/Likely_pathogenic	Likely_pathogenic
chr1	94005500	G	A	1	4.72233e-05	21176	stop_gained	ABCA4	NM_000350.2:p.Arg2030*/c.6088C>T	rs61751383	NA	2.84398e-05	7.96381e-06	DM	Stargardt disease	Pathogenic	Pathogenic
chr1	94007703	GT	G	1	4.72233e-05	21176	frameshift_variant	ABCA4	NM_000350.2:p.Thr1979fs/c.5935delA	NA	NA	4.07289e-06	NA	DM	Stargardt disease	NA	Uncertain_significance
chr1	94008251	C	T	7	0.000330563	21176	missense_variant	ABCA4	NM_000350.2:p.Gly1961Glu/c.5882G>A	rs1800553	0.00319489	0.00466113	0.00269177	DM	Macular degeneration	Pathogenic/Likely_pathogenic,_risk_factor	Likely_pathogenic
chr1	94008252	C	T	18	0.000850019	21176	missense_variant	ABCA4	NM_000350.2:p.Gly1961Arg/c.5881G>A	rs142253670	0.000199681	8.65851e-05	0.000111493	DM	Stargardt disease	Likely_pathogenic	Uncertain_significance
chr1	94010795	C	T	2	9.44465e-05	21176	splice_region_variant+intron_variant	ABCA4	NM_000350.2:c.5714+5G>A	rs61751407	NA	0.000285149	0.000382263	DM	Stargardt disease	Pathogenic	Pathogenic
chr1	94010821	C	T	2	9.44465e-05	21176	missense_variant	ABCA4	NM_000350.2:p.Arg1898His/c.5693G>A	rs1800552	0.000399361	0.00159169	0.00140959	DM	Macular degeneration	Conflicting_interpretations_of_pathogenicity	Uncertain_significance
chr1	94010868	C	T	1	4.72233e-05	21176	missense_variant	ABCA4	NM_000350.2:p.Met1882Ile/c.5646G>A	rs752160946	NA	2.43694e-05	2.38914e-05	DM	Stargardt disease	Likely_pathogenic	Uncertain_significance
chr1	94011268	G	A	2	9.44465e-05	21176	missense_variant	ABCA4	NM_000350.2:p.Arg1860Trp/c.5578C>T	rs200849015	NA	8.12889e-06	7.96381e-06	DM	Retinal disease	NA	Uncertain_significance
chr1	94014668	A	G	1	4.72233e-05	21176	missense_variant	ABCA4	NM_000350.2:p.Tyr1779His/c.5335T>C	NA	NA	NA	NA	DM	Stargardt disease	NA	Uncertain_significance
chr1	94015791	A	C	1	4.72233e-05	21176	missense_variant	ABCA4	NM_000350.2:p.Tyr1754Asp/c.5260T>G	NA	NA	NA	NA	DM	Stargardt disease	NA	Uncertain_significance
chr1	94018423	C	T	1258	0.0594069	21176	intron_variant	ABCA4	NM_000350.2:c.5196+1159G>A	rs80110715	0.0105831	0.00371255	0.00467476	DM	Retinitis pigmentosa	Likely_benign	Uncertain_significance
chr1	94019722	C	T	1	4.72233e-05	21176	missense_variant	ABCA4	NM_000350.2:p.Val1686Met/c.5056G>A	rs61753019	0.000399361	0.000516086	0.000780454	DM	Stargardt disease	Conflicting_interpretations_of_pathogenicity	Uncertain_significance
chr1	94021340	G	A	1	4.72233e-05	21176	missense_variant	ABCA4	NM_000350.2:p.Arg1640Trp/c.4918C>T	rs61751404	NA	3.65562e-05	1.59276e-05	DM	Stargardt disease	Conflicting_interpretations_of_pathogenicity	Likely_pathogenic
chr1	94021845	C	A	2	9.44465e-05	21176	splice_donor_variant+intron_variant	ABCA4	NM_000350.2:c.4773+1G>T	rs61751376	NA	NA	NA	DM	Macular degeneration	not_provided	Pathogenic
chr1	94021871	A	G	2	9.44465e-05	21176	missense_variant	ABCA4	NM_000350.2:p.Leu1583Pro/c.4748T>C	rs61750153	NA	8.12176e-06	NA	DM	Stargardt disease	not_provided	Uncertain_significance
chr1	94021904	G	A	24	0.00113336	21176	missense_variant	ABCA4	NM_000350.2:p.Thr1572Met/c.4715C>T	rs185093512	0.000798722	0.000119054	0.00010353	DM	Macular degeneration	Uncertain_significance	Uncertain_significance
chr1	94024978	G	A	11	0.000519456	21176	missense_variant	ABCA4	NM_000350.2:p.Thr1537Met/c.4610C>T	rs62642575	0.000599042	0.000115438	0.000127421	DM	Stargardt disease	Pathogenic	Uncertain_significance
chr1	94029446	T	TG	1	4.72233e-05	21176	frameshift_variant+splice_region_variant	ABCA4	NM_000350.2:p.Gln1513fs/c.4537dupC	rs281865377	NA	4.03063e-05	7.96381e-06	DM	Stargardt disease	Pathogenic	Pathogenic
chr1	94029449	G	C	1	4.72233e-05	21176	missense_variant	ABCA4	NM_000350.2:p.Pro1512Arg/c.4535C>G	rs61750150	NA	5.47124e-06	1.59276e-05	DM	Stargardt disease	not_provided	Uncertain_significance
chr1	94029567	G	T	1	4.72233e-05	21176	missense_variant	ABCA4	NM_000350.2:p.Leu1473Met/c.4417C>A	rs142732109	0.000399361	0.000108385	7.96381e-05	DM	Stargardt disease	NA	Uncertain_significance
chr1	94030483	C	T	67	0.00316396	21176	missense_variant	ABCA4	NM_000350.2:p.Val1433Ile/c.4297G>A	rs56357060	0.000599042	0.00162681	0.00178389	DM	Stargardt disease	Conflicting_interpretations_of_pathogenicity	Uncertain_significance
chr1	94031032	T	C	2	9.44465e-05	21176	missense_variant	ABCA4	NM_000350.2:p.His1406Arg/c.4217A>G	NA	NA	NA	NA	DM	Stargardt disease	NA	Uncertain_significance
chr1	94037200	G	A	1	4.72233e-05	21176	missense_variant	ABCA4	NM_000350.2:p.Thr1253Met/c.3758C>T	rs61752424	NA	0.000389754	0.000238914	DM	Fundus flavimaculatus	Likely_pathogenic	Uncertain_significance
chr1	94041346	G	A	4	0.000188893	21176	missense_variant	ABCA4	NM_000350.2:p.Arg1129Cys/c.3385C>T	rs779426136	NA	1.21834e-05	3.98191e-05	DM	Stargardt disease	Conflicting_interpretations_of_pathogenicity	Uncertain_significance
chr1	94042766	C	T	2	9.44465e-05	21176	missense_variant	ABCA4	NM_000350.2:p.Arg1108His/c.3323G>A	rs61750121	NA	1.62513e-05	3.98191e-05	DM	Stargardt disease	not_provided	Uncertain_significance
chr1	94042767	G	A	1	4.72233e-05	21176	missense_variant	ABCA4	NM_000350.2:p.Arg1108Cys/c.3322C>T	rs61750120	0.000599042	0.000133534	0.000159276	DM	Stargardt disease	Pathogenic/Likely_pathogenic	Likely_pathogenic
chr1	94042808	G	C	1	4.72233e-05	21176	missense_variant	ABCA4	NM_000350.2:p.Pro1094Arg/c.3281C>G	NA	NA	NA	NA	DM	Stargardt disease	NA	Uncertain_significance
chr1	94043420	C	T	9	0.000425009	21176	missense_variant	ABCA4	NM_000350.2:p.Glu1036Lys/c.3106G>A	rs61750061	NA	1.21906e-05	4.77829e-05	DM	Stargardt disease	Pathogenic	Uncertain_significance
chr1	94043471	T	C	1	4.72233e-05	21176	missense_variant	ABCA4	NM_000350.2:p.Thr1019Ala/c.3055A>G	rs61749457	NA	4.06478e-06	NA	DM	Stargardt disease	Pathogenic	Likely_pathogenic
chr1	94044691	C	A	1	4.72233e-05	21176	missense_variant	ABCA4	NM_000350.2:p.Gly991Val/c.2972G>T	NA	NA	NA	7.96381e-06	DM	Retinal disease	NA	Uncertain_significance
chr1	94044697	A	G	1	4.72233e-05	21176	missense_variant	ABCA4	NM_000350.2:p.Val989Ala/c.2966T>C	rs61749454	0.00159744	0.000306613	0.000852128	DM	Stargardt disease	Conflicting_interpretations_of_pathogenicity	Uncertain_significance
chr1	94044715	G	A	1	4.72233e-05	21176	missense_variant	ABCA4	NM_000350.2:p.Thr983Ile/c.2948C>T	rs61752411	NA	NA	NA	DM	Stargardt disease	Pathogenic	Likely_pathogenic
chr1	94046943	T	C	11	0.000519456	21176	missense_variant	ABCA4	NM_000350.2:p.Asn965Ser/c.2894A>G	rs201471607	NA	0.000119108	7.96381e-05	DM	Stargardt disease	Pathogenic	Pathogenic
chr1	94047010	G	A	17	0.000802796	21176	missense_variant	ABCA4	NM_000350.2:p.Arg943Trp/c.2827C>T	rs61749446	0.000199681	7.31149e-05	3.98191e-05	DM	Stargardt disease	not_provided	Uncertain_significance
chr1	94048910	T	C	3	0.00014167	21176	missense_variant	ABCA4	NM_000350.2:p.Thr901Ala/c.2701A>G	rs61754030	0.00119808	0.00185786	0.00183168	DM	Macular degeneration	not_provided	Uncertain_significance
chr1	94048919	C	T	1	4.72233e-05	21176	missense_variant	ABCA4	NM_000350.2:p.Glu898Lys/c.2692G>A	rs61749441	0.000399361	9.01921e-05	9.55657e-05	DM	Stargardt disease	not_provided	Uncertain_significance
chr1	94051698	C	G	1	4.72233e-05	21176	missense_variant+splice_region_variant	ABCA4	NM_000350.2:p.Gly863Ala/c.2588G>C	rs76157638	0.00119808	0.00433944	0.00448363	DM	Stargardt disease	Conflicting_interpretations_of_pathogenicity	Uncertain_significance
chr1	94055138	C	T	1	4.72233e-05	21176	missense_variant	ABCA4	NM_000350.2:p.Ala854Thr/c.2560G>A	rs61749437	NA	8.12414e-06	7.96381e-06	DM	Stargardt disease	Uncertain_significance	Uncertain_significance
chr1	94055212	G	A	2	9.44465e-05	21176	missense_variant	ABCA4	NM_000350.2:p.Thr829Met/c.2486C>T	rs139250920	NA	0.000198609	0.000430046	DM	Retinitis pigmentosa	NA	Uncertain_significance
chr1	94060709	C	T	1	4.72233e-05	21176	stop_gained	ABCA4	NM_000350.2:p.Trp663*/c.1988G>A	rs865990202	NA	NA	7.96381e-06	DM	Stargardt disease	Pathogenic	Pathogenic
chr1	94062581	C	T	1	4.72233e-05	21176	missense_variant	ABCA4	NM_000350.2:p.Asp645Asn/c.1933G>A	rs61749418	NA	1.80623e-05	NA	DM	Stargardt disease	not_provided	Uncertain_significance
chr1	94062710	G	A	1	4.72233e-05	21176	missense_variant	ABCA4	NM_000350.2:p.Arg602Trp/c.1804C>T	rs61749409	NA	4.477e-05	6.37105e-05	DM	Stargardt disease	Pathogenic	Pathogenic
chr1	94063127	T	C	4	0.000188893	21176	missense_variant	ABCA4	NM_000350.2:p.Asn582Ser/c.1745A>G	rs368362755	NA	2.03095e-05	2.38914e-05	DM	Stargardt disease	NA	Uncertain_significance
chr1	94063157	C	T	1	4.72233e-05	21176	missense_variant	ABCA4	NM_000350.2:p.Arg572Gln/c.1715G>A	rs61748559	0.000199681	4.69013e-05	2.38914e-05	DM	Stargardt disease	Conflicting_interpretations_of_pathogenicity	Uncertain_significance
chr1	94063224	C	T	1	4.72233e-05	21176	missense_variant	ABCA4	NM_000350.2:p.Gly550Arg/c.1648G>A	rs61748558	NA	4.06171e-06	2.38914e-05	DM	Stargardt disease and macular degeneration	Likely_pathogenic	Uncertain_significance
chr1	94063262	C	T	1	4.72233e-05	21176	missense_variant	ABCA4	NM_000350.2:p.Arg537His/c.1610G>A	rs61752395	0.000798722	0.00208945	0.000581358	DM	Stargardt disease	Likely_benign	Likely_benign
chr1	94063310	AC	A	2	9.44465e-05	21176	frameshift_variant	ABCA4	NM_000350.2:p.Val521fs/c.1561delG	NA	NA	NA	7.96381e-06	DM	Stargardt disease	NA	Pathogenic
chr1	94077713	G	A	39	0.00184171	21176	missense_variant	ABCA4	NM_000350.2:p.Arg511Cys/c.1531C>T	rs752786160	NA	0.000169895	0.000135385	DM	Stargardt disease	Likely_pathogenic	Uncertain_significance
chr1	94078627	T	C	1	4.72233e-05	21176	missense_variant	ABCA4	NM_000350.2:p.Tyr440Cys/c.1319A>G	rs770439859	NA	0.000133567	1.59276e-05	DM	Cone-rod degeneration	Uncertain_significance	Uncertain_significance
chr1	94078652	C	T	27	0.00127503	21176	missense_variant	ABCA4	NM_000350.2:p.Glu432Lys/c.1294G>A	rs201117452	0.000599042	0.000151557	0.000159276	DM	Stargardt disease	Uncertain_significance	Uncertain_significance
chr1	94080579	C	T	8	0.000377786	21176	missense_variant	ABCA4	NM_000350.2:p.Arg333Gln/c.998G>A	rs142231757	NA	0.000112002	7.96381e-05	DM	Stargardt disease	NA	Uncertain_significance
chr1	94080594	T	A	3	0.00014167	21176	missense_variant	ABCA4	NM_000350.2:p.Glu328Val/c.983A>T	rs61751419	NA	4.06828e-06	3.18552e-05	DM	Stargardt disease	not_provided	Uncertain_significance
chr1	94080705	G	A	4	0.000188893	21176	missense_variant	ABCA4	NM_000350.2:p.Pro291Leu/c.872C>T	rs190540405	0.000399361	0.000586718	0.000286697	DM	Stargardt disease	Uncertain_significance	Uncertain_significance
chr1	94098799	G	A	27	0.00127503	21176	missense_variant	ABCA4	NM_000350.2:p.Arg255Cys/c.763C>T	rs62645952	0.000199681	0.000101025	0.000111493	DM	Cone-rod degeneration	Pathogenic	Uncertain_significance
chr1	94098822	T	A	3	0.00014167	21176	missense_variant	ABCA4	NM_000350.2:p.Asn247Ile/c.740A>T	rs62645950	NA	NA	NA	DM	Stargardt disease	not_provided	Uncertain_significance
chr1	94098943	C	T	1	4.72233e-05	21176	missense_variant	ABCA4	NM_000350.2:p.Glu207Lys/c.619G>A	rs147807073	NA	2.18117e-05	NA	DM	Stargardt disease	NA	Uncertain_significance
chr1	94098988	C	T	1	4.72233e-05	21176	missense_variant	ABCA4	NM_000350.2:p.Ala192Thr/c.574G>A	rs61748535	0.00159744	0.000555039	0.00164851	DM	Cone-rod dystrophy	Uncertain_significance	Uncertain_significance
chr1	94103026	G	A	2	9.44465e-05	21176	missense_variant	ABCA4	NM_000350.2:p.Arg187Cys/c.559C>T	rs772735093	NA	2.03034e-05	NA	DM	Cone-rod dystrophy	NA	Uncertain_significance
chr1	94108700	G	A	1	4.72233e-05	21176	stop_gained	ABCA4	NM_000350.2:p.Arg107*/c.319C>T	rs765429911	NA	2.88604e-05	1.59276e-05	DM	Stargardt disease	Pathogenic	Pathogenic
chr1	94111454	T	C	1	4.72233e-05	21176	missense_variant	ABCA4	NM_000350.2:p.Asn96Asp/c.286A>G	rs61748529	NA	1.22004e-05	7.96381e-06	DM	Stargardt disease	not_provided	Uncertain_significance
chr1	94111534	C	T	1	4.72233e-05	21176	stop_gained	ABCA4	NM_000350.2:p.Trp69*/c.206G>A	NA	NA	NA	NA	DM	Retinopathy	Pathogenic	Pathogenic
chr1	94111537	G	A	1	4.72233e-05	21176	missense_variant	ABCA4	NM_000350.2:p.Pro68Leu/c.203C>T	rs62654397	NA	1.08248e-05	NA	DM	Stargardt disease	Conflicting_interpretations_of_pathogenicity	Uncertain_significance
chr1	94111579	C	A	1	4.72233e-05	21176	missense_variant+splice_region_variant	ABCA4	NM_000350.2:p.Cys54Phe/c.161G>T	rs150774447	NA	3.60831e-06	NA	DM	Stargardt disease	Pathogenic	Uncertain_significance
chr1	94113026	AATAAAG	A	7	0.000330563	21176	disruptive_inframe_deletion	ABCA4	NM_000350.2:p.Ser34_Leu35del/c.101_106delCTTTAT	rs745925619	NA	2.03122e-05	1.59276e-05	DM	Stargardt disease	NA	Uncertain_significance
chr1	94113062	C	T	7	0.000330563	21176	missense_variant	ABCA4	NM_000350.2:p.Arg24His/c.71G>A	rs62645958	0.000399361	0.000169945	0.000111493	DM	Stargardt disease	Conflicting_interpretations_of_pathogenicity	Uncertain_significance
chr1	94113063	G	A	1	4.72233e-05	21176	missense_variant	ABCA4	NM_000350.2:p.Arg24Cys/c.70C>T	rs62645942	0.000199681	3.25521e-05	3.18552e-05	DM	Cone-rod dystrophy	not_provided	Uncertain_significance
chr1	94120993	C	G	3	0.00014167	21176	missense_variant	ABCA4	NM_000350.2:p.Arg18Pro/c.53G>C	NA	NA	NA	NA	DM	Cone-rod dystrophy	NA	Uncertain_significance
chr1	94121004	G	T	1	4.72233e-05	21176	missense_variant	ABCA4	NM_000350.2:p.Asn14Lys/c.42C>A	NA	NA	NA	NA	DM	Stargardt disease 1	NA	Uncertain_significance
chr1	97098598	C	T	3	0.00014167	21176	missense_variant	DPYD	NM_000110.3:p.Arg886His/c.2657G>A	rs1801267	0.000199681	4.71103e-05	3.98191e-05	DM	Dihydropyrimidine dehydrogenase deficiency	Pathogenic	Uncertain_significance
chr1	97234991	G	T	33	0.00155837	21176	missense_variant	DPYD	NM_000110.3:p.Thr768Lys/c.2303C>A	rs56005131	0.000199681	0.0001843	0.000159276	DM	Dihydropyrimidine dehydrogenase deficiency	Uncertain_significance	Uncertain_significance
chr1	97450190	G	A	34	0.00160559	21176	missense_variant	DPYD	NM_000110.3:p.Arg592Trp/c.1774C>T	rs59086055	0.000199681	0.000133686	0.000143349	DM	Dihydropyrimidine dehydrogenase deficiency	Uncertain_significance	Uncertain_significance
chr1	97573759	C	A	1	4.72233e-05	21176	splice_donor_variant+intron_variant	DPYD	NM_000110.3:c.1339+1G>T	NA	NA	NA	NA	DM	Dihydropyrimidine dehydrogenase deficiency	Likely_pathogenic	Pathogenic
chr1	97679170	T	C	1	4.72233e-05	21176	missense_variant	DPYD	NM_000110.3:p.Lys259Glu/c.775A>G	rs45589337	0.00439297	0.00604456	0.00529594	DM	Dihydropyrimidine dehydrogenase deficiency	Benign/Likely_benign	Likely_benign
chr1	97828160	T	C	1	4.72233e-05	21176	missense_variant	DPYD	NM_000110.3:p.Lys63Glu/c.187A>G	rs367619008	NA	2.53093e-05	3.98191e-05	DM	Dihydropyrimidine dehydrogenase deficiency	NA	Uncertain_significance
chr1	97883353	G	A	1	4.72233e-05	21176	stop_gained	DPYD	NM_000110.3:p.Arg21*/c.61C>T	rs72549310	0.000199681	1.22107e-05	7.96381e-06	DM	Dihydropyrimidine dehydrogenase deficiency	Likely_pathogenic	Uncertain_significance
chr1	99861520	C	T	1	4.72233e-05	21176	stop_gained	AGL	NM_000028.2:p.Arg34*/c.100C>T	rs781580050	NA	2.84518e-05	1.59276e-05	DM	Glycogen storage disease 3a	Likely_pathogenic	Pathogenic
chr1	99862424	G	T	1	4.72233e-05	21176	splice_donor_variant+intron_variant	AGL	NM_000028.2:c.460+1G>T	NA	NA	NA	NA	DM	Glycogen storage disease 3	NA	Pathogenic
chr1	99880047	G	T	7	0.000330563	21176	splice_donor_variant+intron_variant	AGL	NM_000028.2:c.1735+1G>T	rs199922945	0.000199681	8.12783e-06	4.77829e-05	DM	Glycogen storage disease 3	Likely_pathogenic	Pathogenic
chr1	99884612	C	T	1	4.72233e-05	21176	stop_gained	AGL	NM_000028.2:p.Arg864*/c.2590C>T	rs113994130	NA	7.22752e-05	3.18552e-05	DM	Glycogen storage disease 3	Pathogenic	Pathogenic
chr1	99884704	G	A	1	4.72233e-05	21176	splice_donor_variant+intron_variant	AGL	NM_000028.2:c.2681+1G>A	rs201201443	0.000199681	2.89149e-05	7.96381e-06	DM	Glycogen storage disease 3a	Pathogenic	Pathogenic
chr1	99888024	C	T	1	4.72233e-05	21176	stop_gained	AGL	NM_000028.2:p.Arg910*/c.2728C>T	rs773095419	NA	1.22002e-05	NA	DM	Glycogen storage disease 3	NA	Pathogenic
chr1	99891229	CT	C	1	4.72233e-05	21176	frameshift_variant	AGL	NM_000028.2:p.Val942fs/c.2823delT	NA	NA	NA	2.38914e-05	DM	Glycogen storage disease 3	NA	Pathogenic
chr1	99902776	C	T	1	4.72233e-05	21176	stop_gained	AGL	NM_000028.2:p.Arg1228*/c.3682C>T	rs113994131	NA	4.08207e-06	NA	DM	Glycogen storage disease 3	Pathogenic	Pathogenic
chr1	99913557	G	A	1	4.72233e-05	21176	stop_gained	AGL	NM_000028.2:p.Trp1327*/c.3980G>A	rs267606640	NA	5.7816e-05	7.16743e-05	DM	Glycogen storage disease 3	Pathogenic	Pathogenic
chr1	99916398	A	G	4	0.000188893	21176	intron_variant	AGL	NM_000028.2:c.4260-12A>G	rs369973784	NA	5.56537e-05	9.55657e-05	DM	Glycogen storage disease 3	Pathogenic/Likely_pathogenic	Likely_pathogenic
chr1	100206464	G	A	1	4.72233e-05	21176	missense_variant	DBT	NM_001918.3:p.Thr397Ile/c.1190C>T	NA	NA	NA	NA	DM	Maple syrup urine disease	NA	Uncertain_significance
chr1	100249765	C	G	1	4.72233e-05	21176	splice_region_variant+intron_variant	DBT	NM_001918.3:c.51+5G>C	rs398123670	NA	3.60982e-06	NA	DM	Maple syrup urine disease	Uncertain_significance	Uncertain_significance
chr1	103022741	C	T	2	9.44465e-05	21176	splice_donor_variant+intron_variant	COL11A1	NM_080629.2:c.1281+1G>A	rs766849561	NA	1.65181e-05	3.18552e-05	DM	Stickler syndrome	NA	Pathogenic
chr1	103074709	G	A	69	0.00325841	21176	missense_variant	COL11A1	NM_080629.2:p.Thr187Met/c.560C>T	rs184606223	0.000599042	0.00028908	0.000278733	DM	Deafness	NA	Uncertain_significance
chr1	109355398	C	G	8	0.000377786	21176	missense_variant	SORT1	NM_002959.6:p.Gly171Ala/c.512G>C	rs750957839	NA	6.09286e-05	NA	DM	Sortilin deficiency	NA	Uncertain_significance
chr1	109629487	G	A	2	9.44465e-05	21176	missense_variant	AMPD2	NM_001257360.1:p.Arg674His/c.2021G>A	rs587777395	NA	2.03649e-05	7.96381e-06	DM	Pontocerebellar hypoplasia	Pathogenic	Uncertain_significance
chr1	110064679	G	C	1	4.72233e-05	21176	missense_variant	ALX3	NM_006492.2:p.Leu168Val/c.502C>G	rs121908167	NA	4.06141e-06	NA	DM	Frontorhiny	Pathogenic	Uncertain_significance
chr1	111776247	C	T	1	4.72233e-05	21176	missense_variant	KCND3	NM_004980.4:p.Gly600Arg/c.1798G>A	rs149344567	NA	6.50548e-05	6.37105e-05	DM	Sudden unexplained death syndrome	Uncertain_significance	Uncertain_significance
chr1	114677465	C	T	203	0.00958632	21176	missense_variant	AMPD1	NM_000036.2:p.Arg458His/c.1373G>A	rs121912682	0.00219649	0.000797926	0.000549503	DM	Adenosine monophosphate deaminase deficiency	Conflicting_interpretations_of_pathogenicity	Uncertain_significance
chr1	114677972	G	A	12	0.000566679	21176	missense_variant	AMPD1	NM_000036.2:p.Arg421Trp/c.1261C>T	rs35859650	0.00219649	0.000714296	0.00225376	DM	Adenosine monophosphate deaminase deficiency	Likely_pathogenic	Uncertain_significance
chr1	115663704	C	T	2	9.44465e-05	21176	missense_variant	VANGL1	NM_001172412.1:p.Ser83Leu/c.248C>T	rs146695372	0.000599042	6.49496e-05	0.000135385	DM	Neural tube defects	NA	Uncertain_significance
chr1	115663974	G	A	1	4.72233e-05	21176	missense_variant	VANGL1	NM_001172412.1:p.Arg173His/c.518G>A	rs148341022	0.000199681	4.87266e-05	5.57467e-05	DM	Neural tube defects	NA	Uncertain_significance
chr1	115663998	G	A	1	4.72233e-05	21176	missense_variant	VANGL1	NM_001172412.1:p.Arg181Gln/c.542G>A	rs761123443	NA	3.24636e-05	1.59276e-05	DM	Neural tube defects	risk_factor	Uncertain_significance
chr1	115664013	G	A	3	0.00014167	21176	missense_variant	VANGL1	NM_001172412.1:p.Arg186His/c.557G>A	rs752742934	NA	3.24847e-05	2.38914e-05	DM	Neural tube defects	NA	Uncertain_significance
chr1	115705208	G	A	2	9.44465e-05	21176	missense_variant	CASQ2	NM_001232.3:p.Pro308Leu/c.923C>T	rs139228801	NA	2.52611e-05	5.57467e-05	DM	Ventricular tachycardia	Pathogenic/Likely_pathogenic	Likely_pathogenic
chr1	115726991	C	T	1	4.72233e-05	21176	splice_donor_variant+intron_variant	CASQ2	NM_001232.3:c.737+1G>A	rs753636068	NA	4.09326e-06	7.96381e-06	DM	Ventricular tachycardia	NA	Uncertain_significance
chr1	115732940	G	C	1	4.72233e-05	21176	missense_variant	CASQ2	NM_001232.3:p.Phe189Leu/c.567C>G	rs146664754	0.000399361	0.000682059	0.000581358	DM	Ventricular tachycardia	Conflicting_interpretations_of_pathogenicity	Uncertain_significance
chr1	118885382	G	A	1	4.72233e-05	21176	stop_gained	TBX15	NM_152380.2:p.Arg281*/c.841C>T	rs771021441	NA	4.07332e-06	NA	DM	Cousin syndrome	NA	Pathogenic
chr1	119422277	C	T	1	4.72233e-05	21176	missense_variant	HSD3B2	NM_000198.3:p.Thr259Met/c.776C>T	rs80358221	NA	2.16663e-05	1.59276e-05	DM	3 beta-hydroxysteroid dehydrogenase deficiency	Pathogenic	Uncertain_significance
chr1	119721191	C	T	2	9.44465e-05	21176	missense_variant	PHGDH	NM_006623.3:p.Arg54Cys/c.160C>T	rs779687118	NA	1.80361e-05	7.96381e-06	DM	Neu-laxova syndrome	NA	Uncertain_significance
chr1	119741805	G	A	1	4.72233e-05	21176	missense_variant	PHGDH	NM_006623.3:p.Ala373Thr/c.1117G>A	NA	NA	7.2148e-06	3.18552e-05	DM	3-phosphoglycerate dehydrogenase deficiency	NA	Uncertain_significance
chr1	119742870	G	A	1	4.72233e-05	21176	missense_variant	PHGDH	NM_006623.3:p.Val425Met/c.1273G>A	rs121907988	NA	4.07143e-06	7.96381e-06	DM	3-phosphoglycerate dehydrogenase deficiency	Pathogenic	Uncertain_significance
chr1	119743906	G	A	1	4.72233e-05	21176	missense_variant	PHGDH	NM_006623.3:p.Val490Met/c.1468G>A	rs121907987	NA	0.000141488	8.76019e-05	DM	3-phosphoglycerate dehydrogenase deficiency	Pathogenic	Uncertain_significance
chr1	119764211	A	G	2	9.44465e-05	21176	missense_variant	HMGCS2	NM_005518.3:p.Phe174Leu/c.520T>C	rs137852636	NA	9.75067e-05	5.57467e-05	DM	Mitochondrial HMG-CoA synthase deficiency	Pathogenic	Uncertain_significance
chr1	146018373	G	A	1	4.72233e-05	21176	stop_gained	HFE2	NM_213653.3:p.Arg329*/c.985C>T	NA	NA	4.06217e-06	NA	DM	Haemochromatosis	NA	Pathogenic
chr1	147280037	A	G	3	0.00014167	21176	missense_variant	CHD1L	NM_004284.4:p.Ile517Met/c.1551A>G	rs376783101	0.00159744	0.000788214	1.59276e-05	DM	Congenital anomalies of the kidney and urinary tract	NA	Uncertain_significance
chr1	149784224	C	T	4	0.000188893	21176	stop_gained	FCGR1A	NM_000566.3:p.Arg92*/c.274C>T	rs74315310	0.00379393	0.004004	0.00424471	DM	IgG receptor I	Pathogenic	Pathogenic
chr1	150511119	T	C	1	4.72233e-05	21176	missense_variant	ECM1	NM_001202858.1:p.Leu237Pro/c.710T>C	NA	NA	NA	NA	DM	Lipoid proteinosis	NA	Uncertain_significance
chr1	150511148	T	G	3	0.00014167	21176	missense_variant	ECM1	NM_001202858.1:p.Cys247Gly/c.739T>G	rs869025566	NA	NA	NA	DM	Lipoid proteinosis	Pathogenic	Uncertain_significance
chr1	150511627	G	A	6	0.00028334	21176	synonymous_variant	ECM1	NM_001202858.1:p.Ser320Ser/c.960G>A	rs766392166	NA	1.44342e-05	2.38914e-05	DM	Lipoid proteinosis	NA	Uncertain_significance
chr1	150512768	T	C	2	9.44465e-05	21176	missense_variant	ECM1	NM_001202858.1:p.Cys477Arg/c.1429T>C	NA	NA	4.06062e-06	NA	DM	Lipoid proteinosis	NA	Uncertain_significance
chr1	150513270	C	T	1	4.72233e-05	21176	stop_gained	ECM1	NM_001202858.1:p.Arg503*/c.1507C>T	rs201884523	NA	7.93616e-05	2.38914e-05	DM	Lipoid proteinosis	NA	Pathogenic
chr1	150513285	C	T	4	0.000188893	21176	stop_gained	ECM1	NM_001202858.1:p.Arg508*/c.1522C>T	rs370285146	NA	2.03042e-05	NA	DM	Lipoid proteinosis	NA	Pathogenic
chr1	150513357	AG	A	1	4.72233e-05	21176	frameshift_variant	ECM1	NM_001202858.1:p.Asn533fs/c.1596delG	NA	NA	NA	NA	DM	Lipoid proteinosis	NA	Likely_pathogenic
chr1	150558029	T	TG	3	0.00014167	21176	frameshift_variant	ADAMTSL4	NM_001288608.1:p.Gly781fs/c.2339dupG	rs780264876; rs794726690	NA	0.000241757	6.37105e-05	DM	Ectopia lentis	Pathogenic	Pathogenic
chr1	150558996	G	A	2	9.44465e-05	21176	missense_variant	ADAMTSL4	NM_001288608.1:p.Arg888His/c.2663G>A	rs781691587	NA	0.000113336	8.76019e-05	DM	Ectopia lentis	Likely_pathogenic	Uncertain_significance
chr1	150804079	T	G	2	9.44465e-05	21176	missense_variant	CTSK	NM_000396.3:p.Gln187Pro/c.560A>C	NA	NA	NA	NA	DM	Pycnodysostosis	NA	Uncertain_significance
chr1	151289853	C	G	9	0.000425009	21176	missense_variant	ZNF687	NM_001304763.1:p.Pro937Arg/c.2810C>G	rs148402804	0.000599042	0.00025271	0.000525612	DM	Paget disease of bone	Pathogenic	Uncertain_significance
chr1	152302822	T	A	680	0.0321118	21176	stop_gained	FLG	NM_002016.1:p.Lys4022*/c.12064A>T	rs146466242	0.00399361	0.00128499	0.00192724	DM	Atopic eczema	Conflicting_interpretations_of_pathogenicity	Uncertain_significance
chr1	152303855	CTG	C	1	4.72233e-05	21176	frameshift_variant	FLG	NM_002016.1:p.Gln3677fs/c.11029_11030delCA	rs760264677	NA	8.17755e-06	NA	DM	Ichthyosis vulgaris	NA	Uncertain_significance
chr1	152304631	G	A	3	0.00014167	21176	stop_gained	FLG	NM_002016.1:p.Arg3419*/c.10255C>T	rs143418984	NA	0.000281877	0.000342444	DM	Atopic dermatitis	NA	Uncertain_significance
chr1	152306940	CT	C	12	0.000573066	20940	frameshift_variant	FLG	NM_002016.1:p.Ser2649fs/c.7945delA	rs538406713	0.000798722	0.000145468	9.55657e-05	DM	Ichthyosis vulgaris	NA	Uncertain_significance
chr1	152307137	C	T	1	4.72233e-05	21176	stop_gained	FLG	NM_002016.1:p.Trp2583*/c.7749G>A	NA	NA	NA	NA	DM	Psoriasis vulgaris	NA	Uncertain_significance
chr1	152307398	TG	T	2	9.44465e-05	21176	frameshift_variant	FLG	NM_002016.1:p.Thr2496fs/c.7487delC	rs774362740	NA	2.84243e-05	2.38914e-05	DM	Atopic dermatitis	Pathogenic	Uncertain_significance
chr1	152307547	G	A	1	4.72233e-05	21176	stop_gained	FLG	NM_002016.1:p.Arg2447*/c.7339C>T	rs138726443	0.000998403	0.00292028	0.0028829	DM	Ichthyosis vulgaris	Pathogenic	Uncertain_significance
chr1	152307622	C	A	44	0.00207782	21176	stop_gained	FLG	NM_002016.1:p.Glu2422*/c.7264G>T	rs374588791	0.000998403	0.000238191	0.000207059	DM	Ichthyosis vulgaris	Pathogenic	Uncertain_significance
chr1	152307637	G	A	36	0.00170004	21176	stop_gained	FLG	NM_002016.1:p.Gln2417*/c.7249C>T	rs528722713	0.000599042	0.000108292	0.000143349	DM	Ichthyosis vulgaris	Pathogenic	Uncertain_significance
chr1	152307697	G	A	6	0.00028334	21176	stop_gained	FLG	NM_002016.1:p.Gln2397*/c.7189C>T	rs535289422	0.000199681	1.44526e-05	7.96381e-06	DM	Atopic asthma	Pathogenic	Uncertain_significance
chr1	152307928	CATGGGATG	C	55	0.00259728	21176	frameshift_variant	FLG	NM_002016.1:p.Ser2317fs/c.6950_6957delCATCCCAT	rs578184315	0.000998403	0.000191258	0.000159276	DM	Atopic dermatitis	Pathogenic	Uncertain_significance
chr1	152308047	CTGGAG	C	15	0.000708349	21176	frameshift_variant	FLG	NM_002016.1:p.Ser2279fs/c.6834_6838delCTCCA	rs772007167	NA	1.44301e-05	2.38914e-05	DM	Atopic dermatitis	NA	Uncertain_significance
chr1	152309045	C	T	5	0.000236116	21176	stop_gained	FLG	NM_002016.1:p.Trp1947*/c.5841G>A	rs748135905	NA	2.84257e-05	7.96381e-06	DM	Atopic dermatitis	NA	Uncertain_significance
chr1	152309503	C	A	14	0.000661126	21176	stop_gained	FLG	NM_002016.1:p.Glu1795*/c.5383G>T	rs140424742	NA	1.44343e-05	1.59276e-05	DM	Ichthyosis vulgaris	NA	Uncertain_significance
chr1	152309518	G	A	39	0.00184171	21176	stop_gained	FLG	NM_002016.1:p.Gln1790*/c.5368C>T	rs200622741	NA	4.69036e-05	5.57467e-05	DM	Atopic dermatitis	NA	Uncertain_significance
chr1	152309653	G	A	2	9.44465e-05	21176	stop_gained	FLG	NM_002016.1:p.Gln1745*/c.5233C>T	NA	NA	1.08238e-05	7.96381e-06	DM	Atopic dermatitis	NA	Uncertain_significance
chr1	152310342	G	T	46	0.00217227	21176	stop_gained	FLG	NM_002016.1:p.Ser1515*/c.4544C>A	rs180768115	0.000399361	0.000144322	0.000143349	DM	Ichthyosis vulgaris	NA	Uncertain_significance
chr1	152310466	G	A	7	0.000330563	21176	stop_gained	FLG	NM_002016.1:p.Arg1474*/c.4420C>T	rs146686141	NA	0.000216647	0.000199095	DM	Ichthyosis vulgaris	Pathogenic	Uncertain_significance
chr1	152310613	CTT	C	10	0.000472233	21176	frameshift_variant	FLG	NM_002016.1:p.Lys1424fs/c.4271_4272delAA	rs749451902	NA	2.03036e-05	3.18552e-05	DM	Atopic dermatitis	NA	Uncertain_significance
chr1	152310981	G	T	34	0.00160559	21176	stop_gained	FLG	NM_002016.1:p.Ser1302*/c.3905C>A	rs754812742	NA	0.000122702	0.000159276	DM	Atopic dermatitis	Pathogenic	Uncertain_significance
chr1	152311210	ATTGT	A	1	4.72233e-05	21176	frameshift_variant	FLG	NM_002016.1:p.Lys1224fs/c.3672_3675delACAA	rs773818576	NA	8.12156e-06	1.59276e-05	DM	Ichthyosis vulgaris	NA	Uncertain_significance
chr1	152311468	G	A	13	0.000613903	21176	stop_gained	FLG	NM_002016.1:p.Arg1140*/c.3418C>T	rs141375260	0.000798722	0.000184112	3.98191e-05	DM	Atopic dermatitis	NA	Uncertain_significance
chr1	152311564	CT	C	310	0.0146392	21176	frameshift_variant	FLG	NM_002016.1:p.Gly1109fs/c.3321delA	rs200519781	0.00139776	0.00071073	0.00123439	DM	Ichthyosis vulgaris	Pathogenic	Uncertain_significance
chr1	152311660	CCTCA	C	24	0.00113336	21176	frameshift_variant	FLG	NM_002016.1:p.Ser1074fs/c.3222_3225delTGAG	rs745915174	NA	8.52764e-05	0.000151312	DM	Atopic dermatitis	NA	Uncertain_significance
chr1	152312410	G	A	18	0.000850019	21176	stop_gained	FLG	NM_002016.1:p.Arg826*/c.2476C>T	rs115746363	0.00199801	0.000790808	0.00242896	DM	Atopic dermatitis	Pathogenic	Uncertain_significance
chr1	152313245	GC	G	2	9.44465e-05	21176	frameshift_variant	FLG	NM_002016.1:p.Ser547fs/c.1640delG	rs771676489	NA	8.12123e-06	7.96381e-06	DM	Atopic dermatitis	NA	Uncertain_significance
chr1	152313637	A	AC	12	0.000566679	21176	frameshift_variant	FLG	NM_002016.1:p.Ser417fs/c.1248dupG	rs763225328	NA	6.85698e-05	7.96381e-05	DM	Ichthyosis vulgaris	Pathogenic	Uncertain_significance
chr1	152313669	G	C	4	0.000188893	21176	stop_gained	FLG	NM_002016.1:p.Ser406*/c.1217C>G	rs189114758	0.000599042	6.49313e-05	2.38914e-05	DM	Ichthyosis vulgaris	NA	Uncertain_significance
chr1	154273880	T	TG	7	0.000330563	21176	frameshift_variant	HAX1	NM_006118.3:p.Val144fs/c.430dupG	rs770288337	NA	2.43714e-05	4.77829e-05	DM	Kostmann disease	NA	Pathogenic
chr1	154571833	T	G	2	9.44465e-05	21176	missense_variant	CHRNB2	NM_000748.2:p.Val337Gly/c.1010T>G	rs281865072	NA	4.109e-06	NA	DM	Epilepsy	Pathogenic	Uncertain_significance
chr1	154588263	A	G	19	0.000897242	21176	splice_region_variant+intron_variant	ADAR	NM_001111.4:c.2886-5T>C	rs201213195	0.000199681	3.65559e-05	0.00010353	DM	Dyschromatosis symmetrica hereditaria	NA	Likely_benign
chr1	154589456	C	T	1	4.72233e-05	21176	missense_variant	ADAR	NM_001111.4:p.Arg892His/c.2675G>A	rs398122892	NA	NA	NA	DM	Aicardi-Gouti鑢es syndrome	Pathogenic/Likely_pathogenic	Uncertain_significance
chr1	154602124	T	C	3	0.00014167	21176	missense_variant	ADAR	NM_001111.4:p.Asn173Ser/c.518A>G	rs201331183	0.000599042	0.000508647	5.57467e-05	DM	Aicardi-Gouti鑢es syndrome	NA	Uncertain_significance
chr1	156134811	C	T	1	4.72233e-05	21176	missense_variant	LMNA	NM_170707.3:p.Arg216Cys/c.646C>T	rs794728591	NA	7.21579e-06	7.96381e-06	DM	Cardiac disease	Conflicting_interpretations_of_pathogenicity	Uncertain_significance
chr1	156135268	C	T	2	9.44465e-05	21176	missense_variant	LMNA	NM_170707.3:p.Arg298Cys/c.892C>T	rs59885338	NA	2.85249e-05	2.38914e-05	DM	Charcot-Marie-Tooth disease 2	Pathogenic	Pathogenic
chr1	156135971	G	A	2	9.44465e-05	21176	missense_variant	LMNA	NM_170707.3:p.Arg336Gln/c.1007G>A	rs58105277	NA	2.84898e-05	7.96381e-06	DM	Muscular dystrophy	Uncertain_significance	Uncertain_significance
chr1	156136251	C	T	1	4.72233e-05	21176	missense_variant	LMNA	NM_170707.3:p.Arg399Cys/c.1195C>T	rs58672172	NA	1.23014e-05	1.59276e-05	DM	Partial lipodystrophy	Uncertain_significance	Uncertain_significance
chr1	156136252	G	A	4	0.000188893	21176	missense_variant	LMNA	NM_170707.3:p.Arg399His/c.1196G>A	rs267607563	NA	2.87003e-05	3.98191e-05	DM	Metabolic laminopathy	Uncertain_significance	Uncertain_significance
chr1	156136311	C	T	1	4.72233e-05	21176	missense_variant	LMNA	NM_170707.3:p.Arg419Cys/c.1255C>T	rs755686359	NA	2.17015e-05	1.59276e-05	DM	Laminopathy	Uncertain_significance	Uncertain_significance
chr1	156137203	C	T	2	9.44465e-05	21176	structural_interaction_variant	LMNA	:c.1579C>T	rs57318642	NA	2.02087e-05	7.96381e-06	DM	Hutchinson-Gilford progeria syndrome	Pathogenic	Likely_pathogenic
chr1	156137678	C	T	1	4.72233e-05	21176	structural_interaction_variant	LMNA	:c.1633C>T	rs267607613	NA	NA	7.96381e-06	DM	Muscular dystrophy	Uncertain_significance	Uncertain_significance
chr1	156137679	G	A	1	4.72233e-05	21176	structural_interaction_variant	LMNA	:c.1634G>A	rs142191737	0.000199681	0.000231128	0.000310589	DM	Cardiac disease	Conflicting_interpretations_of_pathogenicity	Uncertain_significance
chr1	156137756	C	T	1	4.72233e-05	21176	missense_variant	LMNA	NM_001282625.1:p.Arg571Cys/c.1711C>T	rs80338938	NA	5.55579e-05	3.18552e-05	DM	Muscular dystrophy & peripheral neuropathy	not_provided	Uncertain_significance
chr1	156138507	C	T	5	0.000236116	21176	missense_variant	LMNA	NM_170707.3:p.Ser573Leu/c.1718C>T	rs60890628	NA	0.00013859	0.000111493	DM	Cardiomyopathy	Conflicting_interpretations_of_pathogenicity	Uncertain_significance
chr1	156138575	G	A	2	9.44465e-05	21176	missense_variant	LMNA	NM_170707.3:p.Asp596Asn/c.1786G>A	rs769561386	NA	2.20554e-05	3.18552e-05	DM	Muscular dystrophy	Conflicting_interpretations_of_pathogenicity	Uncertain_significance
chr1	156138593	G	A	1	4.72233e-05	21176	missense_variant	LMNA	NM_170707.3:p.Gly602Ser/c.1804G>A	rs60662302	0.000998403	0.000249188	0.000963621	DM	Insulin resistance syndrome	Conflicting_interpretations_of_pathogenicity	Likely_benign
chr1	156138681	G	A	1	4.72233e-05	21176	missense_variant	LMNA	NM_170707.3:p.Gly631Asp/c.1892G>A	rs267607648	NA	8.1978e-06	NA	DM	Metabolic disease	Uncertain_significance	Uncertain_significance
chr1	156138719	C	T	2	9.44465e-05	21176	missense_variant	LMNA	NM_170707.3:p.Arg644Cys/c.1930C>T	rs142000963	0.000399361	0.0011878	0.00105919	DM	Cardiomyopathy	Conflicting_interpretations_of_pathogenicity	Uncertain_significance
chr1	156138720	G	A	1	4.72233e-05	21176	missense_variant	LMNA	NM_170707.3:p.Arg644His/c.1931G>A	rs368386019	NA	0.000143738	7.96381e-05	DM	Muscular dystrophy	Uncertain_significance	Uncertain_significance
chr1	156156506	G	A	7	0.000330563	21176	missense_variant	SEMA4A	NM_001193300.1:p.Val78Met/c.232G>A	rs763670204	NA	2.88613e-05	1.59276e-05	DM	Familial colorectal cancer	NA	Uncertain_significance
chr1	156864429	G	GT	2	9.44465e-05	21176	splice_region_variant+intron_variant	NTRK1	NM_002529.3:c.287+2dupT	rs768373757	NA	2.03374e-05	1.59276e-05	DM	Pain insensitivity	NA	Pathogenic
chr1	156871756	G	A	1	4.72233e-05	21176	splice_donor_variant+intron_variant	NTRK1	NM_002529.3:c.850+1G>A	NA	NA	NA	NA	DM	Pain insensitivity	NA	Pathogenic
chr1	156873600	T	A	18	0.000850019	21176	intron_variant	NTRK1	NM_002529.3:c.851-33T>A	rs80356674	NA	3.45045e-05	2.38914e-05	DM	Pain insensitivity	Pathogenic	Uncertain_significance
chr1	156876526	A	G	1	4.72233e-05	21176	structural_interaction_variant	NTRK1	:c.1759A>G	rs121964870	NA	NA	NA	DM	Pain insensitivity	Pathogenic	Uncertain_significance
chr1	156880009	G	A	1	4.72233e-05	21176	missense_variant	NTRK1	NM_002529.3:p.Arg686His/c.2057G>A	rs754452975	NA	2.17551e-05	5.57467e-05	DM	Pain insensitivity	Uncertain_significance	Uncertain_significance
chr1	156880092	G	A	1	4.72233e-05	21176	missense_variant	NTRK1	NM_002529.3:p.Gly714Ser/c.2140G>A	rs770727871	NA	1.21942e-05	7.96381e-06	DM	Pain insensitivity	NA	Uncertain_significance
chr1	156881446	G	A	1	4.72233e-05	21176	intron_variant	NTRK1	NM_002529.3:c.2206-11G>A	NA	NA	NA	NA	DM	Pain insensitivity	Likely_pathogenic	Uncertain_significance
chr1	156881554	C	T	3	0.00014167	21176	missense_variant	NTRK1	NM_002529.3:p.Pro768Leu/c.2303C>T	rs756981419	NA	1.69596e-05	3.98191e-05	DM	Sensory and autonomic neuropathy type IV	NA	Uncertain_significance
chr1	160041491	G	A	30	0.0014167	21176	missense_variant	KCNJ10	NM_002241.4:p.Arg348Cys/c.1042C>T	rs137853074	0.000599042	0.000194874	0.000350408	DM	Hearing loss	Conflicting_interpretations_of_pathogenicity	Uncertain_significance
chr1	160042283	C	T	1	4.72233e-05	21176	missense_variant	KCNJ10	NM_002241.4:p.Val84Met/c.250G>A	rs140646329	NA	1.63107e-05	0.000111493	DM	Autism	Uncertain_significance	Uncertain_significance
chr1	160349031	G	A	12	0.000566679	21176	missense_variant	NCSTN	NM_015331.2:p.Val75Ile/c.223G>A	rs12045198	0.000599042	9.7477e-05	0.00010353	DM	Acne inversa	NA	Uncertain_significance
chr1	160352213	G	A	1	4.72233e-05	21176	splice_region_variant+intron_variant	NCSTN	NM_015331.2:c.996+7G>A	rs202046846	NA	0.000400751	0.000549503	DM	Hidradenitis suppurativa	NA	Uncertain_significance
chr1	160419060	C	T	6	0.00028334	21176	missense_variant	VANGL2	NM_020335.2:p.Ser84Phe/c.251C>T	NA	NA	NA	NA	DM	Neural tube defects	NA	Uncertain_significance
chr1	160419212	C	T	1	4.72233e-05	21176	missense_variant	VANGL2	NM_020335.2:p.Arg135Trp/c.403C>T	rs757382979	NA	7.83434e-05	3.98191e-05	DM	Neural tube defects	NA	Uncertain_significance
chr1	161170950	G	C	1	4.72233e-05	21176	splice_donor_variant+intron_variant	PPOX	NM_000309.3:c.1291+1G>C	NA	NA	NA	NA	DM	Porphyria	NA	Pathogenic
chr1	161171099	G	A	1	4.72233e-05	21176	structural_interaction_variant	PPOX	:c.1357G>A	NA	NA	NA	1.59276e-05	DM	Porphyria	NA	Uncertain_significance
chr1	161209890	C	T	1	4.72233e-05	21176	stop_gained	NDUFS2	NM_004550.4:p.Arg221*/c.661C>T	NA	NA	4.06464e-06	NA	DM	Isolated Complex I deficiency	NA	Pathogenic
chr1	161210692	G	A	1	4.72233e-05	21176	missense_variant	NDUFS2	NM_004550.4:p.Arg323Gln/c.968G>A	rs35086265	0.00279553	0.00475153	0.00337666	DM	Isolated Complex I deficiency	Likely_benign	Likely_benign
chr1	161305917	T	C	1	4.72233e-05	21176	missense_variant	MPZ	NM_001315491.1:p.Lys236Glu/c.706A>G	NA	NA	NA	NA	DM	Charcot-Marie-Tooth disease 2	NA	Uncertain_significance
chr1	161306112	C	T	1	4.72233e-05	21176	missense_variant	MPZ	NM_001315491.1:p.Arg214Gln/c.641G>A	rs147718043	0.000199681	6.49327e-05	0.000278733	DM	Neuropathy	Uncertain_significance	Uncertain_significance
chr1	161356832	C	T	2	9.44465e-05	21176	stop_gained	SDHC	NM_003001.3:p.Arg133*/c.397C>T	rs764575966	NA	3.27606e-05	NA	DM	Paraganglioma	Pathogenic	Pathogenic
chr1	167518400	G	A	1	4.72233e-05	21176	splice_region_variant+intron_variant	CD247	NM_198053.2:c.58+8C>T	rs201494226	NA	9.02136e-05	3.18552e-05	DM	Immunodeficiency	Uncertain_significance	Uncertain_significance
chr1	168104855	A	T	3	0.00014167	21176	missense_variant	GPR161	NM_001267609.1:p.Leu19Gln/c.56T>A	rs200635937	0.00439297	0.00269555	0.000286697	DM	Pituitary stalk interruption syndrome	Likely_pathogenic	Uncertain_significance
chr1	168291255	G	A	1	4.72233e-05	21176	missense_variant	TBX19	NM_005149.2:p.Arg100His/c.299G>A	rs780690061	NA	4.06174e-06	1.59276e-05	DM	ACTH deficiency	NA	Uncertain_significance
chr1	169468654	T	C	55	0.00259728	21176	missense_variant	SLC19A2	NM_006996.2:p.Thr405Ala/c.1213A>G	rs576208768	0.000399361	9.75039e-05	0.000151312	DM	Diabetes mellitus	NA	Uncertain_significance
chr1	169477478	G	A	1	4.72233e-05	21176	stop_gained	SLC19A2	NM_006996.2:p.Arg162*/c.484C>T	rs74315373	NA	4.06144e-06	NA	DM	Megaloblastic anaemia	Pathogenic	Pathogenic
chr1	169477648	C	T	1	4.72233e-05	21176	missense_variant	SLC19A2	NM_006996.2:p.Gly105Glu/c.314G>A	rs867811009	NA	NA	NA	DM	Diabetes	NA	Uncertain_significance
chr1	169485646	C	G	1	4.72367e-05	21170	missense_variant	SLC19A2	NM_006996.2:p.Gly41Arg/c.121G>C	NA	NA	NA	NA	DM	Megaloblastic anaemia	NA	Uncertain_significance
chr1	169520574	G	A	1	4.72233e-05	21176	stop_gained	F5	NM_000130.4:p.Arg2047*/c.6139C>T	NA	NA	4.0713e-06	7.96381e-06	DM	Factor V deficiency	NA	Pathogenic
chr1	169542152	G	A	7	0.000330563	21176	missense_variant	F5	NM_000130.4:p.Arg980Cys/c.2938C>T	rs201768061	0.000199681	0.000119174	0.00010353	DM	Factor V deficiency	NA	Uncertain_significance
chr1	169543058	T	C	79	0.00373064	21176	missense_variant	F5	NM_000130.4:p.Lys678Glu/c.2032A>G	rs201292247	0.000798722	0.000210192	0.000175204	DM	Factor V deficiency	NA	Uncertain_significance
chr1	169549812	G	A	3	0.00014167	21176	stop_gained	F5	NM_000130.4:p.Arg534*/c.1600C>T	rs770011773	NA	4.06511e-06	7.96381e-06	DM	Factor V deficiency	NA	Pathogenic
chr1	169549986	G	A	1	4.72233e-05	21176	stop_gained	F5	NM_000130.4:p.Gln476*/c.1426C>T	NA	NA	NA	1.59276e-05	DM	Factor V deficiency	NA	Pathogenic
chr1	169552595	C	A	1	4.72233e-05	21176	missense_variant	F5	NM_000130.4:p.Gly420Cys/c.1258G>T	NA	NA	4.06227e-06	NA	DM	Factor V deficiency	NA	Uncertain_significance
chr1	169555241	G	C	1	4.72233e-05	21176	missense_variant	F5	NM_000130.4:p.Phe353Leu/c.1059C>G	rs200531616	0.000399361	8.12321e-06	NA	DM	Factor V deficiency	NA	Uncertain_significance
chr1	169555300	T	C	102	0.00481677	21176	missense_variant	F5	NM_000130.4:p.Arg334Gly/c.1000A>G	rs118203905	0.00199681	0.000613515	0.000302625	DM	Thrombosis	Pathogenic	Uncertain_significance
chr1	169559230	A	G	4	0.000188893	21176	missense_variant	F5	NM_000130.4:p.Phe218Ser/c.653T>C	NA	NA	NA	NA	DM	Factor V deficiency	NA	Uncertain_significance
chr1	169560616	T	C	69	0.00325841	21176	missense_variant	F5	NM_000130.4:p.His175Arg/c.524A>G	rs201510575	0.00199681	0.000306777	0.000222987	DM	Factor V deficiency	Uncertain_significance	Uncertain_significance
chr1	169572308	C	G	5	0.000236116	21176	missense_variant	F5	NM_000130.4:p.Asp96His/c.286G>C	rs747215273	NA	7.95257e-05	5.57467e-05	DM	Factor V deficiency	NA	Uncertain_significance
chr1	169572311	C	T	1	4.72233e-05	21176	missense_variant	F5	NM_000130.4:p.Gly95Arg/c.283G>A	rs376110672	NA	3.25358e-05	5.57467e-05	DM	Factor V deficiency	NA	Uncertain_significance
chr1	170544707	C	T	1	4.72233e-05	21176	missense_variant+splice_region_variant	GORAB	NM_152281.2:p.Ser200Phe/c.599C>T	NA	NA	NA	NA	DM	Cutis laxa	NA	Uncertain_significance
chr1	171092768	T	C	1	4.72233e-05	21176	missense_variant	FMO3	NM_001002294.2:p.Ile37Thr/c.110T>C	NA	NA	4.0622e-06	NA	DM	Trimethylaminuria	NA	Uncertain_significance
chr1	171092780	G	A	1	4.72233e-05	21176	stop_gained	FMO3	NM_001002294.2:p.Trp41*/c.122G>A	NA	NA	NA	NA	DM	Trimethylaminuria	NA	Pathogenic
chr1	171103824	G	A	110	0.00519456	21176	missense_variant	FMO3	NM_001002294.2:p.Val58Ile/c.172G>A	rs144935285	0.000998403	0.000361092	0.000430046	DM	Trimethylaminuria	Uncertain_significance	Uncertain_significance
chr1	171103897	T	C	21	0.000991689	21176	missense_variant	FMO3	NM_001002294.2:p.Met82Thr/c.245T>C	rs72549324	0.000199681	9.02879e-05	4.77829e-05	DM	Trimethylaminuria	Uncertain_significance	Uncertain_significance
chr1	171107694	A	G	315	0.0148753	21176	missense_variant	FMO3	NM_001002294.2:p.Asn114Ser/c.341A>G	rs186763441	0.00159744	0.000737762	0.000995477	DM	Trimethylaminuria	NA	Uncertain_significance
chr1	171108178	C	T	1	4.72233e-05	21176	missense_variant	FMO3	NM_001002294.2:p.Ser195Leu/c.584C>T	rs775749562	NA	1.21946e-05	3.18552e-05	DM	Trimethylaminuria	NA	Uncertain_significance
chr1	171108182	CTG	C	84	0.00396675	21176	frameshift_variant	FMO3	NM_001002294.2:p.Cys197fs/c.591_592delTG	rs780358952; rs3832024	NA	0.000176911	0.000406154	DM	Trimethylaminuria	Pathogenic	Pathogenic
chr1	171110838	G	A	2	9.44465e-05	21176	missense_variant	FMO3	NM_001002294.2:p.Arg223Gln/c.668G>A	rs774866097	NA	1.44447e-05	1.59276e-05	DM	Trimethylaminuria	NA	Uncertain_significance
chr1	171117105	G	T	1	4.72233e-05	21176	missense_variant	FMO3	NM_001002294.2:p.Gly421Val/c.1262G>T	rs61757397	NA	4.06818e-06	NA	DM	Trimethylaminuria	NA	Uncertain_significance
chr1	171635999	G	A	1	4.72233e-05	21176	structural_interaction_variant	MYOC	:c.1441C>T	rs763068244	NA	4.06187e-06	NA	DM	Glaucoma	NA	Uncertain_significance
chr1	171636028	T	C	8	0.000377786	21176	structural_interaction_variant	MYOC	:c.1412A>G	rs554235897	0.000199681	2.03052e-05	1.59276e-05	DM	Glaucoma 1	NA	Uncertain_significance
chr1	171636032	G	A	1	4.72233e-05	21176	structural_interaction_variant	MYOC	:c.1408C>T	rs771122834	NA	1.80395e-05	1.59276e-05	DM	Glaucoma 1	NA	Uncertain_significance
chr1	171636382	G	A	149	0.00703627	21176	missense_variant	MYOC	NM_000261.1:p.Thr353Ile/c.1058C>T	rs137853277	0.00219649	0.000645976	0.000573394	DM	Glaucoma 1	NA	Uncertain_significance
chr1	171636502	G	A	1	4.72233e-05	21176	missense_variant	MYOC	NM_000261.1:p.Ser313Phe/c.938C>T	rs376895063	0.000199681	5.083e-05	3.18552e-05	DM	Glaucoma 1	NA	Uncertain_significance
chr1	171636586	G	A	1	4.72233e-05	21176	structural_interaction_variant	MYOC	:c.854C>T	rs754051534	NA	2.86336e-05	6.37105e-05	DM	Glaucoma 1	NA	Uncertain_significance
chr1	171636626	G	A	3	0.00014167	21176	stop_gained	MYOC	NM_000261.1:p.Arg272*/c.814C>T	rs202176570	NA	1.22745e-05	2.38914e-05	DM	Glaucoma 1	NA	Uncertain_significance
chr1	171652139	C	T	1	4.72233e-05	21176	missense_variant	MYOC	NM_000261.1:p.Arg158Gln/c.473G>A	rs199746824	0.000199681	1.62438e-05	1.59276e-05	DM	Glaucoma 1	NA	Uncertain_significance
chr1	171652368	G	A	4	0.000188893	21176	missense_variant	MYOC	NM_000261.1:p.Arg82Cys/c.244C>T	rs764005392	NA	7.23788e-05	8.76019e-05	DM	Glaucoma 1	NA	Uncertain_significance
chr1	171652454	A	G	6	0.00028334	21176	missense_variant	MYOC	NM_000261.1:p.Val53Ala/c.158T>C	rs200208925	0.000199681	5.77934e-05	9.55657e-05	DM	Glaucoma 1	NA	Uncertain_significance
chr1	171652476	G	A	197	0.00930298	21176	stop_gained	MYOC	NM_000261.1:p.Arg46*/c.136C>T	rs74315337	0.00139776	0.000638033	0.000891947	DM	Glaucoma 1	Pathogenic	Pathogenic
chr1	171652555	C	A	63	0.00297507	21176	missense_variant	MYOC	NM_000261.1:p.Gln19His/c.57G>T	rs2234925	0.00119808	0.000269228	0.000191131	DM	Glaucoma 1	NA	Uncertain_significance
chr1	171652578	C	G	188	0.00887798	21176	missense_variant	MYOC	NM_000261.1:p.Gly12Arg/c.34G>C	rs199752860	0.00139776	0.000615011	0.000796381	DM	Glaucoma 1	NA	Uncertain_significance
chr1	173826692	A	G	2	9.44465e-05	21176	missense_variant	DARS2	NM_018122.4:p.Ser45Gly/c.133A>G	rs121918209	NA	NA	NA	DM	Leukoencephalopathy	Pathogenic	Uncertain_significance
chr1	173830739	G	A	1	4.72233e-05	21176	missense_variant	DARS2	NM_018122.4:p.Arg125His/c.374G>A	rs774630991	NA	3.24873e-05	NA	DM	Leukoencephalopathy with brainstem & spinal cord involvement	NA	Uncertain_significance
chr1	173831554	T	C	1	4.72233e-05	21176	missense_variant	DARS2	NM_018122.4:p.Ile139Thr/c.416T>C	NA	NA	NA	7.96381e-06	DM	Leukoencephalopathy with brainstem & spinal cord involvement	NA	Uncertain_significance
chr1	173833419	G	A	3	0.00014167	21176	missense_variant	DARS2	NM_018122.4:p.Arg179His/c.536G>A	rs121918210	NA	6.50026e-05	3.98191e-05	DM	Leukoencephalopathy	Pathogenic	Uncertain_significance
chr1	173839533	G	A	3	0.00014167	21176	missense_variant	DARS2	NM_018122.4:p.Arg336His/c.1007G>A	rs769210532	NA	4.06111e-06	NA	DM	Leukoencephalopathy with brainstem & spinal cord involvement	NA	Uncertain_significance
chr1	173857643	C	G	1	4.72233e-05	21176	missense_variant	DARS2	NM_018122.4:p.Leu626Val/c.1876C>G	rs121918205	NA	NA	NA	DM	Leukoencephalopathy	Pathogenic	Uncertain_significance
chr1	173857653	A	G	1	4.72233e-05	21176	missense_variant	DARS2	NM_018122.4:p.Tyr629Cys/c.1886A>G	rs761675657	NA	2.16502e-05	NA	DM	Leukoencephalopathy	NA	Uncertain_significance
chr1	173907528	C	T	1	4.72233e-05	21176	intron_variant	SERPINC1	NM_000488.3:c.1154-14G>A	NA	NA	NA	7.96381e-06	DM	Antithrombin deficiency	Likely_pathogenic	Uncertain_significance
chr1	173909825	G	A	3	0.00014167	21176	missense_variant	SERPINC1	NM_000488.3:p.Arg294Cys/c.880C>T	rs747142328	NA	1.62787e-05	NA	DM	Deep vein thrombosis	NA	Uncertain_significance
chr1	173910797	T	C	15	0.000708349	21176	missense_variant	SERPINC1	NM_000488.3:p.Asn240Ser/c.719A>G	rs200861147	0.000199681	0.000194807	9.55657e-05	DM	Antithrombin deficiency	NA	Uncertain_significance
chr1	173914725	C	T	2	9.44465e-05	21176	missense_variant	SERPINC1	NM_000488.3:p.Arg79His/c.236G>A	rs121909552	0.000399361	9.73991e-05	0.000199095	DM	Antithrombin deficiency	Conflicting_interpretations_of_pathogenicity	Uncertain_significance
chr1	173914726	G	A	1	4.72233e-05	21176	missense_variant	SERPINC1	NM_000488.3:p.Arg79Cys/c.235C>T	rs121909547	NA	3.655e-05	3.18552e-05	DM	Antithrombin deficiency	Pathogenic	Uncertain_significance
chr1	173917430	G	C	1	4.72233e-05	21176	upstream_gene_variant	SERPINC1	NM_000488.3:c.-171C>G	NA	NA	NA	NA	DM	Antithrombin deficiency	NA	Uncertain_significance
chr1	179551360	C	T	2	9.44465e-05	21176	missense_variant	NPHS2	NM_014625.3:p.Arg322Gln/c.965G>A	rs776859868	NA	2.03416e-05	1.59276e-05	DM	Nephrotic syndrome	NA	Uncertain_significance
chr1	179552605	G	A	4	0.000188893	21176	missense_variant+splice_region_variant	NPHS2	NM_014625.3:p.Arg291Trp/c.871C>T	rs74315348	0.000199681	2.17704e-05	7.96381e-06	DM	Nephrotic syndrome	Likely_pathogenic	Uncertain_significance
chr1	179554500	C	T	1	4.72233e-05	21176	missense_variant	NPHS2	NM_014625.3:p.Gly257Glu/c.770G>A	NA	NA	NA	NA	DM	Nephrotic syndrome	NA	Uncertain_significance
chr1	179557080	G	A	1	4.72233e-05	21176	stop_gained	NPHS2	NM_014625.3:p.Arg229*/c.685C>T	NA	NA	NA	NA	DM	Nephrotic syndrome	Likely_pathogenic	Pathogenic
chr1	179557179	G	A	1	4.72233e-05	21176	stop_gained	NPHS2	NM_014625.3:p.Arg196*/c.586C>T	rs12568913	NA	1.0835e-05	NA	DM	Nephrotic syndrome	Likely_pathogenic	Uncertain_significance
chr1	179559711	G	A	1	4.72233e-05	21176	missense_variant	NPHS2	NM_014625.3:p.Arg168Cys/c.502C>T	rs786204583	NA	NA	NA	DM	Nephrotic syndrome	Likely_pathogenic	Uncertain_significance
chr1	179559745	C	CA	5	0.000236116	21176	frameshift_variant	NPHS2	NM_014625.3:p.Leu156fs/c.467dupT	rs528833893	0.000599042	0.000210757	9.55657e-05	DM	Focal segmental glomerulosclerosis	NA	Uncertain_significance
chr1	179561328	G	A	1	4.72233e-05	21176	stop_gained	NPHS2	NM_014625.3:p.Arg138*/c.412C>T	rs74315343	NA	1.62528e-05	NA	DM	Nephrotic syndrome	Pathogenic	Pathogenic
chr1	179564689	C	T	1	4.72233e-05	21176	splice_donor_variant+intron_variant	NPHS2	NM_014625.3:c.378+1G>A	rs762631237	NA	8.12466e-06	NA	DM	Nephrotic syndrome	NA	Uncertain_significance
chr1	180274571	C	A	42	0.00198338	21176	missense_variant	LHX4	NM_033343.3:p.Pro389Thr/c.1165C>A	rs145433128	0.000998403	0.000273799	0.000326516	DM	Pituitary hormone deficiency	NA	Uncertain_significance
chr1	183215467	C	T	3	0.00014167	21176	stop_gained	LAMC2	NM_005562.2:p.Arg95*/c.283C>T	rs80356683	NA	8.12288e-06	7.96381e-06	DM	Epidermolysis bullosa	Pathogenic	Pathogenic
chr1	183577661	G	A	3	0.00014167	21176	stop_gained	NCF2	NM_000433.3:p.Arg102*/c.304C>T	rs374402066	NA	4.32854e-05	3.98191e-05	DM	Chronic granulomatous disease	Pathogenic	Pathogenic
chr1	183586923	G	A	1	4.72233e-05	21176	stop_gained	NCF2	NM_000433.3:p.Arg77*/c.229C>T	rs752901695	NA	1.62423e-05	1.59276e-05	DM	Chronic granulomatous disease	NA	Uncertain_significance
chr1	183586956	G	A	1	4.72233e-05	21176	stop_gained	NCF2	NM_000433.3:p.Arg66*/c.196C>T	rs750782115	NA	3.60714e-06	NA	DM	Chronic granulomatous disease	NA	Uncertain_significance
chr1	186171376	G	A	168	0.00793351	21176	missense_variant	HMCN1	NM_031935.2:p.Arg5205His/c.15614G>A	rs150188026	0.00499201	0.00140087	0.000732671	DM	Splenic epidermoid cyst	Likely_benign	Uncertain_significance
chr1	186307700	CCT	C	1	4.72277e-05	21174	frameshift_variant	PRG4	NM_005807.4:p.Pro661fs/c.1982_1983delCT	rs759361241	NA	4.10499e-06	NA	DM	Camptodactyly-arthropathy-coxa vara-pericarditis	NA	Uncertain_significance
chr1	186308465	AAAGAC	A	2	9.44465e-05	21176	frameshift_variant	PRG4	NM_005807.4:p.Lys918fs/c.2754_2758delGACAA	rs765420146	NA	8.12374e-06	1.59276e-05	DM	Camptodactyly-arthropathy-coxa vara-pericarditis	NA	Uncertain_significance
chr1	186308532	CAA	C	1	4.72233e-05	21176	frameshift_variant	PRG4	NM_005807.4:p.Lys939fs/c.2816_2817delAA	NA	NA	3.2306e-05	NA	DM	Camptodactyly-arthropathy-coxa vara-pericarditis	NA	Likely_pathogenic
chr1	192809076	A	G	18	0.000850019	21176	missense_variant	RGS2	NM_002923.3:p.Gln2Arg/c.5A>G	rs141030117	0.000199681	0.000660102	0.000533575	DM	Hypertension	NA	Uncertain_significance
chr1	192809084	A	G	27	0.00127503	21176	missense_variant	RGS2	NM_002923.3:p.Met5Val/c.13A>G	rs193051407	0.000798722	0.00056994	0.000374299	DM	Hypertension	NA	Uncertain_significance
chr1	192809139	G	A	1	4.72233e-05	21176	missense_variant	RGS2	NM_002923.3:p.Gly23Asp/c.68G>A	rs148489044	0.000199681	0.000663747	0.000653033	DM	Platelet Gs hypofunction	Uncertain_significance	Uncertain_significance
chr1	192810186	G	A	67	0.00316396	21176	missense_variant	RGS2	NM_002923.3:p.Arg44His/c.131G>A	rs200339834	0.000199681	0.000126399	0.000207059	DM	Hypertension	NA	Uncertain_significance
chr1	196651811	C	T	1	4.72233e-05	21176	upstream_gene_variant	CFH	NM_000186.3:c.-307C>T	rs74842824	0.00359425	0.00691393	0.0081868	DM	Haemolytic uraemic syndrome	NA	Likely_benign
chr1	196676026	G	A	2	9.44465e-05	21176	missense_variant	CFH	NM_000186.3:p.Asp130Asn/c.388G>A	rs147002633	NA	0.000141009	0.00010353	DM	Glomerulonephritis with isolated C3 deposits	Uncertain_significance	Uncertain_significance
chr1	196677532	A	G	4	0.000188893	21176	missense_variant	CFH	NM_000186.3:p.Met162Val/c.484A>G	rs770510652	NA	2.89057e-05	NA	DM	Haemolytic uraemic syndrome	NA	Uncertain_significance
chr1	196679650	T	C	26	0.00122781	21176	missense_variant	CFH	NM_000186.3:p.Ile216Thr/c.647T>C	rs183474263	0.000599042	0.000112616	5.57467e-05	DM	Membranoproliferative glomerulonephritis	NA	Uncertain_significance
chr1	196689477	G	A	1	4.72233e-05	21176	missense_variant	CFH	NM_000186.3:p.Arg341His/c.1022G>A	rs371192606	NA	4.07455e-05	1.59276e-05	DM	Haemolytic uraemic syndrome	NA	Uncertain_significance
chr1	196725249	G	A	1	4.72233e-05	21176	missense_variant	CFH	NM_000186.3:p.Val609Ile/c.1825G>A	rs148165372	NA	0.000274626	0.000414118	DM	Haemolytic uraemic syndrome	NA	Uncertain_significance
chr1	196740703	C	T	5	0.000236116	21176	missense_variant	CFH	NM_000186.3:p.Thr956Met/c.2867C>T	rs145975787	0.00119808	0.0012919	0.00135385	DM	Factor H deficiency	Likely_benign	Uncertain_significance
chr1	196743494	T	C	3	0.00014167	21176	missense_variant	CFH	NM_000186.3:p.Ile1059Thr/c.3176T>C	rs35343172	0.0245607	0.00666729	0.021574	DM	Haemolytic uraemic syndrome	Benign/Likely_benign	Benign
chr1	196743544	C	G	2	9.44465e-05	21176	missense_variant	CFH	NM_000186.3:p.Gln1076Glu/c.3226C>G	rs62625015	NA	0.000382467	0.000318552	DM	Factor H deficiency	NA	Uncertain_significance
chr1	196747269	T	C	1	4.72233e-05	21176	missense_variant	CFH	NM_000186.3:p.Cys1218Arg/c.3652T>C	NA	NA	NA	NA	DM	Haemolytic uraemic syndrome	NA	Uncertain_significance
chr1	196983068	C	T	55	0.00259728	21176	missense_variant	CFHR5	NM_030787.3:p.Pro81Leu/c.242C>T	rs544857720	0.000199681	0.0001299	0.000238914	DM	Haemolytic uraemic syndrome	NA	Uncertain_significance
chr1	196994128	C	CA	1	4.72233e-05	21176	frameshift_variant	CFHR5	NM_030787.3:p.Glu163fs/c.486dupA	rs565457964	0.000798722	0.00204229	0.00237322	DM	Factor H-related protein deficiency	Uncertain_significance	Uncertain_significance
chr1	197090004	G	A	1	4.72233e-05	21176	stop_gained	ASPM	NM_018136.4:p.Arg3304*/c.9910C>T	rs587783295	NA	3.67125e-05	NA	DM	Primary microcephaly	Pathogenic	Pathogenic
chr1	197092032	G	A	2	9.44465e-05	21176	stop_gained	ASPM	NM_018136.4:p.Arg3107*/c.9319C>T	rs199422187	NA	NA	NA	DM	Primary microcephaly	Pathogenic	Pathogenic
chr1	197101467	TTC	T	3	0.000141697	21172	frameshift_variant	ASPM	NM_018136.4:p.Lys2595fs/c.7782_7783delGA	rs199422173; rs587783270	NA	0.000219895	0.000254842	DM	Primary microcephaly	Pathogenic	Pathogenic
chr1	197103019	G	A	3	0.000141697	21172	stop_gained	ASPM	NM_018136.4:p.Arg2078*/c.6232C>T	rs199422168	NA	1.63224e-05	3.98191e-05	DM	Primary microcephaly	Pathogenic	Pathogenic
chr1	197328835	G	A	2	9.44465e-05	21176	missense_variant	CRB1	NM_201253.2:p.Val162Met/c.484G>A	rs137853138	0.00159744	0.0012206	0.000947694	DM	Pigmented paravenous chorioretinal atrophy	Conflicting_interpretations_of_pathogenicity	Uncertain_significance
chr1	197344291	T	A	1	4.72233e-05	21176	stop_gained	CRB1	NM_201253.2:p.Cys221*/c.663T>A	NA	NA	NA	NA	DM	Leber congenital amaurosis	NA	Pathogenic
chr1	197356990	G	A	1	4.72233e-05	21176	missense_variant	CRB1	NM_201253.2:p.Cys383Tyr/c.1148G>A	rs62645754	NA	4.06065e-06	NA	DM	Leber congenital amaurosis	not_provided	Uncertain_significance
chr1	197421404	C	T	2	9.44465e-05	21176	stop_gained	CRB1	NM_201253.2:p.Arg526*/c.1576C>T	rs114342808	NA	3.24734e-05	NA	DM	Leber congenital amaurosis	Pathogenic	Pathogenic
chr1	197421659	T	C	2	9.44465e-05	21176	missense_variant	CRB1	NM_201253.2:p.Ser611Pro/c.1831T>C	rs769909288	NA	3.2494e-05	1.59276e-05	DM	Leber congenital amaurosis	NA	Uncertain_significance
chr1	197421789	C	T	1	4.72233e-05	21176	missense_variant	CRB1	NM_201253.2:p.Thr654Ile/c.1961C>T	NA	NA	6.45661e-05	7.96381e-06	DM	Leber congenital amaurosis	NA	Uncertain_significance
chr1	197427497	T	A	1	4.72233e-05	21176	stop_gained	CRB1	NM_201253.2:p.Tyr724*/c.2172T>A	NA	NA	4.06742e-06	NA	DM	Leber congenital amaurosis	NA	Pathogenic
chr1	197427547	T	C	3	0.00014167	21176	missense_variant	CRB1	NM_201253.2:p.Met741Thr/c.2222T>C	rs62636267	NA	4.06934e-06	NA	DM	Leber congenital amaurosis	Likely_pathogenic	Uncertain_significance
chr1	197429453	A	G	1	4.72233e-05	21176	missense_variant	CRB1	NM_201253.2:p.Asn894Ser/c.2681A>G	rs62636290	NA	0.000142177	0.000159276	DM	Retinitis pigmentosa 12	Uncertain_significance	Uncertain_significance
chr1	197429486	G	A	98	0.00462788	21176	missense_variant	CRB1	NM_201253.2:p.Arg905Gln/c.2714G>A	rs114052315	0.000998403	0.000277876	0.000358372	DM	Leber congenital amaurosis	Conflicting_interpretations_of_pathogenicity	Uncertain_significance
chr1	197434835	A	T	1	4.72233e-05	21176	missense_variant	CRB1	NM_201253.2:p.His991Leu/c.2972A>T	NA	NA	NA	3.98191e-05	DM	Retinitis pigmentosa	NA	Uncertain_significance
chr1	197435305	T	C	1	4.72233e-05	21176	missense_variant	CRB1	NM_201253.2:p.Cys1148Arg/c.3442T>C	NA	NA	NA	NA	DM	Retinitis pigmentosa	NA	Uncertain_significance
chr1	197435539	G	T	1	4.72233e-05	21176	stop_gained	CRB1	NM_201253.2:p.Gly1226*/c.3676G>T	rs757740068	NA	2.04062e-05	1.59276e-05	DM	Leber congenital amaurosis	Pathogenic	Pathogenic
chr1	197438659	G	A	5	0.000236116	21176	missense_variant	CRB1	NM_201253.2:p.Gly1288Ser/c.3862G>A	NA	NA	NA	NA	DM	Retinitis pigmentosa	NA	Uncertain_significance
chr1	197442201	C	T	1	4.72233e-05	21176	missense_variant	CRB1	NM_201253.2:p.Pro1305Leu/c.3914C>T	NA	NA	4.06128e-06	NA	DM	Retinitis pigmentosa	NA	Uncertain_significance
chr1	197442278	C	T	2	9.44465e-05	21176	missense_variant	CRB1	NM_201253.2:p.Arg1331Cys/c.3991C>T	rs760544654	NA	2.031e-05	NA	DM	Retinal dystrophy	NA	Uncertain_significance
chr1	197442279	G	A	1	4.72233e-05	21176	missense_variant	CRB1	NM_201253.2:p.Arg1331His/c.3992G>A	rs62636285	0.000998403	0.00140351	0.000724707	DM	Leber congenital amaurosis	Benign/Likely_benign	Likely_benign
chr1	197442293	G	A	1	4.72233e-05	21176	splice_donor_variant+intron_variant	CRB1	NM_201253.2:c.4005+1G>A	NA	NA	4.06204e-06	NA	DM	Leber congenital amaurosis	NA	Uncertain_significance
chr1	197442294	T	G	1	4.72233e-05	21176	splice_donor_variant+intron_variant	CRB1	NM_201253.2:c.4005+2T>G	NA	NA	NA	NA	DM	Leber congenital amaurosis	NA	Pathogenic
chr1	197477654	A	G	1	4.72233e-05	21176	intron_variant	CRB1	NM_201253.2:c.4006-10A>G	rs766850702	NA	8.15421e-06	NA	DM	Retinal dystrophy with intraretinal cystoid spaces	NA	Uncertain_significance
chr1	197477718	G	A	1	4.72233e-05	21176	missense_variant	CRB1	NM_201253.2:p.Ala1354Thr/c.4060G>A	rs200469148	0.000199681	0.00017381	0.000230951	DM	Retinitis pigmentosa	NA	Uncertain_significance
chr1	197477865	G	C	1	4.72233e-05	21176	protein_protein_contact	CRB1	:c.4207G>C	NA	NA	NA	NA	DM	Retinitis pigmentosa	NA	Uncertain_significance
chr1	201047144	G	A	7	0.000330563	21176	missense_variant	CACNA1S	NM_000069.2:p.Arg1547Trp/c.4639C>T	rs757433005	NA	0.000122646	0.00016724	DM	Hypokalaemic periodic paralysis with malignant hyperthermia susceptibility 5	NA	Uncertain_significance
chr1	201077916	G	A	1	4.72233e-05	21176	missense_variant	CACNA1S	NM_000069.2:p.Arg528Cys/c.1582C>T	rs80338778	NA	8.13167e-06	2.38914e-05	DM	Hypokalaemic periodic paralysis	NA	Likely_pathogenic
chr1	201091993	G	A	2	9.44465e-05	21176	missense_variant	CACNA1S	NM_000069.2:p.Arg174Trp/c.520C>T	rs772226819	NA	2.84352e-05	7.96381e-06	DM	Malignant hyperthermia	NA	Uncertain_significance
chr1	201359220	C	T	5	0.000236116	21176	missense_variant	TNNT2	NM_001276345.1:p.Arg296His/c.887G>A	rs141121678	NA	6.33039e-05	7.16743e-05	DM	Cardiomyopathy	Conflicting_interpretations_of_pathogenicity	Uncertain_significance
chr1	201359659	T	C	1	4.72233e-05	21176	missense_variant	TNNT2	NM_001276345.1:p.Asn272Ser/c.815A>G	rs397516483	NA	4.75832e-06	7.96381e-06	DM	Cardiomyopathy	Uncertain_significance	Uncertain_significance
chr1	201363337	CCTT	C	1	4.72233e-05	21176	conservative_inframe_deletion	TNNT2	NM_001276345.1:p.Lys186del/c.556_558delAAG	NA	NA	3.2306e-05	NA	DM	Cardiomyopathy	NA	Uncertain_significance
chr1	201364327	G	A	1	4.72233e-05	21176	missense_variant	TNNT2	NM_001276345.1:p.Arg154Trp/c.460C>T	rs483352832	0.000199681	3.67554e-05	NA	DM	Cardiomyopathy	Conflicting_interpretations_of_pathogenicity	Uncertain_significance
chr1	201364335	C	T	2	9.44465e-05	21176	missense_variant	TNNT2	NM_001276345.1:p.Arg151Gln/c.452G>A	rs730881101	NA	7.24632e-06	NA	DM	Cardiomyopathy	Pathogenic	Uncertain_significance
chr1	201365261	G	A	1	4.72233e-05	21176	missense_variant	TNNT2	NM_001276345.1:p.Ala114Val/c.341C>T	rs727504245	NA	1.62425e-05	2.38914e-05	DM	Cardiomyopathy	Conflicting_interpretations_of_pathogenicity	Uncertain_significance
chr1	201365656	T	C	1	4.72233e-05	21176	missense_variant	TNNT2	NM_001276345.1:p.Asn83Ser/c.248A>G	rs397516450	NA	2.84801e-05	3.18552e-05	DM	Cardiomyopathy	Uncertain_significance	Uncertain_significance
chr1	201368212	G	A	4	0.000188893	21176	missense_variant	TNNT2	NM_001276345.1:p.Ala38Val/c.113C>T	rs200754249	NA	0.000440176	0.000453937	DM	Increased left ventricular wall thickness	Conflicting_interpretations_of_pathogenicity	Uncertain_significance
chr1	203225706	C	T	2	9.44465e-05	21176	structural_interaction_variant	CHIT1	:c.220G>A	rs137852607	0.00239617	0.00331522	0.00314571	DM	Chitotriosidase deficiency	Affects	Uncertain_significance
chr1	203700825	G	A	5	0.000236116	21176	missense_variant	ATP2B4	NM_001684.4:p.Arg268Gln/c.803G>A	rs759107186	NA	4.69294e-05	0.000119457	DM	Spastic paraplegia	NA	Uncertain_significance
chr1	204159570	ATC	A	1	4.72233e-05	21176	frameshift_variant	REN	NM_000537.3:p.Gln172fs/c.516_517delGA	rs768486255	NA	8.12295e-06	2.38914e-05	DM	Renal tubular dysgenesis	NA	Pathogenic
chr1	204162135	G	A	1	4.72233e-05	21176	stop_gained	REN	NM_000537.3:p.Arg43*/c.127C>T	rs397514690	NA	8.12486e-06	1.59276e-05	DM	Renal tubular dysgenesis	Pathogenic	Pathogenic
chr1	204190633	G	C	2	9.44555e-05	21174	missense_variant	KISS1	NM_002256.3:p.His90Asp/c.268C>G	rs201073751	0.00798722	0.00202886	0.00707187	DM	Central precocious puberty	Benign	Uncertain_significance
chr1	204190681	G	A	3	0.00014167	21176	missense_variant	KISS1	NM_002256.3:p.Pro74Ser/c.220C>T	rs587777843	NA	2.02405e-05	6.37105e-05	DM	Central precocious puberty	Uncertain_significance	Uncertain_significance
chr1	207476292	CAT	C	1	4.72233e-05	21176	frameshift_variant	CR2	NM_001006658.2:p.Ile926fs/c.2777_2778delTA	NA	NA	8.12691e-06	NA	DM	Hypogammaglobulinaemia	NA	Uncertain_significance
chr1	207523640	A	G	38	0.00179448	21176	missense_variant	CR1	NM_000651.4:p.Thr173Ala/c.517A>G	rs116806486	0.00399361	0.00198125	0.00559856	DM	Alzheimer disease	NA	Likely_benign
chr1	207609493	C	T	2	9.44465e-05	21176	missense_variant	CR1	NM_000651.4:p.Arg2034Trp/c.6100C>T	rs746717987	NA	6.13617e-05	3.98191e-05	DM	Haemolytic uraemic syndrome	NA	Uncertain_significance
chr1	207757560	C	T	2	9.44465e-05	21176	missense_variant	CD46	NM_172359.2:p.Arg103Trp/c.307C>T	NA	NA	7.32875e-06	NA	DM	Haemolytic uraemic syndrome	NA	Uncertain_significance
chr1	207761347	G	C	31	0.00146392	21176	missense_variant	CD46	NM_172359.2:p.Asp192His/c.574G>C	rs368371683	NA	0.00015871	0.000127421	DM	Haemolytic uraemic syndrome	Uncertain_significance	Uncertain_significance
chr1	207767057	T	C	2	9.44465e-05	21176	missense_variant	CD46	NM_172359.2:p.Ser240Pro/c.718T>C	rs121909589	NA	7.21985e-06	7.96381e-06	DM	Haemolytic uraemic syndrome	risk_factor	Uncertain_significance
chr1	207785101	C	T	1	4.72233e-05	21176	missense_variant	CD46	NM_172359.2:p.Ala353Val/c.1058C>T	rs35366573	0.00399361	0.0156369	0.0107511	DM	Haemolytic uraemic syndrome	Likely_benign	Benign
chr1	207790273	C	T	2	9.44465e-05	21176	missense_variant	CD46	NM_002389.4:p.Thr383Ile/c.1148C>T	rs146803767	0.000199681	0.000721923	0.000589322	DM	Haemolytic uraemic syndrome	Likely_pathogenic	Uncertain_significance
chr1	209617975	G	A	2	9.44465e-05	21176	stop_gained	LAMB3	NM_000228.2:p.Gln995*/c.2983C>T	NA	NA	NA	NA	DM	Epidermolysis bullosa	NA	Pathogenic
chr1	209618013	T	C	1	4.72233e-05	21176	missense_variant	LAMB3	NM_000228.2:p.Asp982Gly/c.2945A>G	rs140769823	0.000399361	0.00111465	0.00114679	DM	Epidermolysis bullosa	NA	Uncertain_significance
chr1	209618044	G	A	1	4.72233e-05	21176	stop_gained	LAMB3	NM_000228.2:p.Arg972*/c.2914C>T	rs747916314	NA	2.03089e-05	2.38914e-05	DM	Epidermolysis bullosa	Pathogenic	Pathogenic
chr1	209650023	G	A	1	4.72233e-05	21176	stop_gained	LAMB3	NM_000228.2:p.Arg42*/c.124C>T	rs80356680	NA	4.69016e-05	4.77829e-05	DM	Epidermolysis bullosa	Pathogenic	Pathogenic
chr1	211481304	G	A	1	4.72233e-05	21176	stop_gained	RD3	NM_001164688.1:p.Arg38*/c.112C>T	rs786205148	NA	4.06365e-06	NA	DM	Leber congenital amaurosis	Pathogenic	Pathogenic
chr1	212863875	T	C	5	0.000236116	21176	splice_region_variant+intron_variant	FLVCR1	NM_014053.3:c.883+6T>C	NA	NA	NA	7.96381e-06	DM	Retinitis pigmentosa	NA	Uncertain_significance
chr1	212895053	TGTAA	T	1	4.72233e-05	21176	splice_region_variant+intron_variant	FLVCR1	NM_014053.3:c.1593+5_1593+8delGTAA	rs771159212	NA	3.60993e-05	1.59276e-05	DM	Posterior column ataxia & retinitis pigmentosa	NA	Pathogenic
chr1	215625828	T	C	481	0.0227144	21176	missense_variant	USH2A	NM_206933.2:p.Ser5188Gly/c.15562A>G	rs58257972	0.0245607	0.0116355	0.00384652	DM	Retinal dystrophy	Benign	Benign
chr1	215628906	G	A	157	0.00741405	21176	missense_variant	USH2A	NM_206933.2:p.Arg5143Cys/c.15427C>T	rs145771342	0.00259585	0.000735872	0.000708779	DM	Usher syndrome	Benign	Benign
chr1	215634523	G	C	15	0.000708349	21176	missense_variant	USH2A	NM_206933.2:p.Pro5078Arg/c.15233C>G	rs527236122	NA	7.21516e-05	7.96381e-06	DM	Deafness	Uncertain_significance	Uncertain_significance
chr1	215634578	A	G	20	0.000944465	21176	missense_variant	USH2A	NM_206933.2:p.Ser5060Pro/c.15178T>C	rs752377040	NA	3.9684e-05	4.77829e-05	DM	Retinitis pigmentosa	NA	Uncertain_significance
chr1	215634650	CTG	C	1	4.72233e-05	21176	frameshift_variant	USH2A	NM_206933.2:p.Thr5035fs/c.15104_15105delCA	NA	NA	NA	NA	DM	Usher syndrome 2	NA	Pathogenic
chr1	215640723	G	A	1	4.72233e-05	21176	stop_gained	USH2A	NM_206933.2:p.Arg4935*/c.14803C>T	rs146733615	NA	1.21886e-05	3.98191e-05	DM	Usher syndrome 2	Pathogenic	Pathogenic
chr1	215671088	A	G	12	0.000566679	21176	missense_variant	USH2A	NM_206933.2:p.Tyr4673His/c.14017T>C	NA	NA	1.08284e-05	4.77829e-05	DM	Deafness	NA	Uncertain_significance
chr1	215674901	G	A	1	4.72233e-05	21176	missense_variant	USH2A	NM_206933.2:p.Thr4337Met/c.13010C>T	rs527236137	NA	NA	7.96381e-06	DM	Usher syndrome 2	Likely_pathogenic	Uncertain_significance
chr1	215675331	A	G	1	4.72233e-05	21176	missense_variant	USH2A	NM_206933.2:p.Cys4194Arg/c.12580T>C	NA	NA	7.26945e-06	NA	DM	Retinitis pigmentosa	NA	Uncertain_significance
chr1	215680349	C	T	2	9.44465e-05	21176	missense_variant	USH2A	NM_206933.2:p.Gly4032Arg/c.12094G>A	NA	NA	4.07528e-06	1.59276e-05	DM	Retinitis pigmentosa	NA	Uncertain_significance
chr1	215728044	C	T	1	4.72233e-05	21176	missense_variant	USH2A	NM_206933.2:p.Ala4018Thr/c.12052G>A	NA	NA	NA	7.96381e-06	DM	Retinitis pigmentosa	NA	Uncertain_significance
chr1	215728383	G	A	3	0.00014167	21176	missense_variant+splice_region_variant	USH2A	NM_206933.2:p.Arg3905Cys/c.11713C>T	rs368675850	NA	2.55717e-05	8.76019e-05	DM	Usher syndrome	Likely_pathogenic	Uncertain_significance
chr1	215759735	C	T	6	0.00028334	21176	missense_variant	USH2A	NM_206933.2:p.Arg3719His/c.11156G>A	rs527236139	NA	5.7758e-05	5.57467e-05	DM	Usher syndrome 2	Pathogenic	Uncertain_significance
chr1	215779851	G	A	36	0.00170004	21176	missense_variant	USH2A	NM_206933.2:p.Thr3644Met/c.10931C>T	rs185823130	0.000599042	6.50007e-05	8.76019e-05	DM	Retinitis pigmentosa	NA	Uncertain_significance
chr1	215779923	A	G	9	0.000425009	21176	missense_variant	USH2A	NM_206933.2:p.Ile3620Thr/c.10859T>C	rs779716464	NA	1.21852e-05	1.59276e-05	DM	Retinitis pigmentosa	NA	Uncertain_significance
chr1	215782070	G	A	1	4.72233e-05	21176	missense_variant	USH2A	NM_206933.2:p.Thr3571Met/c.10712C>T	rs202175091	NA	8.1285e-06	7.96381e-06	DM	Usher syndrome 2	Likely_pathogenic	Likely_pathogenic
chr1	215782170	G	A	1	4.72233e-05	21176	stop_gained	USH2A	NM_206933.2:p.Arg3538*/c.10612C>T	rs878853413	NA	4.0655e-06	NA	DM	Usher syndrome 2	Likely_pathogenic	Uncertain_significance
chr1	215782813	G	C	4	0.000188893	21176	missense_variant	USH2A	NM_206933.2:p.Pro3504Ala/c.10510C>G	rs200372118	0.00299521	0.00151302	0.000286697	DM	Retinitis pigmentosa	Benign	Benign
chr1	215782873	G	A	1	4.72233e-05	21176	stop_gained	USH2A	NM_206933.2:p.Arg3484*/c.10450C>T	rs111033379	NA	2.53016e-05	NA	DM	Usher syndrome 2	Likely_pathogenic	Uncertain_significance
chr1	215799064	G	C	1	4.72233e-05	21176	missense_variant	USH2A	NM_206933.2:p.Cys3267Trp/c.9801C>G	NA	NA	NA	NA	DM	Retinal dystrophy	NA	Uncertain_significance
chr1	215813864	T	C	60	0.0028334	21176	missense_variant	USH2A	NM_206933.2:p.His3204Arg/c.9611A>G	rs745539518	NA	0.000202334	0.000175204	DM	Retinitis pigmentosa	NA	Uncertain_significance
chr1	215816996	C	T	5	0.000236116	21176	splice_donor_variant+intron_variant	USH2A	NM_206933.2:c.9570+1G>A	rs760225886	NA	4.0795e-05	2.38914e-05	DM	Usher syndrome	Pathogenic	Pathogenic
chr1	215817002	C	A	3	0.00014167	21176	missense_variant	USH2A	NM_206933.2:p.Ala3189Ser/c.9565G>T	rs752996514	NA	1.22363e-05	NA	DM	Retinitis pigmentosa	NA	Uncertain_significance
chr1	215817098	G	A	2	9.44465e-05	21176	stop_gained	USH2A	NM_206933.2:p.Gln3157*/c.9469C>T	rs772100045	NA	1.6311e-05	2.38914e-05	DM	Usher syndrome 2	NA	Uncertain_significance
chr1	215838103	C	T	40	0.00188893	21176	missense_variant+splice_region_variant	USH2A	NM_206933.2:p.Val3087Ile/c.9259G>A	rs200382994	0.000399361	7.94235e-05	0.000119457	DM	Deafness	NA	Uncertain_significance
chr1	215844308	T	C	30	0.0014167	21176	missense_variant	USH2A	NM_206933.2:p.Ile3082Val/c.9244A>G	rs527689947	0.000199681	0.000123121	0.000151312	DM	Retinitis pigmentosa	NA	Uncertain_significance
chr1	215877882	T	C	20	0.000944465	21176	splice_acceptor_variant+intron_variant	USH2A	NM_206933.2:c.8559-2A>G	rs397518039	0.000199681	3.25304e-05	7.16743e-05	DM	Usher syndrome 2	Pathogenic	Pathogenic
chr1	215878980	G	A	65	0.00306951	21176	missense_variant	USH2A	NM_206933.2:p.Thr2781Ile/c.8342C>T	rs143240767	0.00119808	0.000238746	0.000215023	DM	Deafness	Conflicting_interpretations_of_pathogenicity	Uncertain_significance
chr1	215879068	C	T	1	4.72233e-05	21176	missense_variant	USH2A	NM_206933.2:p.Gly2752Arg/c.8254G>A	rs201863550	0.000399361	1.65299e-05	7.96381e-06	DM	Usher syndrome 2	NA	Uncertain_significance
chr1	215879090	C	G	2	9.44465e-05	21176	missense_variant	USH2A	NM_206933.2:p.Trp2744Cys/c.8232G>C	NA	NA	8.29559e-06	1.59276e-05	DM	Retinitis pigmentosa	NA	Uncertain_significance
chr1	215888461	G	A	2	9.44465e-05	21176	missense_variant	USH2A	NM_206933.2:p.Pro2730Ser/c.8188C>T	rs768532694	NA	4.06894e-06	2.38914e-05	DM	Usher syndrome	NA	Uncertain_significance
chr1	215900177	T	A	7	0.000330563	21176	missense_variant	USH2A	NM_206933.2:p.Ser2498Cys/c.7492A>T	rs754310768	NA	2.44431e-05	7.96381e-06	DM	Usher syndrome 2	NA	Uncertain_significance
chr1	215900752	C	T	6	0.00028334	21176	splice_region_variant+intron_variant	USH2A	NM_206933.2:c.7451+3G>A	rs397518030	NA	3.97528e-05	NA	DM	Retinitis pigmentosa	Likely_benign	Uncertain_significance
chr1	215965361	A	G	1	4.72233e-05	21176	missense_variant	USH2A	NM_206933.2:p.Leu2359Ser/c.7076T>C	NA	NA	8.12843e-06	7.96381e-06	DM	Deafness	NA	Uncertain_significance
chr1	215965369	A	C	258	0.0121836	21176	missense_variant	USH2A	NM_206933.2:p.Asn2356Lys/c.7068T>G	rs200038092	0.00159744	0.000750767	0.00100344	DM	Deafness	Conflicting_interpretations_of_pathogenicity	Uncertain_significance
chr1	215965376	C	T	1	4.72233e-05	21176	missense_variant	USH2A	NM_206933.2:p.Arg2354His/c.7061G>A	rs201386640	0.000199681	6.09647e-05	5.57467e-05	DM	Usher syndrome 2	NA	Uncertain_significance
chr1	215965437	T	C	32	0.00151114	21176	missense_variant	USH2A	NM_206933.2:p.Asn2334Asp/c.7000A>G	rs201281141	0.000199681	0.000119196	6.37105e-05	DM	Deafness	Uncertain_significance	Uncertain_significance
chr1	215970674	G	A	1	4.72233e-05	21176	missense_variant	USH2A	NM_206933.2:p.Ser2303Phe/c.6908C>T	rs766809837	NA	3.66211e-05	2.38914e-05	DM	Retinal dystrophy	NA	Uncertain_significance
chr1	216000398	C	T	1	4.72233e-05	21176	splice_region_variant+intron_variant	USH2A	NM_206933.2:c.6485+5G>A	NA	NA	NA	NA	DM	Usher syndrome 2	NA	Uncertain_significance
chr1	216046516	C	A	1	4.72233e-05	21176	missense_variant	USH2A	NM_206933.2:p.Lys2080Asn/c.6240G>T	rs114402911	0.00399361	0.00555552	0.00736653	DM	Retinitis pigmentosa	Benign	Benign
chr1	216070197	C	T	13	0.000613903	21176	missense_variant	USH2A	NM_206933.2:p.Glu1985Lys/c.5953G>A	rs150143291	NA	5.05463e-05	0.000111493	DM	Stargardt macular dystrophy	Uncertain_significance	Uncertain_significance
chr1	216073121	C	T	3	0.00014167	21176	missense_variant	USH2A	NM_206933.2:p.Glu1918Lys/c.5752G>A	rs529355834	0.000199681	9.38638e-05	2.38914e-05	DM	Retinal dystrophy	Uncertain_significance	Uncertain_significance
chr1	216073265	G	A	121	0.00571402	21176	missense_variant	USH2A	NM_206933.2:p.Arg1870Trp/c.5608C>T	rs144768593	0.000399361	0.000318554	0.000342444	DM	Deafness	NA	Uncertain_significance
chr1	216078286	C	T	14	0.000661126	21176	missense_variant	USH2A	NM_206933.2:p.Gly1792Glu/c.5375G>A	rs527598451	0.000399361	6.86669e-05	3.18552e-05	DM	Retinitis pigmentosa	NA	Uncertain_significance
chr1	216083554	C	G	1	4.72233e-05	21176	missense_variant	USH2A	NM_206933.2:p.Gly1734Arg/c.5200G>C	NA	NA	NA	NA	DM	Retinitis pigmentosa	NA	Uncertain_significance
chr1	216084814	G	A	16	0.000755572	21176	missense_variant	USH2A	NM_206933.2:p.Pro1684Leu/c.5051C>T	rs771088957	NA	9.76697e-05	2.38914e-05	DM	Hearing loss	NA	Uncertain_significance
chr1	216086749	G	A	2	9.44465e-05	21176	stop_gained	USH2A	NM_206933.2:p.Arg1653*/c.4957C>T	rs754768875	NA	1.8094e-05	7.96381e-06	DM	Usher syndrome 2	Pathogenic	Pathogenic
chr1	216097080	T	C	549	0.0259256	21176	splice_region_variant+intron_variant	USH2A	NM_206933.2:c.4758+3A>G	rs117798425	0.00279553	0.00145706	0.00191928	DM	Usher syndrome 2	Benign	Uncertain_significance
chr1	216097109	G	A	1	4.72233e-05	21176	missense_variant	USH2A	NM_206933.2:p.Arg1578Cys/c.4732C>T	rs201529124	0.000199681	1.80578e-05	NA	DM	Usher syndrome 2	NA	Uncertain_significance
chr1	216097196	G	A	1	4.72233e-05	21176	stop_gained	USH2A	NM_206933.2:p.Arg1549*/c.4645C>T	rs199679165	0.000199681	1.62534e-05	7.96381e-06	DM	Usher syndrome 2	Pathogenic	Pathogenic
chr1	216175250	A	G	1	4.72233e-05	21176	splice_donor_variant+intron_variant	USH2A	NM_206933.2:c.4627+2T>C	NA	NA	NA	NA	DM	Retinitis pigmentosa	NA	Pathogenic
chr1	216175263	G	A	28	0.00132225	21176	missense_variant	USH2A	NM_206933.2:p.Thr1539Ile/c.4616C>T	rs758095361	NA	6.11666e-05	5.57467e-05	DM	Deafness	NA	Uncertain_significance
chr1	216175303	C	T	1	4.72233e-05	21176	missense_variant	USH2A	NM_206933.2:p.Gly1526Arg/c.4576G>A	rs769198746	NA	1.80998e-05	3.18552e-05	DM	Retinal dystrophy	NA	Uncertain_significance
chr1	216175335	G	A	1	4.72233e-05	21176	missense_variant	USH2A	NM_206933.2:p.Thr1515Met/c.4544C>T	rs373599651	NA	4.88998e-05	3.18552e-05	DM	Usher syndrome 2a	NA	Uncertain_significance
chr1	216175396	C	T	1	4.72233e-05	21176	missense_variant	USH2A	NM_206933.2:p.Gly1495Arg/c.4483G>A	NA	NA	NA	NA	DM	Retinitis pigmentosa	NA	Uncertain_significance
chr1	216198326	G	A	4	0.000188893	21176	missense_variant	USH2A	NM_206933.2:p.Thr1357Met/c.4070C>T	rs201190539	0.000199681	0.000170979	1.59276e-05	DM	Deafness	NA	Uncertain_significance
chr1	216198458	T	C	2	9.44465e-05	21176	missense_variant	USH2A	NM_206933.2:p.Asn1313Ser/c.3938A>G	rs145459379	NA	1.6282e-05	1.59276e-05	DM	Usher syndrome 2	NA	Uncertain_significance
chr1	216246618	G	A	2	9.44465e-05	21176	missense_variant	USH2A	NM_206933.2:p.Arg926Cys/c.2776C>T	rs749621457	NA	1.80627e-05	7.96381e-06	DM	Retinitis pigmentosa	NA	Uncertain_significance
chr1	216246741	G	A	9	0.000425009	21176	missense_variant	USH2A	NM_206933.2:p.His885Tyr/c.2653C>T	rs746071929	NA	4.69996e-05	4.77829e-05	DM	Retinitis pigmentosa	NA	Uncertain_significance
chr1	216246777	C	T	1	4.72233e-05	21176	missense_variant	USH2A	NM_206933.2:p.Gly873Arg/c.2617G>A	NA	NA	4.07252e-06	7.96381e-06	DM	Retinal dystrophy	NA	Uncertain_significance
chr1	216247152	G	A	1	4.72233e-05	21176	stop_gained	USH2A	NM_206933.2:p.Gln748*/c.2242C>T	NA	NA	NA	NA	DM	Usher syndrome 2a	NA	Pathogenic
chr1	216250898	C	T	1	4.72233e-05	21176	splice_region_variant+intron_variant	USH2A	NM_206933.2:c.2167+5G>A	rs771583281	NA	4.70861e-05	5.57467e-05	DM	Usher syndrome 2a	NA	Uncertain_significance
chr1	216289374	C	T	2	9.44465e-05	21176	missense_variant	USH2A	NM_206933.2:p.Arg626Gln/c.1877G>A	rs192524347	0.000199681	5.77526e-05	6.37105e-05	DM	Deafness	Uncertain_significance	Uncertain_significance
chr1	216292337	G	C	2	9.44465e-05	21176	missense_variant	USH2A	NM_206933.2:p.Pro560Ala/c.1678C>G	rs147509797	NA	4.87833e-05	8.76019e-05	DM	Deafness	NA	Uncertain_significance
chr1	216325400	C	T	5	0.000236116	21176	missense_variant	USH2A	NM_206933.2:p.Val350Ile/c.1048G>A	rs148848581	0.000199681	4.33711e-05	3.98191e-05	DM	Usher syndrome 2	NA	Uncertain_significance
chr1	216325451	A	G	28	0.00132225	21176	missense_variant	USH2A	NM_206933.2:p.Ser333Pro/c.997T>C	rs368986242	0.000199681	0.000118021	0.000127421	DM	Retinitis pigmentosa	NA	Uncertain_significance
chr1	216418627	A	G	2	9.44465e-05	21176	missense_variant	USH2A	NM_206933.2:p.Ser180Pro/c.538T>C	NA	NA	8.14286e-06	2.38914e-05	DM	Usher syndrome 2	NA	Uncertain_significance
chr1	216422131	C	A	17	0.000802796	21176	missense_variant	USH2A	NM_206933.2:p.Ser69Ile/c.206G>T	rs377254440	NA	4.33695e-05	3.98191e-05	DM	Deafness	NA	Uncertain_significance
chr1	216422237	G	GA	6	0.00028334	21176	frameshift_variant	USH2A	NM_206933.2:p.Arg34fs/c.99_100insT	rs141672841	NA	3.62119e-06	NA	DM	Usher syndrome 2a	Pathogenic	Pathogenic
chr1	220137990	G	A	5	0.000236116	21176	missense_variant	IARS2	NM_018060.3:p.Glu708Lys/c.2122G>A	rs143722284	0.00119808	0.00133113	0.000581358	DM	Leigh syndrome	Likely_benign	Uncertain_significance
chr1	220191279	G	A	1	4.72233e-05	21176	missense_variant	RAB3GAP2	NM_012414.3:p.Arg426Cys/c.1276C>T	rs587777167	NA	2.06914e-05	1.59276e-05	DM	Martsolf syndrome	Likely_pathogenic	Uncertain_significance
chr1	225403394	C	T	13	0.000613903	21176	missense_variant	LBR	NM_002296.3:p.Arg586His/c.1757G>A	rs573510559	0.000199681	2.84273e-05	1.59276e-05	DM	Pelger-Huet anomaly	NA	Likely_pathogenic
chr1	225404451	T	C	3	0.00014167	21176	missense_variant	LBR	NM_002296.3:p.Asn547Ser/c.1640A>G	rs374343844	NA	3.24636e-05	4.77829e-05	DM	Spondylometaphyseal dysplasia	Pathogenic	Uncertain_significance
chr1	225411411	G	A	5	0.000236116	21176	missense_variant	LBR	NM_002296.3:p.Arg372Cys/c.1114C>T	rs200180113	NA	0.000248882	0.000238914	DM	Reynolds syndrome	Pathogenic	Uncertain_significance
chr1	225845328	C	A	1	4.72233e-05	21176	stop_gained	EPHX1	NM_000120.3:p.Ser450*/c.1349C>A	rs377404367	NA	4.12388e-06	7.96381e-06	DM	Epoxide hydrolase deficiency	NA	Pathogenic
chr1	225937602	G	A	1	4.72233e-05	21176	stop_gained	LEFTY2	NM_003240.4:p.Arg314*/c.940C>T	rs121909125	NA	1.21992e-05	4.77829e-05	DM	Left-right axis malformation	Uncertain_significance	Uncertain_significance
chr1	226885596	G	A	4	0.000188893	21176	missense_variant	PSEN2	NM_000447.2:p.Val139Met/c.415G>A	rs202178897	NA	0.000108349	0.000135385	DM	Alzheimer disease	Likely_benign	Uncertain_significance
chr1	226888097	C	A	40	0.00188893	21176	missense_variant	PSEN2	NM_000447.2:p.His169Asn/c.505C>A	rs533813519	0.000199681	0.000176756	8.76019e-05	DM	Alzheimer disease	NA	Uncertain_significance
chr1	226888902	G	T	105	0.00495844	21176	missense_variant	PSEN2	NM_000447.2:p.Val214Leu/c.640G>T	rs574125890	0.00119808	0.000238111	0.00027077	DM	Alzheimer disease	NA	Uncertain_significance
chr1	226888972	C	T	2	9.44465e-05	21176	missense_variant	PSEN2	NM_000447.2:p.Ala237Val/c.710C>T	rs200670135	NA	5.28082e-05	1.59276e-05	DM	Alzheimer disease	Uncertain_significance	Uncertain_significance
chr1	226982719	C	T	2	9.44465e-05	21176	structural_interaction_variant	COQ8A	:c.895C>T	rs201908721	NA	2.8889e-05	5.57467e-05	DM	Cerebellar ataxia	Likely_pathogenic	Uncertain_significance
chr1	226982969	G	A	1	4.72233e-05	21176	structural_interaction_variant	COQ8A	:c.1015G>A	rs755933881	NA	1.34291e-05	1.59276e-05	DM	Coenzyme Q10 deficiency	Likely_pathogenic	Uncertain_significance
chr1	226982996	C	T	1	4.72233e-05	21176	stop_gained	COQ8A	NM_020247.4:p.Arg348*/c.1042C>T	rs771578775	NA	4.04204e-05	3.98191e-05	DM	Progessive cerebellar ataxia and atrophy	Pathogenic	Pathogenic
chr1	226986631	T	TG	5	0.000236116	21176	frameshift_variant	COQ8A	NM_020247.4:p.Ser616fs/c.1844dupG	rs761498232; rs863223885	NA	3.23394e-05	2.38914e-05	DM	Cerebellar ataxia and myoclonus	Pathogenic	Pathogenic
chr1	228158314	G	T	3	0.000141777	21160	missense_variant	GJC2	NM_020435.3:p.Gly186Cys/c.556G>T	rs201277546	NA	0.000671148	0.000676924	DM	Secondary lymphoedema	NA	Uncertain_significance
chr1	228158951	C	T	1	4.72367e-05	21170	missense_variant	GJC2	NM_020435.3:p.Thr398Ile/c.1193C>T	rs140942230	0.00179712	0.00143178	0.0011229	DM	Pelizaeus-Merzbacher-like disease	Likely_benign	Likely_benign
chr1	228158957	C	A	29	0.00136973	21172	missense_variant	GJC2	NM_020435.3:p.Ala400Glu/c.1199C>A	rs761261049	NA	0.000251705	9.55657e-05	DM	Pelizaeus-Merzbacher-like disease	NA	Uncertain_significance
chr1	228224692	G	A	1	4.72233e-05	21176	missense_variant	OBSCN	NM_001271223.2:p.Glu1055Lys/c.3163G>A	rs563579474	0.000599042	4.70187e-05	7.96381e-05	DM	Cardiomyopathy	NA	Uncertain_significance
chr1	228317575	G	A	2	9.44465e-05	21176	missense_variant	OBSCN	NM_001271223.2:p.Arg5515His/c.16544G>A	rs199865640	NA	0.000311615	0.000390227	DM	Glioblastoma	NA	Uncertain_significance
chr1	229432053	A	G	1	4.72233e-05	21176	missense_variant	ACTA1	NM_001100.3:p.Ile250Thr/c.749T>C	NA	NA	NA	NA	DM	Myofibrillar myopathy	NA	Uncertain_significance
chr1	230250492	A	C	3	0.00014167	21176	structural_interaction_variant	GALNT2	:c.941A>C	rs78164071	0.00119808	0.00235592	0.00281123	DM	Improved plasma triglyceride clearance	NA	Uncertain_significance
chr1	230669461	T	TA	1	4.72233e-05	21176	frameshift_variant+stop_gained	COG2	NM_007357.2:p.Tyr234fs/c.701dupA	NA	NA	NA	NA	DM	Congenital disorder of glycosylation	NA	Pathogenic
chr1	230703227	G	A	15	0.000708349	21176	missense_variant	AGT	NM_000029.3:p.Arg458Cys/c.1372C>T	rs375261929	0.00119808	0.000371535	0.00010353	DM	Renal tubular dysgenesis	NA	Uncertain_significance
chr1	230705933	C	T	2	9.44465e-05	21176	missense_variant+splice_region_variant	AGT	NM_000029.3:p.Arg375Gln/c.1124G>A	rs74315283	NA	2.17176e-05	3.18552e-05	DM	Renal tubular dysgenesis	Pathogenic	Uncertain_significance
chr1	230710532	C	T	1	4.72233e-05	21176	missense_variant	AGT	NM_000029.3:p.Gly107Arg/c.319G>A	rs766006056	NA	2.16441e-05	7.96381e-06	DM	Renal tubular dysgenesis	NA	Uncertain_significance
chr1	231421207	C	A	1	4.72233e-05	21176	missense_variant	EGLN1	NM_022051.2:p.Ala228Ser/c.682G>T	NA	NA	NA	NA	DM	Pheochromocytoma/paraganglioma-polycythemia	NA	Uncertain_significance
chr1	231421476	A	G	3	0.000142952	20986	missense_variant	EGLN1	NM_022051.2:p.Val138Ala/c.413T>C	NA	NA	NA	NA	DM	Erythrocytosis	NA	Uncertain_significance
chr1	231693867	C	T	1	4.72233e-05	21176	missense_variant	DISC1	NM_001164537.1:p.Arg37Trp/c.109C>T	rs202102981	0.000199681	0.000178283	3.18552e-05	DM	Schizophrenia	NA	Uncertain_significance
chr1	235450285	TGAG	T	3	0.00014167	21176	disruptive_inframe_deletion	B3GALNT2	NM_152490.4:p.Pro474del/c.1421_1423delCTC	rs752758430	NA	2.5296e-05	NA	DM	Lissencephaly	NA	Uncertain_significance
chr1	236808538	A	G	1	4.72233e-05	21176	intron_variant	MTR	NM_000254.2:c.340-166A>G	NA	NA	NA	NA	DM	Methionine synthase deficiency	NA	Uncertain_significance
chr1	236862251	C	T	1	4.72233e-05	21176	missense_variant	MTR	NM_000254.2:p.Arg738Trp/c.2212C>T	rs200803446	NA	1.08275e-05	7.96381e-06	DM	Homocystinuria	NA	Uncertain_significance
chr1	237377415	G	A	1	4.72233e-05	21176	structural_interaction_variant	RYR2	:c.556G>A	rs201211033	NA	2.44437e-05	3.18552e-05	DM	Ventricular tachycardia	Uncertain_significance	Uncertain_significance
chr1	237445447	C	T	1	4.72233e-05	21176	structural_interaction_variant	RYR2	:c.1217C>T	rs759830423	NA	2.16669e-05	2.38914e-05	DM	Catecholaminergic polymorphic ventricular tachycardia	Uncertain_significance	Uncertain_significance
chr1	237589960	C	A	3	0.00014167	21176	missense_variant	RYR2	NM_001035.2:p.Pro1256Thr/c.3766C>A	rs769729405	NA	1.62644e-05	3.98191e-05	DM	Catecholaminergic polymorphic ventricular tachycardia	NA	Uncertain_significance
chr1	237602080	A	G	75	0.00354175	21176	missense_variant	RYR2	NM_001035.2:p.Asn1551Ser/c.4652A>G	rs185237690	NA	0.000274918	0.000366335	DM	Catecholaminergic polymorphic ventricular tachycardia	Conflicting_interpretations_of_pathogenicity	Uncertain_significance
chr1	237610825	C	T	1	4.72233e-05	21176	missense_variant	RYR2	NM_001035.2:p.Pro1583Ser/c.4747C>T	rs200070226	NA	9.85768e-05	0.000215023	DM	Arrhythmogenic right ventricular dysplasia/cardiomyopathy	Uncertain_significance	Uncertain_significance
chr1	237614556	G	C	2	9.44465e-05	21176	missense_variant	RYR2	NM_001035.2:p.Val1810Leu/c.5428G>C	rs754364233	NA	8.14021e-05	2.38914e-05	DM	Catecholaminergic polymorphic ventricular tachycardia	NA	Uncertain_significance
chr1	237639162	G	A	2	9.44465e-05	21176	missense_variant	RYR2	NM_001035.2:p.Arg2359Gln/c.7076G>A	rs727504976	NA	3.25468e-05	1.59276e-05	DM	Ventricular tachycardia	Uncertain_significance	Uncertain_significance
chr1	237784887	A	G	2	9.44465e-05	21176	missense_variant	RYR2	NM_001035.2:p.Lys4392Arg/c.13175A>G	rs753733164	NA	1.63971e-05	3.18552e-05	DM	Catecholaminergic polymorphic ventricular tachycardia	NA	Uncertain_significance
chr1	237788070	G	A	2	9.44465e-05	21176	missense_variant	RYR2	NM_001035.2:p.Gly4471Arg/c.13411G>A	rs794728797	NA	7.30524e-06	7.96381e-06	DM	Sudden unexplained death	Uncertain_significance	Uncertain_significance
chr1	237798064	G	A	1	4.72233e-05	21176	missense_variant	RYR2	NM_001035.2:p.Gly4662Ser/c.13984G>A	NA	NA	1.47237e-05	7.96381e-06	DM	Catecholaminergic polymorphic ventricular tachycardia	Uncertain_significance	Uncertain_significance
chr1	237806207	C	T	1	4.72233e-05	21176	missense_variant	RYR2	NM_001035.2:p.Ala4741Val/c.14222C>T	NA	NA	NA	NA	DM	Catecholaminergic polymorphic ventricular tachycardia	NA	Uncertain_significance
chr1	241504213	C	A	1	4.72233e-05	21176	stop_gained	FH	NM_000143.3:p.Glu313*/c.937G>T	rs863224001	NA	NA	NA	DM	Leiomyomatosis and renal cell cancer	Pathogenic	Pathogenic
chr1	241879152	C	T	18	0.000850019	21176	missense_variant	EXO1	NM_006027.4:p.Pro640Ser/c.1918C>T	rs61736331	0.019369	0.0110199	0.00580562	DM	Colorectal cancer	NA	Benign
chr1	241885313	G	C	1	4.72233e-05	21176	splice_acceptor_variant+intron_variant	EXO1	NM_006027.4:c.2212-1G>C	rs4150000	0.00119808	0.00166221	0.00169629	DM	Colorectal cancer	NA	Uncertain_significance
chr1	241885378	G	A	1	4.72233e-05	21176	missense_variant	EXO1	NM_006027.4:p.Gly759Glu/c.2276G>A	rs4150001	0.00379393	0.00906314	0.00594897	DM	Colorectal cancer	Likely_benign	Uncertain_significance
chr1	241885411	C	T	3	0.00014167	21176	missense_variant	EXO1	NM_006027.4:p.Pro770Leu/c.2309C>T	rs200622305	NA	0.000162488	7.16743e-05	DM	Colorectal cancer	NA	Uncertain_significance
chr1	247424041	G	A	3	0.00014167	21176	missense_variant	NLRP3	NM_001079821.2:p.Val200Met/c.598G>A	rs121908147	0.00399361	0.00846007	0.00581358	DM	Familial cold autoinflammatory syndrome	Conflicting_interpretations_of_pathogenicity	Likely_benign
chr2	1456132	TGAC	T	8	0.000394594	20274	conservative_inframe_deletion	TPO	NM_000547.5:p.Asp224del/c.670_672delGAC	rs772164623	NA	5.68676e-05	5.57467e-05	DM	Thyroid dyshormonogenesis	NA	Uncertain_significance
chr2	3550458	C	T	1	4.72233e-05	21176	structural_interaction_variant	RNASEH1	:c.424G>A	rs766294940	NA	3.96934e-05	NA	DM	Mitochondrial encephalomyopathy	Pathogenic	Uncertain_significance
chr2	10047996	C	T	2	9.44465e-05	21176	missense_variant	KLF11	NM_003597.4:p.Thr220Met/c.659C>T	rs34336420	0.0123802	0.00417536	0.0136579	DM	Diabetes mellitus	Conflicting_interpretations_of_pathogenicity	Uncertain_significance
chr2	11783834	C	T	1	4.72233e-05	21176	stop_gained	LPIN1	NM_001261428.1:p.Arg473*/c.1417C>T	rs119480072	NA	3.24617e-05	3.18552e-05	DM	Myoglobinuria	Pathogenic	Pathogenic
chr2	11819590	C	T	1	4.72233e-05	21176	stop_gained	LPIN1	NM_001261428.1:p.Arg886*/c.2656C>T	rs119480073	NA	1.62438e-05	7.96381e-06	DM	Myoglobinuria	Pathogenic	Pathogenic
chr2	19946495	G	A	1	4.72233e-05	21176	stop_gained	WDR35	NM_001006657.1:p.Arg545*/c.1633C>T	rs387907085	NA	2.16558e-05	7.96381e-06	DM	Short rib-polydactyly syndrome	Pathogenic	Pathogenic
chr2	19974497	C	T	1	4.72233e-05	21176	missense_variant	WDR35	NM_001006657.1:p.Cys236Tyr/c.707G>A	NA	NA	NA	NA	DM	Cranioectodermal dysplasia with respiratory motile cilia dysfunction	NA	Uncertain_significance
chr2	20005801	C	T	1	4.72233e-05	21176	missense_variant	MATN3	NM_002381.4:p.Val245Met/c.733G>A	rs182164052	0.000199681	5.89862e-05	0.000230951	DM	Multiple epiphyseal dysplasia	NA	Uncertain_significance
chr2	20006172	C	T	1	4.72233e-05	21176	missense_variant	MATN3	NM_002381.4:p.Arg121Gln/c.362G>A	NA	NA	1.08294e-05	4.77829e-05	DM	Multiple epiphyseal dysplasia	NA	Uncertain_significance
chr2	20012423	C	T	79	0.00373134	21172	missense_variant	MATN3	NM_002381.4:p.Arg70His/c.209G>A	rs104893640	NA	0.000291507	0.00016724	DM	Multiple epiphyseal dysplasia	Pathogenic	Uncertain_significance
chr2	21002268	C	T	8	0.000377786	21176	missense_variant	APOB	NM_000384.2:p.Arg4385His/c.13154G>A	rs533755016	NA	7.96271e-05	3.98191e-05	DM	Hypercholesterolaemia	Conflicting_interpretations_of_pathogenicity	Likely_benign
chr2	21005565	A	G	12	0.000566679	21176	missense_variant	APOB	NM_000384.2:p.Ile3768Thr/c.11303T>C	rs376825639	NA	6.14402e-05	0.000151312	DM	Hypertriglyceridaemia	NA	Uncertain_significance
chr2	21006168	G	A	9	0.000425009	21176	missense_variant	APOB	NM_000384.2:p.Thr3567Met/c.10700C>T	rs368278927	NA	7.23217e-05	0.000119457	DM	Hypocholesterolaemia	Pathogenic	Uncertain_significance
chr2	21006288	C	T	6	0.00028334	21176	missense_variant	APOB	NM_000384.2:p.Arg3527Gln/c.10580G>A	rs5742904	NA	0.000285747	0.00133792	DM	Apolipoprotein B deficiency	Conflicting_interpretations_of_pathogenicity	Uncertain_significance
chr2	21006289	G	A	28	0.00132225	21176	missense_variant	APOB	NM_000384.2:p.Arg3527Trp/c.10579C>T	rs144467873	0.000399361	0.000144708	0.000119457	DM	Apolipoprotein B deficiency	Conflicting_interpretations_of_pathogenicity	Uncertain_significance
chr2	21006349	G	A	1	4.72233e-05	21176	missense_variant	APOB	NM_000384.2:p.Arg3507Trp/c.10519C>T	rs754264874	NA	2.17108e-05	1.59276e-05	DM	Apolipoprotein B deficiency	Uncertain_significance	Uncertain_significance
chr2	21007693	G	A	1	4.72233e-05	21176	missense_variant	APOB	NM_000384.2:p.Arg3059Cys/c.9175C>T	rs146377316	NA	8.13822e-06	7.96381e-06	DM	Apolipoprotein B deficiency	Conflicting_interpretations_of_pathogenicity	Uncertain_significance
chr2	21009268	G	A	1	4.72233e-05	21176	stop_gained	APOB	NM_000384.2:p.Arg2534*/c.7600C>T	rs145143533	NA	4.06739e-06	NA	DM	Hypobetalipoproteinaemia	NA	Uncertain_significance
chr2	21015495	C	T	2	9.44465e-05	21176	missense_variant	APOB	NM_000384.2:p.Arg1128His/c.3383G>A	rs12713843	0.00279553	0.00396654	0.00352001	DM	Hypobetalipoproteinaemia	Conflicting_interpretations_of_pathogenicity	Uncertain_significance
chr2	21022947	C	A	1	4.72233e-05	21176	missense_variant	APOB	NM_000384.2:p.Gln900His/c.2700G>T	NA	NA	NA	NA	DM	Hypercholesterolaemia	NA	Uncertain_significance
chr2	21026968	A	T	1	4.72233e-05	21176	splice_region_variant+intron_variant	APOB	NM_000384.2:c.2068-4T>A	rs41291161	0.000599042	0.00125069	0.00113086	DM	Hypobetalipoproteinaemia	Benign/Likely_benign	Likely_benign
chr2	25234307	G	A	2	9.44465e-05	21176	missense_variant	DNMT3A	NM_022552.4:p.Pro904Leu/c.2711C>T	rs149095705	NA	3.25067e-05	5.57467e-05	DM	Overgrowth syndrome with intellectual disability	Likely_pathogenic	Uncertain_significance
chr2	25240379	G	A	1	4.72233e-05	21176	structural_interaction_variant	DNMT3A	:c.2245C>T	rs754613602	NA	2.5266e-05	2.38914e-05	DM	Overgrowth syndrome with intellectual disability	NA	Uncertain_significance
chr2	26263451	C	T	1	4.72233e-05	21176	missense_variant	HADHB	NM_000183.2:p.Arg61Cys/c.181C>T	rs780351691	NA	1.62423e-05	NA	DM	Mitochondrial trifunctional protein deficiency	Likely_pathogenic	Uncertain_significance
chr2	26278778	C	T	1	4.72233e-05	21176	stop_gained	HADHB	NM_000183.2:p.Arg203*/c.607C>T	rs534616210	0.000199681	2.16452e-05	3.18552e-05	DM	Mitochondrial trifunctional protein deficiency	NA	Pathogenic
chr2	26279189	C	T	1	4.72233e-05	21176	stop_gained	HADHB	NM_000183.2:p.Arg229*/c.685C>T	rs759136382	NA	8.12691e-06	NA	DM	Mitochondrial trifunctional protein deficiency	NA	Pathogenic
chr2	26458218	C	T	2	9.44465e-05	21176	missense_variant+splice_region_variant	OTOF	NM_001287489.1:p.Arg1939Gln/c.5816G>A	rs201326023	0.000199681	3.35725e-05	NA	DM	Hearing loss	NA	Uncertain_significance
chr2	26460203	C	T	11	0.000519456	21176	missense_variant+splice_region_variant	OTOF	NM_194248.2:p.Arg1939Gln/c.5816G>A	rs80356605	0.000199681	6.68475e-05	3.98191e-05	DM	Deafness	Pathogenic	Uncertain_significance
chr2	26460997	C	T	2	9.44465e-05	21176	missense_variant	OTOF	NM_001287489.1:p.Arg1856Gln/c.5567G>A	rs397515608	NA	8.13862e-06	NA	DM	Deafness	Pathogenic	Uncertain_significance
chr2	26463969	C	G	96	0.00453343	21176	missense_variant	OTOF	NM_001287489.1:p.Glu1700Gln/c.5098G>C	rs199766465	0.00159744	0.000464239	0.000398191	DM	Auditory neuropathy	Conflicting_interpretations_of_pathogenicity	Uncertain_significance
chr2	26464109	G	C	1	4.72233e-05	21176	splice_region_variant+intron_variant	OTOF	NM_001287489.1:c.4961-3C>G	NA	NA	NA	NA	DM	Deafness	NA	Uncertain_significance
chr2	26465753	A	G	1	4.72233e-05	21176	missense_variant	OTOF	NM_001287489.1:p.Ile1573Thr/c.4718T>C	rs111033405	NA	4.06062e-05	2.38914e-05	DM	Deafness	Likely_pathogenic,_association	Uncertain_significance
chr2	26468468	G	A	1	4.72233e-05	21176	stop_gained	OTOF	NM_001287489.1:p.Arg1344*/c.4030C>T	NA	NA	NA	NA	DM	Hearing loss	Pathogenic	Pathogenic
chr2	26476229	C	A	1	4.72233e-05	21176	missense_variant	OTOF	NM_001287489.1:p.Arg922Leu/c.2765G>T	rs148094939	NA	1.10483e-05	7.96381e-06	DM	Hearing loss	NA	Uncertain_significance
chr2	26477174	C	T	3	0.00014167	21176	missense_variant+splice_region_variant	OTOF	NM_001287489.1:p.Glu841Lys/c.2521G>A	rs772729658	NA	1.67224e-05	1.59276e-05	DM	Auditory neuropathy spectrum disorder	NA	Uncertain_significance
chr2	26477448	G	A	1	4.72233e-05	21176	missense_variant	OTOF	NM_001287489.1:p.Arg792Trp/c.2374C>T	rs148532589	0.000998403	0.000963848	0.000724707	DM	Hearing loss	Conflicting_interpretations_of_pathogenicity	Uncertain_significance
chr2	26482441	A	G	1	4.72233e-05	21176	missense_variant	OTOF	NM_001287489.1:p.Ile515Thr/c.1544T>C	rs80356586	NA	1.62607e-05	1.59276e-05	DM	Deafness	Likely_pathogenic	Uncertain_significance
chr2	26482516	G	T	2	9.44465e-05	21176	missense_variant	OTOF	NM_001287489.1:p.Pro490Gln/c.1469C>A	rs80356585	NA	3.24959e-05	3.18552e-05	DM	Deafness	Pathogenic	Uncertain_significance
chr2	26483617	CG	C	1	4.72233e-05	21176	frameshift_variant	OTOF	NM_001287489.1:p.Glu413fs/c.1236delC	rs397515581	NA	NA	NA	DM	Deafness	Pathogenic	Pathogenic
chr2	26484485	A	T	76	0.00358897	21176	missense_variant	OTOF	NM_001287489.1:p.Asp398Glu/c.1194T>A	rs181805996	0.000798722	0.000220524	0.000262806	DM	Deafness	Likely_benign	Uncertain_significance
chr2	26516560	C	T	3	0.00014167	21176	missense_variant	OTOF	NM_001287489.1:p.Gly123Ser/c.367G>A	rs116314622	0.00259585	0.00317152	0.00211837	DM	Hearing loss	Benign	Benign
chr2	26527914	G	A	312	0.0147337	21176	missense_variant	OTOF	NM_001287489.1:p.Arg49Trp/c.145C>T	rs61746568	0.00938498	0.00897147	0.00751784	DM	Hearing loss	Benign	Benign
chr2	27079129	G	A	1	4.72233e-05	21176	missense_variant	EMILIN1	NM_007046.3:p.Ala22Thr/c.64G>A	rs753862645	NA	3.10453e-05	7.96381e-06	DM	Connective tissue disease	Uncertain_significance	Uncertain_significance
chr2	27092366	G	A	1	4.72233e-05	21176	structural_interaction_variant	KHK	:c.127G>A	rs104893644	NA	7.22851e-05	6.37105e-05	DM	Essential fructosuria	Affects	Uncertain_significance
chr2	27311908	A	AG	2	9.44465e-05	21176	frameshift_variant	MPV17	NM_002437.4:p.Leu151fs/c.451dupC	rs267607267	NA	NA	NA	DM	Mitochondrial DNA depletion syndrome	Uncertain_significance	Pathogenic
chr2	27364467	G	A	1	4.72233e-05	21176	missense_variant	EIF2B4	NM_001318965.1:p.Thr523Met/c.1568C>T	rs749942048	NA	1.2187e-05	1.59276e-05	DM	Vanishing white matter disease	NA	Uncertain_significance
chr2	27364579	A	G	1	4.72233e-05	21176	missense_variant	EIF2B4	NM_001318965.1:p.Cys486Arg/c.1456T>C	rs113994038	NA	NA	7.96381e-06	DM	Ovarioleukodystrophy	Pathogenic	Uncertain_significance
chr2	27364753	C	T	1	4.72233e-05	21176	missense_variant	EIF2B4	NM_001318965.1:p.Arg467His/c.1400G>A	NA	NA	6.45703e-05	7.96381e-06	DM	Vanishing white matter disease	NA	Uncertain_significance
chr2	27366830	G	A	1	4.72233e-05	21176	missense_variant	EIF2B4	NM_001318965.1:p.Arg395Cys/c.1183C>T	rs113994035	NA	6.13196e-05	6.37105e-05	DM	Leukoencephalopathy with vanishing white matter	Pathogenic	Uncertain_significance
chr2	27366859	C	T	1	4.72233e-05	21176	missense_variant	EIF2B4	NM_001318965.1:p.Arg385Gln/c.1154G>A	rs113994034	NA	3.24886e-05	7.96381e-06	DM	Leukoencephalopathy with vanishing white matter	NA	Uncertain_significance
chr2	27366881	G	A	1	4.72233e-05	21176	missense_variant	EIF2B4	NM_001318965.1:p.Arg378Trp/c.1132C>T	rs113994032	0.000599042	1.44328e-05	7.96381e-06	DM	Leukoencephalopathy with vanishing white matter	NA	Uncertain_significance
chr2	27368099	C	T	1	4.72233e-05	21176	missense_variant	EIF2B4	NM_001318965.1:p.Gly232Ser/c.694G>A	NA	NA	7.95754e-06	1.59276e-05	DM	Vanishing white matter disease	NA	Uncertain_significance
chr2	27453428	G	A	1	4.72233e-05	21176	stop_gained	IFT172	NM_015662.2:p.Arg1303*/c.3907C>T	rs587777087	NA	8.12189e-06	NA	DM	Asphyxiating thoracic dystrophy	Pathogenic	Pathogenic
chr2	27497575	A	G	665	0.0314035	21176	missense_variant	GCKR	NM_001486.3:p.Glu77Gly/c.230A>G	rs8179206	0.00479233	0.00175301	0.0025086	DM	Hypertriglyceridaemia	Uncertain_significance	Uncertain_significance
chr2	27498276	G	A	214	0.0101058	21176	missense_variant	GCKR	NM_001486.3:p.Val103Met/c.307G>A	rs146175795	0.00439297	0.00251844	0.00203874	DM	Hypertriglyceridaemia	Likely_pathogenic	Uncertain_significance
chr2	29064988	G	A	1	4.72233e-05	21176	missense_variant	C2orf71	NM_001029883.2:p.Arg1250Cys/c.3748C>T	rs727503829	NA	1.40443e-05	7.96381e-06	DM	Retinitis pigmentosa	Uncertain_significance	Uncertain_significance
chr2	29071312	G	A	2	9.44465e-05	21176	stop_gained	C2orf71	NM_001029883.2:p.Arg984*/c.2950C>T	rs774215025	NA	3.26044e-05	7.96381e-06	DM	Retinitis pigmentosa	NA	Uncertain_significance
chr2	29222407	G	A	1	4.72233e-05	21176	structural_interaction_variant	ALK	:c.3452C>T	rs113994091	NA	3.96977e-05	7.96381e-06	DM	Neuroblastoma	Pathogenic,_risk_factor	Uncertain_significance
chr2	29223441	G	A	9	0.000425009	21176	missense_variant	ALK	NM_004304.4:p.Thr1087Ile/c.3260C>T	rs113994090	0.000399361	2.84414e-05	3.98191e-05	DM	Neuroblastoma	Uncertain_significance	Uncertain_significance
chr2	30944883	G	A	2	9.44465e-05	21176	missense_variant	GALNT14	NM_001253826.1:p.Arg273Cys/c.817C>T	rs143143842	0.000199681	5.43939e-05	4.77829e-05	DM	Neuroblastoma	NA	Uncertain_significance
chr2	31386525	G	A	1	4.72233e-05	21176	stop_gained	XDH	NM_000379.3:p.Arg228*/c.682C>T	rs119460972	NA	2.0309e-05	7.96381e-06	DM	Xanthinuria	Pathogenic	Pathogenic
chr2	31397718	G	A	1	4.72233e-05	21176	structural_interaction_variant	XDH	:c.445C>T	rs72549369	NA	3.60888e-05	3.98191e-05	DM	Xanthinuria	Pathogenic	Uncertain_significance
chr2	31526224	C	T	7	0.000330563	21176	missense_variant	SRD5A2	NM_000348.3:p.Arg246Gln/c.737G>A	rs9332967	0.000399361	0.000198544	9.55657e-05	DM	Steroid-5 alpha-reductase deficiency	Pathogenic	Likely_pathogenic
chr2	31526225	G	A	1	4.72233e-05	21176	missense_variant	SRD5A2	NM_000348.3:p.Arg246Trp/c.736C>T	rs121434244	0.000199681	4.74802e-06	3.18552e-05	DM	Steroid-5 alpha-reductase deficiency	Pathogenic	Likely_pathogenic
chr2	31526259	G	C	134	0.00632792	21176	missense_variant	SRD5A2	NM_000348.3:p.Phe234Leu/c.702C>G	rs9332966	0.000998403	0.000383138	0.000549503	DM	Hypospadias	not_provided	Uncertain_significance
chr2	31529322	G	A	1	4.72233e-05	21176	missense_variant	SRD5A2	NM_000348.3:p.Ala228Val/c.683C>T	NA	NA	NA	NA	DM	Steroid-5 alpha-reductase deficiency	Likely_pathogenic	Uncertain_significance
chr2	31529325	C	T	103	0.004864	21176	missense_variant	SRD5A2	NM_000348.3:p.Arg227Gln/c.680G>A	rs9332964	0.00139776	0.000440675	0.000358372	DM	Steroid-5 alpha-reductase deficiency	Pathogenic/Likely_pathogenic	Likely_pathogenic
chr2	31529326	G	A	5	0.000236116	21176	stop_gained	SRD5A2	NM_000348.3:p.Arg227*/c.679C>T	rs121434248	NA	2.1673e-05	1.59276e-05	DM	Steroid-5 alpha-reductase deficiency	Pathogenic	Pathogenic
chr2	31529398	C	T	16	0.000755572	21176	missense_variant	SRD5A2	NM_000348.3:p.Gly203Ser/c.607G>A	rs9332961	NA	8.13683e-05	3.98191e-05	DM	Steroid-5 alpha-reductase deficiency	Pathogenic	Likely_pathogenic
chr2	31529419	C	T	2	9.44465e-05	21176	missense_variant	SRD5A2	NM_000348.3:p.Gly196Ser/c.586G>A	rs121434250	NA	0.000133739	0.000119457	DM	Steroid-5 alpha-reductase deficiency	Pathogenic	Likely_pathogenic
chr2	31533615	G	A	3	0.00014167	21176	missense_variant	SRD5A2	NM_000348.3:p.Arg145Trp/c.433C>T	rs759561106	NA	1.62725e-05	2.38914e-05	DM	Steroid-5 alpha-reductase deficiency	NA	Uncertain_significance
chr2	31533741	G	A	1	4.72233e-05	21176	stop_gained	SRD5A2	NM_000348.3:p.Arg103*/c.307C>T	rs267599353	NA	2.30321e-05	3.18552e-05	DM	Steroid-5 alpha-reductase deficiency	Pathogenic	Pathogenic
chr2	31580690	G	A	2	9.44465e-05	21176	stop_gained	SRD5A2	NM_000348.3:p.Gln71*/c.211C>T	NA	NA	8.71612e-06	7.96381e-06	DM	Steroid-5 alpha-reductase deficiency	Pathogenic	Pathogenic
chr2	31580705	C	T	38	0.00179448	21176	missense_variant	SRD5A2	NM_000348.3:p.Gly66Arg/c.196G>A	rs550866120	0.000599042	0.000212261	0.000135385	DM	Steroid-5 alpha-reductase deficiency	NA	Uncertain_significance
chr2	31580756	C	T	2	9.44465e-05	21176	missense_variant	SRD5A2	NM_000348.3:p.Ala49Thr/c.145G>A	rs9282858	0.00898562	0.0177054	0.0213908	DM	Hypospadias	Benign	Likely_benign
chr2	31580842	A	G	5	0.000236116	21176	missense_variant	SRD5A2	NM_000348.3:p.Leu20Pro/c.59T>C	rs761824859	NA	8.38567e-06	NA	DM	Male pseudohermaphroditism	Pathogenic	Uncertain_significance
chr2	31580885	G	A	5	0.000236116	21176	stop_gained	SRD5A2	NM_000348.3:p.Gln6*/c.16C>T	rs9332960	0.000399361	1.70783e-05	2.38914e-05	DM	Steroid-5 alpha-reductase deficiency	Pathogenic	Pathogenic
chr2	32063962	C	T	4	0.000188964	21168	missense_variant	SPAST	NM_014946.3:p.Ser44Leu/c.131C>T	rs121908515	0.00119808	0.00459127	0.00523222	DM	Spastic paraplegia	Benign/Likely_benign,_risk_factor	Likely_benign
chr2	32115757	G	A	1	4.72233e-05	21176	missense_variant	SPAST	NM_014946.3:p.Arg309His/c.926G>A	rs202152835	NA	6.85935e-05	0.000135385	DM	Spastic paraplegia	NA	Uncertain_significance
chr2	38070949	G	A	2	9.44465e-05	21176	structural_interaction_variant	CYP1B1	:c.1405C>T	rs28936701	NA	4.87282e-05	4.77829e-05	DM	Glaucoma	Pathogenic	Uncertain_significance
chr2	38071185	C	T	6	0.00028334	21176	structural_interaction_variant	CYP1B1	:c.1169G>A	rs56010818	NA	0.000101735	7.96381e-05	DM	Glaucoma	NA	Uncertain_significance
chr2	38071251	C	T	5	0.000236116	21176	structural_interaction_variant	CYP1B1	:c.1103G>A	rs79204362	0.00419329	0.00537812	0.00117864	DM	Glaucoma	Conflicting_interpretations_of_pathogenicity	Uncertain_significance
chr2	38074401	C	A	1	4.72233e-05	21176	missense_variant	CYP1B1	NM_000104.3:p.Ala330Ser/c.988G>T	NA	NA	NA	NA	DM	Ocular hypertension	NA	Uncertain_significance
chr2	38074431	C	A	107	0.00505289	21176	missense_variant	CYP1B1	NM_000104.3:p.Val320Leu/c.958G>T	rs72549382	0.000599042	0.000269406	0.000493756	DM	Glaucoma	Uncertain_significance	Uncertain_significance
chr2	38074433	T	C	2	9.44465e-05	21176	structural_interaction_variant	CYP1B1	:c.956A>G	rs748634651	NA	1.23011e-05	NA	DM	Glaucoma	NA	Uncertain_significance
chr2	38074517	T	C	3	0.00014167	21176	structural_interaction_variant	CYP1B1	:c.872A>G	rs72480439	NA	8.63714e-06	NA	DM	Glaucoma	NA	Uncertain_significance
chr2	38074530	C	T	80	0.00377786	21176	missense_variant	CYP1B1	NM_000104.3:p.Ala287Thr/c.859G>A	rs201544164	0.00119808	0.000170088	0.000222987	DM	Glaucoma	NA	Uncertain_significance
chr2	38074549	G	T	1	4.72233e-05	21176	stop_gained	CYP1B1	NM_000104.3:p.Cys280*/c.840C>A	rs778202993	NA	1.71784e-05	3.18552e-05	DM	Glaucoma	NA	Uncertain_significance
chr2	38074614	G	A	2	9.44465e-05	21176	missense_variant	CYP1B1	NM_000104.3:p.Arg259Cys/c.775C>T	NA	NA	NA	NA	DM	Glaucoma	NA	Uncertain_significance
chr2	38074704	C	T	5	0.000236116	21176	missense_variant	CYP1B1	NM_000104.3:p.Glu229Lys/c.685G>A	rs57865060	0.0103834	0.0102389	0.00454734	DM	Glaucoma	Conflicting_interpretations_of_pathogenicity,_other	Uncertain_significance
chr2	38074745	C	A	8	0.000377786	21176	missense_variant	CYP1B1	NM_000104.3:p.Ser215Ile/c.644G>T	rs72549384	0.000199681	0.000131044	4.77829e-05	DM	Glaucoma	NA	Uncertain_significance
chr2	38074781	T	C	7	0.000330563	21176	missense_variant	CYP1B1	NM_000104.3:p.Asn203Ser/c.608A>G	NA	NA	1.9988e-05	7.96381e-06	DM	Glaucoma	NA	Uncertain_significance
chr2	38074797	C	T	53	0.00250307	21174	structural_interaction_variant	CYP1B1	:c.592G>A	rs59472972	NA	0.000272467	0.000278733	DM	Glaucoma	NA	Uncertain_significance
chr2	38074988	A	G	1	4.72277e-05	21174	missense_variant	CYP1B1	NM_000104.3:p.Phe134Ser/c.401T>C	NA	NA	NA	NA	DM	Glaucoma	NA	Uncertain_significance
chr2	38075070	G	C	124	0.00585624	21174	missense_variant	CYP1B1	NM_000104.3:p.Leu107Val/c.319C>G	rs56339482	0.000399361	0.000342792	0.000342444	DM	Glaucoma	Uncertain_significance	Uncertain_significance
chr2	38075105	A	G	22	0.00103901	21174	missense_variant	CYP1B1	NM_000104.3:p.Val95Ala/c.284T>C	rs769492120	NA	1.35877e-05	NA	DM	Glaucoma	NA	Uncertain_significance
chr2	38075112	G	A	11	0.000519505	21174	missense_variant	CYP1B1	NM_000104.3:p.Pro93Ser/c.277C>T	NA	NA	5.2584e-06	1.59276e-05	DM	Glaucoma	NA	Uncertain_significance
chr2	38075209	G	C	1	4.72233e-05	21176	missense_variant	CYP1B1	NM_000104.3:p.Ile60Met/c.180C>G	rs572392563	0.000199681	5.10491e-06	NA	DM	Glaucoma	NA	Uncertain_significance
chr2	38075234	G	A	1	4.72233e-05	21176	missense_variant	CYP1B1	NM_000104.3:p.Pro52Leu/c.155C>T	rs201824781	NA	0.000287063	0.000318552	DM	Hepatocellular adenoma	Uncertain_significance	Uncertain_significance
chr2	38075358	A	G	5	0.000236116	21176	missense_variant	CYP1B1	NM_000104.3:p.Trp11Arg/c.31T>C	rs775608287	NA	1.24338e-05	NA	DM	Glaucoma	NA	Uncertain_significance
chr2	38076116	C	A	3	0.00014167	21176	5_prime_UTR_variant	CYP1B1	NM_000104.3:c.-338G>T	rs552932800	0.00119808	0.00180972	0.00066896	DM	Glaucoma	NA	Uncertain_significance
chr2	39023158	C	T	1	4.72233e-05	21176	missense_variant	SOS1	NM_005633.3:p.Glu424Lys/c.1270G>A	rs730881041	NA	4.07521e-06	NA	DM	Noonan syndrome	Uncertain_significance	Uncertain_significance
chr2	39035268	G	A	6	0.00028334	21176	missense_variant	SOS1	NM_005633.3:p.Pro340Ser/c.1018C>T	rs190222208	0.000399361	8.30361e-05	6.37105e-05	DM	Noonan syndrome	Conflicting_interpretations_of_pathogenicity	Uncertain_significance
chr2	39051253	A	G	2	9.44465e-05	21176	missense_variant	SOS1	NM_005633.3:p.Ile252Thr/c.755T>C	rs142094234	0.000199681	8.53284e-05	2.38914e-05	DM	Noonan syndrome	Uncertain_significance	Uncertain_significance
chr2	39058785	A	C	1	4.72233e-05	21176	missense_variant	SOS1	NM_005633.3:p.Phe78Cys/c.233T>G	rs201352584	NA	0.000155464	7.16743e-05	DM	Noonan syndrome	Uncertain_significance	Uncertain_significance
chr2	43814476	C	T	5	0.000236116	21176	splice_donor_variant+intron_variant	ABCG5	NM_022436.2:c.1762+1G>A	rs754944896	NA	1.22022e-05	1.59276e-05	DM	Sitosterolaemia	NA	Pathogenic
chr2	43814561	TAAAAG	T	1	4.72233e-05	21176	frameshift_variant	ABCG5	NM_022436.2:p.Pro558fs/c.1673_1677delCTTTT	rs773662516	NA	1.63327e-05	NA	DM	Sitosterolaemia	NA	Pathogenic
chr2	43822924	G	A	15	0.000708349	21176	stop_gained	ABCG5	NM_022436.2:p.Arg446*/c.1336C>T	rs199689137	NA	0.000166363	0.000191131	DM	Sitosterolaemia	Pathogenic/Likely_pathogenic	Likely_pathogenic
chr2	43822937	T	C	1	4.72233e-05	21176	splice_acceptor_variant+intron_variant	ABCG5	NM_022436.2:c.1325-2A>G	NA	NA	NA	7.96381e-06	DM	Sitosterolaemia	NA	Pathogenic
chr2	43823926	G	C	1	4.72233e-05	21176	missense_variant	ABCG5	NM_022436.2:p.Asn437Lys/c.1311C>G	rs575266356	NA	1.62628e-05	7.96381e-06	DM	Sitosterolaemia	NA	Uncertain_significance
chr2	43823981	C	T	2	9.44465e-05	21176	missense_variant	ABCG5	NM_022436.2:p.Arg419His/c.1256G>A	rs119479067	NA	2.1643e-05	3.98191e-05	DM	Sitosterolaemia	Pathogenic	Uncertain_significance
chr2	43824071	C	T	39	0.00184171	21176	missense_variant	ABCG5	NM_022436.2:p.Arg389His/c.1166G>A	rs119480069	0.000199681	0.000144296	0.000159276	DM	Sitosterolaemia	Pathogenic	Uncertain_significance
chr2	43838616	G	A	2	9.44465e-05	21176	stop_gained	ABCG5	NM_022436.2:p.Gln22*/c.64C>T	rs781098379	NA	4.11872e-05	1.59276e-05	DM	Sitosterolaemia	NA	Pathogenic
chr2	43851622	C	T	1	4.72233e-05	21176	stop_gained	ABCG8	NM_022437.2:p.Arg121*/c.361C>T	rs375005392	NA	2.53079e-05	7.96381e-06	DM	Sitosterolaemia	NA	Pathogenic
chr2	43852692	G	A	13	0.000613903	21176	missense_variant	ABCG8	NM_022437.2:p.Arg263Gln/c.788G>A	rs137852990	0.000399361	0.000133498	0.00010353	DM	Sitosterolaemia	Pathogenic	Uncertain_significance
chr2	43873809	C	T	1	4.72233e-05	21176	stop_gained	ABCG8	NM_022437.2:p.Arg412*/c.1234C>T	rs137852991	NA	8.65995e-05	0.000151312	DM	Sitosterolaemia	Likely_pathogenic	Pathogenic
chr2	43875363	CCTT	C	1	4.72233e-05	21176	disruptive_inframe_deletion	ABCG8	NM_022437.2:p.Phe570del/c.1709_1711delTCT	rs764857208	NA	2.43976e-05	7.96381e-06	DM	Sitosterolaemia	NA	Uncertain_significance
chr2	43875377	G	A	4	0.000188911	21174	missense_variant	ABCG8	NM_022437.2:p.Gly574Arg/c.1720G>A	rs137852988	NA	6.14775e-05	0.000453937	DM	Sitosterolaemia	Pathogenic/Likely_pathogenic	Likely_pathogenic
chr2	44275776	C	T	1	4.72233e-05	21176	missense_variant	SLC3A1	NM_000341.3:p.Arg81Cys/c.241C>T	rs149813423	NA	0.000292265	0.000406154	DM	Cystinuria	NA	Uncertain_significance
chr2	44286063	T	C	3	0.00014167	21176	missense_variant	SLC3A1	NM_000341.3:p.Phe266Ser/c.797T>C	rs141587158	0.00139776	0.00321442	0.00282715	DM	Cystinuria	NA	Uncertain_significance
chr2	44300090	G	A	2	9.44465e-05	21176	splice_region_variant+synonymous_variant	SLC3A1	NM_000341.3:p.Pro337Pro/c.1011G>A	rs772810111	NA	2.03219e-05	3.18552e-05	DM	Cystinuria	NA	Uncertain_significance
chr2	44301075	C	T	4	0.000188893	21176	missense_variant	SLC3A1	NM_000341.3:p.Arg362Cys/c.1084C>T	rs375399468	NA	7.21719e-05	3.18552e-05	DM	Cystinuria	NA	Uncertain_significance
chr2	44301076	G	A	1	4.72233e-05	21176	missense_variant	SLC3A1	NM_000341.3:p.Arg362His/c.1085G>A	rs121912697	0.000399361	3.24792e-05	NA	DM	Cystinuria	Pathogenic	Uncertain_significance
chr2	44301084	C	T	2	9.44465e-05	21176	missense_variant	SLC3A1	NM_000341.3:p.Arg365Trp/c.1093C>T	rs765828196	NA	2.52595e-05	7.16743e-05	DM	Cystinuria	NA	Uncertain_significance
chr2	44301085	G	A	1	4.72233e-05	21176	missense_variant	SLC3A1	NM_000341.3:p.Arg365Gln/c.1094G>A	rs567478582	0.000199681	2.84375e-05	4.77829e-05	DM	Cystinuria	NA	Uncertain_significance
chr2	44312619	C	T	1	4.72233e-05	21176	missense_variant	SLC3A1	NM_000341.3:p.Arg456Cys/c.1366C>T	rs139251285	0.000199681	2.4392e-05	NA	DM	Cystinuria	NA	Uncertain_significance
chr2	44312653	T	C	2	9.44465e-05	21176	missense_variant	SLC3A1	NM_000341.3:p.Met467Thr/c.1400T>C	rs121912691	0.000399361	0.00241633	0.00234136	DM	Cystinuria	Pathogenic	Pathogenic
chr2	44320221	C	A	2	9.44465e-05	21176	stop_gained	SLC3A1	NM_000341.3:p.Ser547*/c.1640C>A	NA	NA	NA	7.96381e-06	DM	Cystinuria	NA	Pathogenic
chr2	45006324	G	A	2	9.44465e-05	21176	missense_variant	SIX2	NM_016932.4:p.Pro241Leu/c.722C>T	rs147806994	0.000599042	0.00226503	0.00154498	DM	Renal hypodysplasia	NA	Uncertain_significance
chr2	46376625	T	A	2	9.44465e-05	21176	missense_variant	EPAS1	NM_001430.4:p.Phe374Tyr/c.1121T>A	rs150797491	0.00199681	0.00396453	0.00433231	DM	Polycythaemia with paraganglioma	Likely_benign	Uncertain_significance
chr2	47073915	G	T	1	4.72233e-05	21176	stop_gained	TTC7A	NM_001288951.1:p.Glu881*/c.2641G>T	NA	NA	NA	NA	DM	Immunodeficiency	NA	Pathogenic
chr2	47378939	A	G	2	9.44465e-05	21176	intron_variant	EPCAM	NM_002354.2:c.556-14A>G	rs376155665	NA	7.62273e-05	7.96381e-05	DM	Congenital tufting enteropathy	Pathogenic	Pathogenic
chr2	47402967	G	C	101	0.00476955	21176	upstream_gene_variant	MSH2	NM_000251.2:c.-225G>C	rs138068023	0.000998403	0.000129157	0.000246878	DM	Colorectal cancer	Uncertain_significance	Uncertain_significance
chr2	47403011	G	A	3	0.00014167	21176	upstream_gene_variant	MSH2	NM_000251.2:c.-181G>A	rs786201698	NA	9.68805e-05	3.18552e-05	DM	Colorectal / endometrial cancer	Uncertain_significance	Uncertain_significance
chr2	47403205	C	A	18	0.000850019	21176	missense_variant	MSH2	NM_000251.2:p.Pro5Gln/c.14C>A	rs56170584	0.000199681	3.26325e-05	9.55657e-05	DM	Colorectal cancer	Uncertain_significance	Uncertain_significance
chr2	47403219	C	T	1	4.72233e-05	21176	stop_gained	MSH2	NM_000251.2:p.Gln10*/c.28C>T	rs63751099	NA	NA	NA	DM	Colorectal cancer	Pathogenic	Pathogenic
chr2	47403319	A	G	2	9.44465e-05	21176	structural_interaction_variant	MSH2	:c.128A>G	rs17217723	NA	7.02362e-05	0.00010353	DM	Colorectal cancer	Uncertain_significance	Uncertain_significance
chr2	47408461	ATCT	A	6	0.00028334	21176	structural_interaction_variant	MSH2	:c.273_275delTCT	rs528263777; rs267607918; rs267607919	0.000599042	0.000191373	0.000453937	DM	Colorectal cancer	Benign	Benign
chr2	47410373	G	A	1	4.72233e-05	21176	splice_donor_variant+intron_variant	MSH2	NM_000251.2:c.645+1G>A	rs267607689	NA	NA	NA	DM	Colorectal cancer	Pathogenic	Pathogenic
chr2	47414291	C	T	5	0.000236116	21176	missense_variant	MSH2	NM_000251.2:p.Ala272Val/c.815C>T	rs34136999	NA	0.000278751	0.00060525	DM	Colorectal cancer	Uncertain_significance	Uncertain_significance
chr2	47416321	C	G	1	4.72233e-05	21176	missense_variant	MSH2	NM_000251.2:p.Ser323Cys/c.968C>G	rs63750732	NA	1.08224e-05	2.38914e-05	DM	Colorectal cancer	Uncertain_significance	Uncertain_significance
chr2	47429888	A	G	1	4.72233e-05	21176	structural_interaction_variant	MSH2	:c.1223A>G	rs63750379	NA	NA	1.59276e-05	DM	Gastric cancer	Uncertain_significance	Uncertain_significance
chr2	47470993	A	G	50	0.00236116	21176	missense_variant	MSH2	NM_000251.2:p.Thr564Ala/c.1690A>G	rs55778204	0.000599042	0.000213449	0.000215023	DM	Colorectal cancer	Benign	Benign
chr2	47471051	A	G	2	9.44465e-05	21176	missense_variant	MSH2	NM_000251.2:p.Asn583Ser/c.1748A>G	rs201118107	NA	0.000101119	0.000183168	DM	Colorectal cancer	Uncertain_significance	Uncertain_significance
chr2	47475052	A	G	2	9.44465e-05	21176	structural_interaction_variant	MSH2	:c.1787A>G	rs41295288	NA	0.000295802	0.000262806	DM	Colorectal cancer	Uncertain_significance	Uncertain_significance
chr2	47476564	A	G	3	0.00014167	21176	missense_variant	MSH2	NM_000251.2:p.Ile735Val/c.2203A>G	rs2229061	0.000199681	5.77205e-05	0.000199095	DM	Ovarian cancer	Uncertain_significance	Uncertain_significance
chr2	47478498	A	G	1	4.72233e-05	21176	missense_variant	MSH2	NM_000251.2:p.Met813Val/c.2437A>G	rs63749841	NA	1.21882e-05	2.38914e-05	DM	Colorectal cancer	Likely_benign	Likely_benign
chr2	47480753	A	G	27	0.00127503	21176	protein_protein_contact	MSH2	:c.2516A>G	rs63750027	NA	2.88586e-05	7.16743e-05	DM	Colorectal cancer	Uncertain_significance	Uncertain_significance
chr2	47482929	C	T	2	9.44465e-05	21176	stop_gained	MSH2	NM_000251.2:p.Arg929*/c.2785C>T	rs551060742	0.000199681	8.36656e-05	0.000222987	DM	Colorectal cancer	Uncertain_significance	Uncertain_significance
chr2	47800544	A	T	34	0.00160559	21176	missense_variant	MSH6	NM_000179.2:p.Lys854Met/c.2561A>T	rs34374438	0.000399361	0.000369402	0.000557467	DM	Colorectal cancer	Uncertain_significance	Uncertain_significance
chr2	47800685	G	A	1	4.72233e-05	21176	missense_variant	MSH6	NM_000179.2:p.Arg901His/c.2702G>A	rs63749889	NA	2.53216e-05	1.59276e-05	DM	Colorectal / endometrial cancer	Uncertain_significance	Uncertain_significance
chr2	47800889	A	G	1	4.72233e-05	21176	missense_variant	MSH6	NM_000179.2:p.Tyr969Cys/c.2906A>G	rs63749919	NA	1.11665e-05	7.96381e-06	DM	Colon cancer	Likely_pathogenic	Likely_pathogenic
chr2	47803500	A	AC	1	4.72233e-05	21176	frameshift_variant	MSH6	NM_000179.2:p.Phe1088fs/c.3261dupC	rs748452299; rs587782425; rs267608087	NA	5.44058e-05	2.38914e-05	DM	Colorectal cancer	Pathogenic	Pathogenic
chr2	47803506	C	A	1	4.72233e-05	21176	missense_variant	MSH6	NM_000179.2:p.Pro1087Thr/c.3259C>A	rs63750998	NA	8.29744e-05	8.76019e-05	DM	Colorectal cancer	Uncertain_significance	Uncertain_significance
chr2	47806278	TGTC	T	1	4.72233e-05	21176	structural_interaction_variant	MSH6	:c.3722_3724delGTC	rs587781362; rs63749942	NA	8.13035e-06	NA	DM	Colorectal cancer	Likely_pathogenic	Likely_pathogenic
chr2	47806501	C	T	2	9.44465e-05	21176	missense_variant	MSH6	NM_000179.2:p.Thr1284Met/c.3851C>T	rs63750836	NA	0.000180652	2.38914e-05	DM	Colorectal cancer	Uncertain_significance	Uncertain_significance
chr2	49922239	C	T	2	9.44465e-05	21176	missense_variant	NRXN1	NM_001135659.2:p.Arg1450Gln/c.4349G>A	NA	NA	2.1799e-05	5.57467e-05	DM	Autism & mental retardation	NA	Uncertain_significance
chr2	58159793	G	GTAAT	3	0.00014167	21176	frameshift_variant	FANCL	NM_001114636.1:p.Thr372fs/c.1111_1114dupATTA	rs759217526	NA	0.00294833	0.00307403	DM	Fanconi anaemia	Conflicting_interpretations_of_pathogenicity	Pathogenic
chr2	61032002	C	T	2	9.44465e-05	21176	stop_gained	PEX13	NM_002618.3:p.Arg226*/c.676C>T	rs146554084	NA	4.06693e-06	7.96381e-06	DM	Zellweger syndrome H	NA	Uncertain_significance
chr2	61839437	G	C	1	4.72233e-05	21176	missense_variant	FAM161A	NM_001201543.1:p.Arg523Gly/c.1567C>G	rs202193201	NA	0.000169659	0.000135385	DM	Retinitis pigmentosa	NA	Uncertain_significance
chr2	65020916	C	T	1	4.72233e-05	21176	missense_variant	SLC1A4	NM_003038.4:p.Arg457Trp/c.1369C>T	rs761533681	NA	0.000117914	1.59276e-05	DM	Developmental delay	Pathogenic/Likely_pathogenic	Likely_pathogenic
chr2	69152193	G	A	6	0.00028334	21176	missense_variant	ANTXR1	NM_032208.2:p.Ala326Thr/c.976G>A	rs119475040	NA	8.12275e-06	2.38914e-05	DM	Haemangioma	risk_factor	Uncertain_significance
chr2	69245213	A	G	1	4.72233e-05	21176	intron_variant	ANTXR1	NM_032208.2:c.1435-12A>G	rs879255533	NA	NA	NA	DM	GAPO syndrome	Pathogenic	Uncertain_significance
chr2	69406017	C	T	2	9.44465e-05	21176	splice_region_variant+intron_variant	NFU1	NM_001002755.2:c.545+5G>A	rs756085990	NA	1.22312e-05	NA	DM	Fatal infantile encephalopathy and/or pulmonary hypertension	Pathogenic	Uncertain_significance
chr2	69406022	C	T	1	4.72233e-05	21176	missense_variant+splice_region_variant	NFU1	NM_001002755.2:p.Arg182Gln/c.545G>A	NA	NA	8.15242e-06	NA	DM	Respiratory chain & 2-oxoacid dehydrogenase deficiency	NA	Uncertain_significance
chr2	70831747	A	G	1	4.72233e-05	21176	missense_variant	CD207	NM_015717.4:p.Trp264Arg/c.790T>C	rs200837270	0.000599042	0.00208163	0.00203077	DM	Birbeck granules deficiency	Pathogenic	Uncertain_significance
chr2	70964840	GT	G	4	0.000188893	21176	frameshift_variant	ATP6V1B1	NM_001692.3:p.Phe452fs/c.1356delT	rs782549406	NA	2.03092e-05	7.96381e-06	DM	Renal tubular acidosis	NA	Uncertain_significance
chr2	71124406	T	G	1	4.72233e-05	21176	missense_variant	MCEE	NM_032601.3:p.Lys60Gln/c.178A>C	rs147401037	0.00419329	0.00166331	1.59276e-05	DM	Methylmalonic aciduria	Uncertain_significance	Uncertain_significance
chr2	71511847	G	A	2	9.44465e-05	21176	missense_variant	DYSF	NM_001130987.1:p.Gly129Glu/c.386G>A	rs34997054	0.00159744	0.00648688	0.00396598	DM	Muscular dystrophy	Conflicting_interpretations_of_pathogenicity	Benign
chr2	71513868	C	T	1	4.72233e-05	21176	stop_gained	DYSF	NM_001130987.1:p.Arg236*/c.706C>T	rs373585652	NA	8.12117e-06	1.59276e-05	DM	Miyoshi myopathy	Pathogenic	Pathogenic
chr2	71516246	T	C	558	0.0263506	21176	splice_region_variant+intron_variant	DYSF	NM_001130987.1:c.951+4T>C	rs11903960	0.077476	0.0807682	0.0974054	DM	Dysferlinopathy	Benign/Likely_benign	Benign
chr2	71516996	A	T	1	4.72233e-05	21176	missense_variant	DYSF	NM_001130987.1:p.Asp320Val/c.959A>T	NA	NA	NA	NA	DM	Muscular dystrophy	NA	Uncertain_significance
chr2	71520816	T	C	5	0.000236116	21176	missense_variant	DYSF	NM_001130987.1:p.Leu354Pro/c.1061T>C	rs768546511	NA	1.62444e-05	4.77829e-05	DM	Muscular dystrophy	NA	Uncertain_significance
chr2	71520904	T	G	74	0.00349452	21176	splice_region_variant+synonymous_variant	DYSF	NM_001130987.1:p.Pro383Pro/c.1149T>G	rs199955501	0.000199681	0.000281408	0.000310589	DM	Dysferlinopathy	Conflicting_interpretations_of_pathogenicity	Likely_benign
chr2	71520908	A	G	1	4.72233e-05	21176	splice_region_variant+intron_variant	DYSF	NM_001130987.1:c.1149+4A>G	rs761302882	NA	1.62463e-05	NA	DM	Muscular dystrophy	Uncertain_significance	Uncertain_significance
chr2	71551631	C	T	1	4.72233e-05	21176	missense_variant	DYSF	NM_001130987.1:p.Arg573Trp/c.1717C>T	rs377735262	NA	3.39187e-05	NA	DM	Muscular dystrophy	Pathogenic	Pathogenic
chr2	71553110	G	A	1	4.72233e-05	21176	missense_variant	DYSF	NM_001130987.1:p.Gly636Arg/c.1906G>A	rs201049092	NA	8.12229e-06	7.96381e-06	DM	Miyoshi myopathy	Uncertain_significance	Uncertain_significance
chr2	71569884	C	T	3	0.00014167	21176	structural_interaction_variant	DYSF	:c.2875C>T	rs202218890	NA	3.60873e-05	1.59276e-05	DM	Muscular dystrophy	Pathogenic	Likely_pathogenic
chr2	71570631	C	T	36	0.00170004	21176	missense_variant	DYSF	NM_001130987.1:p.Arg1040Trp/c.3118C>T	rs762486621	NA	0.000115735	0.000175204	DM	Muscular dystrophy	NA	Uncertain_significance
chr2	71570680	G	A	1	4.72233e-05	21176	structural_interaction_variant	DYSF	:c.3113G>A	rs150877497	NA	5.29113e-05	7.96381e-06	DM	Muscular dystrophy	Pathogenic/Likely_pathogenic	Likely_pathogenic
chr2	71570685	C	T	1	4.72233e-05	21176	structural_interaction_variant	DYSF	:c.3118C>T	NA	NA	NA	NA	DM	Miyoshi myopathy	Likely_pathogenic	Uncertain_significance
chr2	71574312	C	T	96	0.00453343	21176	missense_variant	DYSF	NM_001130987.1:p.Arg1115Cys/c.3343C>T	rs147483765	0.000399361	0.00034276	0.00043801	DM	Dysferlinopathy	Conflicting_interpretations_of_pathogenicity	Uncertain_significance
chr2	71600724	G	A	224	0.010578	21176	missense_variant	DYSF	NM_001130987.1:p.Arg1260His/c.3779G>A	rs2303603	0.00239617	0.000891446	0.000780454	DM	Dysferlinopathy	Benign/Likely_benign	Likely_benign
chr2	71602794	A	G	1	4.72233e-05	21176	missense_variant	DYSF	NM_001130987.1:p.Ile1316Val/c.3946A>G	rs121908954	0.00179712	0.00466131	0.00449159	DM	Miyoshi myopathy	Conflicting_interpretations_of_pathogenicity	Likely_benign
chr2	71611329	C	T	1	4.72233e-05	21176	stop_gained	DYSF	NM_001130987.1:p.Gln1348*/c.4042C>T	rs778092738	NA	NA	NA	DM	Exercise intolerance	NA	Pathogenic
chr2	71611344	G	A	1	4.72233e-05	21176	missense_variant+splice_region_variant	DYSF	NM_001130987.1:p.Glu1353Lys/c.4057G>A	rs758993965	NA	1.63016e-05	1.59276e-05	DM	Muscular dystrophy	NA	Uncertain_significance
chr2	71656237	C	T	6	0.00028334	21176	missense_variant	DYSF	NM_001130987.1:p.Arg1568Trp/c.4702C>T	rs375698433	0.000399361	3.24645e-05	7.96381e-05	DM	Muscular dystrophy	Uncertain_significance	Uncertain_significance
chr2	71658980	C	T	1	4.72233e-05	21176	missense_variant	DYSF	NM_001130987.1:p.Arg1620Cys/c.4858C>T	rs752946123	NA	6.90389e-05	6.37105e-05	DM	Muscular dystrophy	NA	Uncertain_significance
chr2	71658981	G	A	57	0.00269173	21176	missense_variant	DYSF	NM_001130987.1:p.Arg1620His/c.4859G>A	rs185596534	0.000998403	0.000530299	0.00114679	DM	Dysferlinopathy	Conflicting_interpretations_of_pathogenicity	Uncertain_significance
chr2	71658995	C	T	3	0.00014167	21176	stop_gained	DYSF	NM_001130987.1:p.Arg1625*/c.4873C>T	rs398123789	NA	2.03059e-05	2.38914e-05	DM	Miyoshi myopathy	Pathogenic	Pathogenic
chr2	71664413	T	C	3	0.00014167	21176	missense_variant	DYSF	NM_001130987.1:p.Cys1717Arg/c.5149T>C	NA	NA	NA	NA	DM	Exercise intolerance	NA	Uncertain_significance
chr2	71664439	G	A	1	4.72233e-05	21176	splice_donor_variant+intron_variant	DYSF	NM_001130987.1:c.5174+1G>A	NA	NA	NA	NA	DM	Muscular dystrophy	Pathogenic	Pathogenic
chr2	71664443	G	A	1	4.72233e-05	21176	splice_region_variant+intron_variant	DYSF	NM_001130987.1:c.5174+5G>A	rs745891180	NA	8.12691e-06	NA	DM	Muscular dystrophy	Pathogenic	Uncertain_significance
chr2	71665253	C	T	5	0.000236116	21176	missense_variant	DYSF	NM_001130987.1:p.Arg1756Trp/c.5266C>T	rs148541407	0.000399361	0.000533934	0.000684888	DM	Muscular dystrophy	Conflicting_interpretations_of_pathogenicity	Uncertain_significance
chr2	71667477	C	T	1	4.72233e-05	21176	missense_variant	DYSF	NM_001130987.1:p.Arg1807Trp/c.5419C>T	rs746243052	NA	1.08288e-05	1.59276e-05	DM	Muscular dystrophy	Pathogenic	Uncertain_significance
chr2	71674190	G	A	1	4.72233e-05	21176	splice_region_variant+intron_variant	DYSF	NM_001130987.1:c.5785-7G>A	rs753861836	NA	1.21841e-05	7.96381e-06	DM	Muscular dystrophy	Pathogenic	Pathogenic
chr2	71674242	C	T	1	4.72233e-05	21176	stop_gained	DYSF	NM_001130987.1:p.Arg1944*/c.5830C>T	rs121908959	NA	1.21818e-05	7.96381e-06	DM	Dysferlinopathy	Pathogenic	Pathogenic
chr2	71682676	C	T	5	0.000236116	21176	missense_variant+splice_region_variant	DYSF	NM_001130987.1:p.Pro2107Leu/c.6320C>T	rs149732545	0.000199681	0.00010165	0.000159276	DM	Miyoshi myopathy	Uncertain_significance	Uncertain_significance
chr2	71686466	A	G	1	4.72233e-05	21176	missense_variant	DYSF	NM_001130987.1:p.Met2112Val/c.6334A>G	NA	NA	NA	NA	DM	Muscular dystrophy	NA	Uncertain_significance
chr2	72891502	A	T	1	4.72233e-05	21176	stop_gained	SPR	NM_003124.4:p.Lys251*/c.751A>T	rs121917747	NA	7.57488e-05	4.77829e-05	DM	Tetrahydrobiopterin deficiency	Pathogenic	Pathogenic
chr2	73946776	C	T	1	4.72233e-05	21176	stop_gained	DGUOK	NM_080916.2:p.Arg105*/c.313C>T	rs104893630	NA	4.06065e-06	NA	DM	Mitochondrial DNA depletion syndrome	Pathogenic	Pathogenic
chr2	73957212	G	A	1	4.72233e-05	21176	structural_interaction_variant	DGUOK	:c.679G>A	rs104893632	NA	2.03141e-05	2.38914e-05	DM	Mitochondrial DNA depletion syndrome	Pathogenic	Uncertain_significance
chr2	74366896	G	A	2	9.44465e-05	21176	missense_variant	DCTN1	NM_004082.4:p.Arg785Trp/c.2353C>T	rs121909344	NA	0.000180389	0.000358372	DM	Amyotrophic lateral sclerosis	Uncertain_significance	Uncertain_significance
chr2	74465183	G	T	1	4.73889e-05	21102	missense_variant	MOGS	NM_006302.2:p.Ala22Glu/c.65C>A	rs753961807	NA	1.56821e-05	3.18552e-05	DM	Congenital disorder of glycosylation	Pathogenic	Uncertain_significance
chr2	74530433	C	G	1	4.72233e-05	21176	missense_variant	HTRA2	NM_013247.4:p.Pro143Ala/c.427C>G	rs387906942	NA	1.52978e-05	NA	DM	Parkinson disease	risk_factor	Uncertain_significance
chr2	74532713	C	T	1	4.72233e-05	21176	structural_interaction_variant	HTRA2	:c.1210C>T	NA	NA	4.06081e-06	7.96381e-06	DM	Parkinson disease	Uncertain_significance	Uncertain_significance
chr2	74880489	G	A	1	4.72233e-05	21176	missense_variant	HK2	NM_000189.4:p.Arg497Gln/c.1490G>A	rs145124653	0.000599042	0.000523367	0.000796381	DM	Diabetes	NA	Uncertain_significance
chr2	84459229	A	G	1	4.72233e-05	21176	missense_variant	SUCLG1	NM_003849.3:p.Met14Thr/c.41T>C	NA	NA	NA	7.96381e-06	DM	Neonatal lactic acidosis with methylmalonic aciduria	NA	Uncertain_significance
chr2	85550101	G	A	1	4.72233e-05	21176	stop_gained	GGCX	NM_000821.6:p.Arg704*/c.2110C>T	rs772336725	NA	1.23e-05	7.96381e-06	DM	Vitamin-K-dependent coagulation factor deficiency	NA	Pathogenic
chr2	85554202	G	C	51	0.00240839	21176	missense_variant	GGCX	NM_000821.6:p.Ser277Cys/c.830C>G	rs189625169	0.000399361	0.00024172	0.000191131	DM	Vitamin-K-dependent coagulation factor deficiency	NA	Uncertain_significance
chr2	85665785	C	T	1	4.72233e-05	21176	missense_variant	SFTPB	NM_000542.3:p.Gly147Ser/c.439G>A	rs35373464	0.000998403	0.00180948	0.00251656	DM	Surfactant protein B deficiency	NA	Uncertain_significance
chr2	86217050	C	T	2	9.44465e-05	21176	missense_variant	REEP1	NM_001164732.1:p.Glu141Lys/c.421G>A	rs189652973	0.000199681	0.000502176	0.000318552	DM	Spastic paraplegia 31	Conflicting_interpretations_of_pathogenicity	Uncertain_significance
chr2	86217057	C	A	1	4.72233e-05	21176	synonymous_variant	REEP1	NM_001164732.1:p.Ser138Ser/c.414G>T	rs377637314	NA	0.000800635	0.000581358	DM	Spastic paraplegia 31	Conflicting_interpretations_of_pathogenicity	Uncertain_significance
chr2	86252037	G	A	1	4.72233e-05	21176	stop_gained	REEP1	NM_001164730.1:p.Arg120*/c.358C>T	rs121918263	NA	NA	NA	DM	Spastic paraplegia 31	Pathogenic	Pathogenic
chr2	96253860	G	A	1	4.72233e-05	21176	missense_variant	TMEM127	NM_001193304.2:p.Ala222Val/c.665C>T	rs373951977	0.000199681	0.000104673	0.000135385	DM	Phaeochromocytoma	Uncertain_significance	Uncertain_significance
chr2	96254962	G	A	2	9.44465e-05	21176	missense_variant	TMEM127	NM_001193304.2:p.Arg94Trp/c.280C>T	rs121908824	NA	2.16513e-05	6.37105e-05	DM	Phaeochromocytoma	Uncertain_significance	Uncertain_significance
chr2	96797521	C	T	2	9.44465e-05	21176	stop_gained	CNNM4	NM_020184.3:p.Arg519*/c.1555C>T	NA	NA	NA	NA	DM	Cone-rod dystrophy with amelogenesis imperfecta	Pathogenic	Pathogenic
chr2	96799188	C	T	1	4.72233e-05	21176	stop_gained	CNNM4	NM_020184.3:p.Arg605*/c.1813C>T	NA	NA	1.21819e-05	NA	DM	Cone-rod dystrophy with amelogenesis imperfecta	NA	Pathogenic
chr2	97737880	G	A	1	4.72233e-05	21176	missense_variant	ZAP70	NM_001079.3:p.Gly536Ser/c.1606G>A	rs776602738	NA	4.06147e-06	7.96381e-06	DM	Immunodeficiency	NA	Uncertain_significance
chr2	98370037	C	G	1	4.72233e-05	21176	stop_gained	CNGA3	NM_001298.2:p.Ser21*/c.62C>G	NA	NA	2.0327e-05	7.96381e-06	DM	Cone dystrophy	NA	Uncertain_significance
chr2	98370042	C	T	1	4.72233e-05	21176	stop_gained	CNGA3	NM_001298.2:p.Arg23*/c.67C>T	rs777509481	NA	3.25072e-05	1.59276e-05	DM	Achromatopsia	Likely_pathogenic	Uncertain_significance
chr2	98389721	G	T	7	0.000330563	21176	missense_variant	CNGA3	NM_001298.2:p.Trp171Cys/c.513G>T	rs762773298	NA	4.06081e-06	7.96381e-06	DM	Cone dystrophy	NA	Uncertain_significance
chr2	98391958	C	T	1	4.72233e-05	21176	stop_gained	CNGA3	NM_001298.2:p.Arg221*/c.661C>T	rs770713600	NA	1.80546e-05	3.98191e-05	DM	Achromatopsia	NA	Uncertain_significance
chr2	98395852	G	A	1	4.72233e-05	21176	missense_variant	CNGA3	NM_001298.2:p.Glu228Lys/c.682G>A	rs147415641	0.00119808	0.00127775	0.000533575	DM	Achromatopsia	Conflicting_interpretations_of_pathogenicity	Uncertain_significance
chr2	98395948	G	A	2	9.44465e-05	21176	missense_variant	CNGA3	NM_001298.2:p.Asp260Asn/c.778G>A	rs374258471	NA	2.88569e-05	1.59276e-05	DM	Colour-blindness	NA	Uncertain_significance
chr2	98395992	G	T	1	4.72233e-05	21176	missense_variant	CNGA3	NM_001298.2:p.Arg274Ser/c.822G>T	rs368513591	0.000199681	3.24923e-05	NA	DM	Achromatopsia	NA	Uncertain_significance
chr2	98395999	C	T	4	0.000188893	21176	missense_variant	CNGA3	NM_001298.2:p.Arg277Cys/c.829C>T	rs104893620	NA	0.000105615	8.76019e-05	DM	Colour-blindness	Pathogenic/Likely_pathogenic	Likely_pathogenic
chr2	98396017	C	T	2	9.44465e-05	21176	missense_variant	CNGA3	NM_001298.2:p.Arg283Trp/c.847C>T	rs104893613	NA	0.000105635	3.98191e-05	DM	Colour-blindness	Likely_pathogenic	Uncertain_significance
chr2	98396018	G	A	1	4.72233e-05	21176	missense_variant	CNGA3	NM_001298.2:p.Arg283Gln/c.848G>A	rs104893614	0.000199681	6.0936e-05	0.000111493	DM	Colour-blindness	Pathogenic	Uncertain_significance
chr2	98396171	C	T	3	0.00014167	21176	missense_variant	CNGA3	NM_001298.2:p.Ser334Phe/c.1001C>T	NA	NA	NA	NA	DM	Cone dystrophy	NA	Uncertain_significance
chr2	98396476	C	T	1	4.72233e-05	21176	missense_variant	CNGA3	NM_001298.2:p.Arg436Trp/c.1306C>T	rs104893621	0.000199681	9.77812e-05	3.98191e-05	DM	Colour-blindness	Pathogenic	Pathogenic
chr2	98396477	G	A	2	9.44465e-05	21176	missense_variant	CNGA3	NM_001298.2:p.Arg436Gln/c.1307G>A	rs767083685	NA	4.70214e-05	1.59276e-05	DM	Cone dystrophy	NA	Likely_pathogenic
chr2	98396485	C	T	3	0.00014167	21176	missense_variant	CNGA3	NM_001298.2:p.Arg439Trp/c.1315C>T	rs749842881	NA	2.03568e-05	1.59276e-05	DM	Achromatopsia	NA	Uncertain_significance
chr2	98396575	G	A	1	4.72233e-05	21176	missense_variant	CNGA3	NM_001298.2:p.Ala469Thr/c.1405G>A	rs117522010	NA	1.632e-05	NA	DM	Achromatopsia	Likely_pathogenic	Uncertain_significance
chr2	98396582	A	G	3	0.00014167	21176	missense_variant	CNGA3	NM_001298.2:p.Asn471Ser/c.1412A>G	rs373954146	0.000199681	1.22285e-05	NA	DM	Colour-blindness	NA	Uncertain_significance
chr2	98396755	G	A	2	9.44465e-05	21176	missense_variant	CNGA3	NM_001298.2:p.Val529Met/c.1585G>A	rs104893619	NA	6.50195e-05	7.96381e-05	DM	Colour-blindness	Pathogenic	Uncertain_significance
chr2	98396812	G	A	2	9.44465e-05	21176	missense_variant	CNGA3	NM_001298.2:p.Gly548Arg/c.1642G>A	rs781227859	NA	2.43845e-05	7.96381e-06	DM	Achromatopsia	NA	Uncertain_significance
chr2	98396876	G	A	1	4.72233e-05	21176	missense_variant	CNGA3	NM_001298.2:p.Arg569His/c.1706G>A	rs201782746	NA	2.16564e-05	4.77829e-05	DM	Colour-blindness	NA	Uncertain_significance
chr2	98397107	G	A	7	0.000330563	21176	missense_variant	CNGA3	NM_001298.2:p.Arg646His/c.1937G>A	rs141577844	NA	2.52934e-05	3.18552e-05	DM	Cone dystrophy	NA	Uncertain_significance
chr2	108897091	A	G	5	0.000236116	21176	missense_variant	EDAR	NM_022336.3:p.Ile388Thr/c.1163T>C	NA	NA	4.07209e-06	1.59276e-05	DM	Ectodermal dysplasia	Likely_pathogenic	Uncertain_significance
chr2	108897110	C	T	3	0.00014167	21176	missense_variant	EDAR	NM_022336.3:p.Gly382Ser/c.1144G>A	rs747806672	NA	5.43522e-05	1.59276e-05	DM	Ectodermal dysplasia	Pathogenic	Pathogenic
chr2	108929262	G	A	1	4.72233e-05	21176	missense_variant	EDAR	NM_022336.3:p.Arg98Trp/c.292C>T	rs557166582	0.000199681	4.0623e-06	NA	DM	Ectodermal dysplasia	Likely_pathogenic	Uncertain_significance
chr2	108930217	G	A	2	9.44465e-05	21176	missense_variant	EDAR	NM_022336.3:p.Ala26Val/c.77C>T	rs550414401	NA	3.65536e-05	NA	DM	Ectodermal dysplasia	NA	Uncertain_significance
chr2	110123895	C	G	1	4.72233e-05	21176	missense_variant	NPHP1	NM_000272.3:p.Gly700Arg/c.2098G>C	rs760619900	NA	4.06062e-06	NA	DM	Leber congenital amaurosis	Likely_pathogenic	Uncertain_significance
chr2	110129185	C	A	1	4.72233e-05	21176	splice_donor_variant+intron_variant	NPHP1	NM_000272.3:c.1884+1G>T	NA	NA	4.08487e-06	7.96381e-06	DM	Nephronophthisis 1	NA	Uncertain_significance
chr2	110131732	C	T	8	0.000377786	21176	missense_variant	NPHP1	NM_000272.3:p.Arg586Gln/c.1757G>A	rs534052463	0.000199681	2.16617e-05	5.57467e-05	DM	Nephrotic syndrome	NA	Uncertain_significance
chr2	110131733	G	A	2	9.44465e-05	21176	stop_gained	NPHP1	NM_000272.3:p.Arg586*/c.1756C>T	rs547352656	0.000199681	4.06474e-06	3.18552e-05	DM	Nephronophthisis 1	NA	Uncertain_significance
chr2	110131735	T	C	1	4.72233e-05	21176	missense_variant	NPHP1	NM_000272.3:p.Tyr585Cys/c.1754A>G	NA	NA	4.06438e-06	7.96381e-06	DM	Leber congenital amaurosis	NA	Uncertain_significance
chr2	110161686	G	A	1	4.72233e-05	21176	stop_gained	NPHP1	NM_000272.3:p.Arg347*/c.1039C>T	rs765263671	NA	2.03434e-05	NA	DM	Nephronophthisis 1	NA	Uncertain_significance
chr2	110168520	G	GT	2	9.44465e-05	21176	frameshift_variant	NPHP1	NM_000272.3:p.Pro186fs/c.555dupA	NA	NA	7.23484e-06	2.38914e-05	DM	Nephronophthisis 1	Pathogenic	Pathogenic
chr2	110204955	C	A	2	9.44465e-05	21176	missense_variant	NPHP1	NM_000272.3:p.Arg5Leu/c.14G>T	rs190983114	0.00579073	0.00684293	0.00355982	DM	Bardet-Biedl syndrome	Benign/Likely_benign	Benign
chr2	112028394	C	T	1	4.72233e-05	21176	structural_interaction_variant	MERTK	:c.2530C>T	rs746291728	NA	8.12282e-06	3.18552e-05	DM	Rod-cone dystrophy	NA	Uncertain_significance
chr2	113059466	C	T	2	9.44465e-05	21176	stop_gained+splice_region_variant	IL36RN	NM_012275.2:p.Arg10*/c.28C>T	rs397514630	NA	8.12216e-06	7.96381e-06	DM	Psoriasis	Uncertain_significance	Pathogenic
chr2	113060943	T	C	323	0.0152531	21176	splice_region_variant+intron_variant	IL36RN	NM_012275.2:c.115+6T>C	rs148755083	0.00279553	0.000916749	0.00119457	DM	Psoriasis	Pathogenic	Uncertain_significance
chr2	113062543	G	A	3	0.00014167	21176	missense_variant	IL36RN	NM_012275.2:p.Glu112Lys/c.334G>A	rs143724424	NA	2.16714e-05	3.18552e-05	DM	Psoriasis	NA	Likely_pathogenic
chr2	113062577	C	T	1	4.72233e-05	21176	missense_variant	IL36RN	NM_012275.2:p.Thr123Met/c.368C>T	rs397514629	NA	3.61212e-05	2.38914e-05	DM	Psoriasis	NA	Likely_pathogenic
chr2	120955358	G	A	18	0.000850019	21176	missense_variant	GLI2	NM_005270.4:p.Gly191Arg/c.571G>A	rs202141899	0.000199681	8.68847e-05	3.98191e-05	DM	Hirschsprung disease	NA	Benign
chr2	121530887	C	T	6	0.00028334	21176	intron_variant	CLASP1	NM_015282.2:c.196-562G>A	rs370715569	0.000798722	0.000378875	0.000350408	DM	Roifman syndrome	Pathogenic	Uncertain_significance
chr2	121530892	C	T	7	0.000330563	21176	intron_variant	CLASP1	NM_015282.2:c.196-567G>A	rs559979281	0.000199681	0.000404074	0.000374299	DM	Roifman syndrome	Pathogenic	Uncertain_significance
chr2	121530895	G	A	5	0.000236116	21176	intron_variant	CLASP1	NM_015282.2:c.196-570C>T	rs750325275	NA	0.000141067	0.000215023	DM	Roifman syndrome	Pathogenic	Uncertain_significance
chr2	121530909	G	A	2	9.44465e-05	21176	intron_variant	CLASP1	NM_015282.2:c.196-584C>T	rs374299350	0.000199681	5.11091e-05	9.55657e-05	DM	Microcephalic primordial dwarfism	Pathogenic	Uncertain_significance
chr2	121530916	G	A	2	9.44465e-05	21176	intron_variant	CLASP1	NM_015282.2:c.196-591C>T	rs756026847	NA	7.02606e-05	6.37105e-05	DM	Roifman syndrome	Pathogenic	Uncertain_significance
chr2	121530925	G	A	3	0.00014167	21176	intron_variant	CLASP1	NM_015282.2:c.196-600C>T	NA	NA	0.000114928	3.18552e-05	DM	Microcephalic primordial dwarfism	NA	Uncertain_significance
chr2	121530927	G	A	3	0.00014167	21176	intron_variant	CLASP1	NM_015282.2:c.196-602C>T	rs863225422	NA	4.77547e-05	6.37105e-05	DM	Roifman syndrome	Pathogenic	Uncertain_significance
chr2	121530930	G	A	4	0.000188893	21176	intron_variant	CLASP1	NM_015282.2:c.196-605C>T	rs188343279	0.000199681	0.000427771	0.000565431	DM	Microcephalic primordial dwarfism	Pathogenic	Uncertain_significance
chr2	121530934	G	A	5	0.000236116	21176	intron_variant	CLASP1	NM_015282.2:c.196-609C>T	rs575472572	0.000199681	5.10771e-05	0.000111493	DM	Microcephalic primordial dwarfism	Pathogenic	Uncertain_significance
chr2	121530990	G	A	2	9.44465e-05	21176	intron_variant	CLASP1	NM_015282.2:c.196-665C>T	rs763500364	NA	3.18405e-05	3.98191e-05	DM	Microcephalic primordial dwarfism	Pathogenic	Uncertain_significance
chr2	127289465	T	C	1	4.72233e-05	21176	missense_variant	ERCC3	NM_000122.1:p.Thr232Ala/c.694A>G	rs201383161	NA	0.000119042	7.96381e-05	DM	Lung cancer	NA	Uncertain_significance
chr2	127418460	G	A	20	0.000944465	21176	5_prime_UTR_variant	PROC	NM_000312.3:c.-54G>A	rs2069936	0.000399361	0.000189951	0.000159276	DM	Protein C deficiency	NA	Uncertain_significance
chr2	127421288	G	A	3	0.00014167	21176	missense_variant	PROC	NM_000312.3:p.Val26Met/c.76G>A	rs754243426	NA	4.07315e-06	NA	DM	Protein C deficiency	NA	Uncertain_significance
chr2	127421364	G	A	2	9.44465e-05	21176	missense_variant	PROC	NM_000312.3:p.Arg51His/c.152G>A	NA	NA	NA	NA	DM	Protein C deficiency	NA	Uncertain_significance
chr2	127421381	C	T	1	4.72233e-05	21176	missense_variant	PROC	NM_000312.3:p.Arg57Trp/c.169C>T	rs757583846	NA	2.52709e-05	5.57467e-05	DM	Protein C deficiency	Pathogenic/Likely_pathogenic	Likely_pathogenic
chr2	127422926	T	C	3	0.00014167	21176	missense_variant	PROC	NM_000312.3:p.Trp83Arg/c.247T>C	NA	NA	NA	NA	DM	Protein C deficiency	NA	Uncertain_significance
chr2	127423405	G	C	1	4.72233e-05	21176	missense_variant	PROC	NM_000312.3:p.Ala178Pro/c.532G>C	NA	NA	4.28884e-05	3.18552e-05	DM	Protein C deficiency	NA	Uncertain_significance
chr2	127426090	T	G	13	0.000613903	21176	missense_variant	PROC	NM_000312.3:p.Phe181Val/c.541T>G	rs199469470	NA	4.69094e-05	0.00010353	DM	Protein C deficiency	NA	Uncertain_significance
chr2	127426114	C	T	175	0.00826407	21176	missense_variant	PROC	NM_000312.3:p.Arg189Trp/c.565C>T	rs146922325	0.00399361	0.000667432	0.000453937	DM	Protein C deficiency	Conflicting_interpretations_of_pathogenicity	Uncertain_significance
chr2	127426236	C	T	3	0.00014167	21176	intron_variant	PROC	NM_000312.3:c.678+9C>T	NA	NA	NA	NA	DM	Protein C deficiency	NA	Uncertain_significance
chr2	127427129	A	C	13	0.000613903	21176	missense_variant	PROC	NM_000312.3:p.Lys235Gln/c.703A>C	rs370086431	0.000199681	0.000129954	0.00010353	DM	Protein C deficiency	NA	Uncertain_significance
chr2	127427178	C	T	1	4.72233e-05	21176	missense_variant	PROC	NM_000312.3:p.Ala251Val/c.752C>T	rs568121876	0.000599042	0.000184781	1.59276e-05	DM	Protein C deficiency	NA	Uncertain_significance
chr2	127428374	C	T	1	4.72233e-05	21176	missense_variant	PROC	NM_000312.3:p.Arg272Cys/c.814C>T	rs121918154	NA	2.52837e-05	5.57467e-05	DM	Protein C deficiency	Pathogenic	Uncertain_significance
chr2	127428449	G	C	3	0.00014167	21176	missense_variant	PROC	NM_000312.3:p.Asp297His/c.889G>C	rs199469471	NA	2.88611e-05	3.98191e-05	DM	Protein C deficiency	NA	Likely_pathogenic
chr2	127428530	G	A	8	0.000377786	21176	missense_variant	PROC	NM_000312.3:p.Gly324Ser/c.970G>A	rs571278160	NA	6.49576e-05	7.16743e-05	DM	Protein C deficiency	NA	Uncertain_significance
chr2	127428540	A	T	1	4.72233e-05	21176	missense_variant	PROC	NM_000312.3:p.Glu327Val/c.980A>T	rs199469480	NA	NA	NA	DM	Protein C deficiency	NA	Uncertain_significance
chr2	127428542	C	T	1	4.72233e-05	21176	missense_variant	PROC	NM_000312.3:p.Arg328Cys/c.982C>T	rs201907715	NA	NA	2.38914e-05	DM	Protein C deficiency	NA	Uncertain_significance
chr2	127428575	G	A	2	9.44465e-05	21176	missense_variant	PROC	NM_000312.3:p.Val339Met/c.1015G>A	rs121918158	NA	7.21954e-06	NA	DM	Protein C deficiency	Pathogenic	Likely_pathogenic
chr2	127428629	A	G	1	4.72233e-05	21176	missense_variant	PROC	NM_000312.3:p.Thr357Ala/c.1069A>G	NA	NA	NA	NA	DM	Protein C deficiency	NA	Uncertain_significance
chr2	127428734	G	A	1	4.72233e-05	21176	missense_variant	PROC	NM_000312.3:p.Gly392Arg/c.1174G>A	rs756467027	NA	4.88265e-05	3.18552e-05	DM	Protein C deficiency	Uncertain_significance	Uncertain_significance
chr2	127428766	T	TG	1	4.72233e-05	21176	frameshift_variant	PROC	NM_000312.3:p.Pro405fs/c.1212dupG	NA	NA	8.17127e-06	NA	DM	Protein C deficiency	Likely_pathogenic	Pathogenic
chr2	127428778	G	A	2	9.44465e-05	21176	missense_variant	PROC	NM_000312.3:p.Met406Ile/c.1218G>A	rs780456728	NA	1.22603e-05	7.96381e-06	DM	Protein C deficiency	NA	Uncertain_significance
chr2	127428826	G	C	1	4.72233e-05	21176	missense_variant	PROC	NM_000312.3:p.Trp422Cys/c.1266G>C	NA	NA	NA	NA	DM	Protein C deficiency	NA	Uncertain_significance
chr2	127428879	G	A	2	9.44465e-05	21176	missense_variant	PROC	NM_000312.3:p.Arg440His/c.1319G>A	rs777348309	NA	1.22359e-05	NA	DM	Protein C deficiency	NA	Uncertain_significance
chr2	127429019	C	T	2	9.44465e-05	21176	3_prime_UTR_variant	PROC	NM_000312.3:c.*73C>T	rs199469473	NA	NA	5.57467e-05	DM	Protein C deficiency	NA	Uncertain_significance
chr2	127654493	G	A	1	4.72233e-05	21176	missense_variant	LIMS2	NM_017980.4:p.Pro121Leu/c.362C>T	rs768056213	NA	2.52547e-05	6.37105e-05	DM	Muscular dystrophy	Uncertain_significance	Uncertain_significance
chr2	128268254	G	A	3	0.00014167	21176	missense_variant	HS6ST1	NM_004807.2:p.Arg382Trp/c.1144C>T	rs199538589	0.00199681	0.00176996	0.00066896	DM	Hypogonadotropic hypogonadism	Conflicting_interpretations_of_pathogenicity	Uncertain_significance
chr2	128268481	C	T	1	4.72233e-05	21176	missense_variant	HS6ST1	NM_004807.2:p.Arg306Gln/c.917G>A	rs201307896	NA	0.000684298	0.000844164	DM	Kallmann syndrome	NA	Uncertain_significance
chr2	128268482	G	A	6	0.00028334	21176	missense_variant	HS6ST1	NM_004807.2:p.Arg306Trp/c.916C>T	rs780352591	NA	9.44923e-05	5.57467e-05	DM	Kallmann syndrome	NA	Uncertain_significance
chr2	128268746	G	A	1	4.72233e-05	21176	missense_variant	HS6ST1	NM_004807.2:p.Pro218Ser/c.652C>T	rs200268730	0.000998403	0.00178767	0.00200688	DM	Hypogonadotropic hypogonadism	NA	Uncertain_significance
chr2	130342034	A	G	1	4.72233e-05	21176	missense_variant	CCDC115	NM_032357.3:p.Leu31Ser/c.92T>C	rs751325113	NA	1.08574e-05	3.18552e-05	DM	Disorder of golgi homeostasis	Pathogenic	Uncertain_significance
chr2	144429799	CGTT	C	1	4.72233e-05	21176	conservative_inframe_deletion	ZEB2	NM_014795.3:p.Asn100del/c.298_300delAAC	rs587776610	NA	2.44276e-05	NA	DM	Hirschsprung disease-mental retardation syndrome	Uncertain_significance	Uncertain_significance
chr2	147939241	G	A	1	4.72233e-05	21176	missense_variant	ORC4	NM_001190879.2:p.Ala286Val/c.857C>T	rs75002266	0.00179712	0.00310492	0.00339258	DM	Lymphoproliferative disorder	Conflicting_interpretations_of_pathogenicity	Uncertain_significance
chr2	149570117	G	A	1	4.72233e-05	21176	stop_gained	MMADHC	NM_015702.2:p.Arg250*/c.748C>T	rs118204048	NA	4.06388e-06	2.38914e-05	DM	Methylmalonic aciduria & homocystinuria	Pathogenic	Pathogenic
chr2	151494189	ACT	A	2	9.44465e-05	21176	frameshift_variant	NEB	NM_001271208.1:p.Arg8218fs/c.24654_24655delAG	rs755863625	NA	1.26334e-05	1.59276e-05	DM	Nemaline myopathy	NA	Uncertain_significance
chr2	151497028	T	TAACA	1	4.72233e-05	21176	frameshift_variant	NEB	NM_001271208.1:p.Leu8137fs/c.24407_24410dupTGTT	NA	NA	1.11986e-05	7.96381e-06	DM	Nemaline myopathy	NA	Uncertain_significance
chr2	151512812	A	G	2	9.44465e-05	21176	missense_variant	NEB	NM_001271208.1:p.Met7791Thr/c.23372T>C	rs201767727	0.000199681	0.00156325	0.00108308	DM	Nemaline myopathy	Conflicting_interpretations_of_pathogenicity	Uncertain_significance
chr2	151529260	C	G	1	4.72233e-05	21176	missense_variant	NEB	NM_001271208.1:p.Asp7264His/c.21790G>C	rs201979610	0.000199681	0.00183335	0.00189539	DM	Nemaline myopathy	Conflicting_interpretations_of_pathogenicity	Uncertain_significance
chr2	151541470	G	A	1	4.72233e-05	21176	stop_gained	NEB	NM_001271208.1:p.Arg6887*/c.20659C>T	rs749452641	NA	7.24984e-06	7.96381e-06	DM	Nemaline myopathy	NA	Uncertain_significance
chr2	151551738	C	T	3	0.00014167	21176	synonymous_variant	NEB	NM_001271208.1:p.Ser6648Ser/c.19944G>A	rs201553266	NA	2.85423e-05	3.18552e-05	DM	Nemaline myopathy	Conflicting_interpretations_of_pathogenicity	Uncertain_significance
chr2	151650297	C	T	1077	0.0508595	21176	missense_variant	NEB	NM_001271208.1:p.Arg2437Gln/c.7310G>A	rs61730780	0.0349441	0.0338703	0.0221235	DM	Nemaline myopathy	Benign/Likely_benign	Benign
chr2	151650298	G	A	1	4.72233e-05	21176	missense_variant	NEB	NM_001271208.1:p.Arg2437Trp/c.7309C>T	rs375164626	NA	0.000151708	0.000191131	DM	Nemaline myopathy	Uncertain_significance	Uncertain_significance
chr2	151684828	CA	C	1	4.72233e-05	21176	frameshift_variant	NEB	NM_001271208.1:p.Asp929fs/c.2784delT	rs786204430	NA	4.08387e-06	7.96381e-06	DM	Nemaline myopathy	Pathogenic/Likely_pathogenic	Likely_pathogenic
chr2	151724952	G	A	1	4.72233e-05	21176	stop_gained	NEB	NM_001271208.1:p.Arg138*/c.412C>T	NA	NA	NA	7.96381e-06	DM	Nemaline myopathy	Likely_pathogenic	Pathogenic
chr2	160126416	G	A	1	4.72233e-05	21176	stop_gained	ITGB6	NM_000888.4:p.Arg616*/c.1846C>T	rs730880297	NA	4.06184e-05	5.57467e-05	DM	Amelogenesis imperfecta	Pathogenic	Pathogenic
chr2	160195535	C	T	2	9.44465e-05	21176	missense_variant	ITGB6	NM_000888.4:p.Ala143Thr/c.427G>A	rs140015315	NA	5.77884e-05	6.37105e-05	DM	Amelogenesis imperfecta	Pathogenic	Uncertain_significance
chr2	165162618	T	C	1	4.72233e-05	21176	missense_variant	SCN3A	NM_006922.3:p.Asn302Ser/c.905A>G	NA	NA	NA	NA	DM	Epilepsy	NA	Uncertain_significance
chr2	165295905	C	T	1	4.72233e-05	21176	missense_variant	SCN2A	NM_001040142.1:p.Arg28Cys/c.82C>T	rs200884216	NA	0.000267376	0.000286697	DM	Autism spectrum disorder	Conflicting_interpretations_of_pathogenicity	Uncertain_significance
chr2	165312036	T	G	2	9.44465e-05	21176	missense_variant	SCN2A	NM_001040142.1:p.Phe328Val/c.982T>G	rs781204054	NA	5.30045e-05	7.96381e-06	DM	Neonatal-infantile seizures	Likely_benign	Uncertain_significance
chr2	165386759	G	C	3	0.00014167	21176	missense_variant	SCN2A	NM_001040142.1:p.Gly1522Ala/c.4565G>C	rs147522594	0.000798722	0.000760098	0.000159276	DM	Epileptic encephalopathy	Conflicting_interpretations_of_pathogenicity	Uncertain_significance
chr2	165754931	C	T	1	4.72233e-05	21176	splice_donor_variant+intron_variant	GALNT3	NM_004482.3:c.1524+1G>A	rs745655924	NA	4.06471e-06	NA	DM	Tumoural calcinosis	Pathogenic	Pathogenic
chr2	165890935	G	C	1	4.72233e-05	21176	missense_variant	TTC21B	NM_024753.4:p.Leu1002Val/c.3004C>G	rs146496725	0.00119808	0.00523473	0.00582951	DM	Meckel-Gruber-like syndrome	Conflicting_interpretations_of_pathogenicity	Uncertain_significance
chr2	165912511	T	C	600	0.028334	21176	splice_region_variant+intron_variant	TTC21B	NM_024753.4:c.2322+3A>G	rs79037278	0.00499201	0.00731792	0.00551892	DM	Bardet-Biedl syndrome	Benign/Likely_benign	Likely_benign
chr2	165929290	G	A	3	0.00014167	21176	stop_gained	TTC21B	NM_024753.4:p.Arg411*/c.1231C>T	rs185089786	NA	1.81215e-05	3.18552e-05	DM	Jeune asphyxiating thoracic dystrophy	Pathogenic	Pathogenic
chr2	165941046	T	A	1	4.72233e-05	21176	missense_variant	TTC21B	NM_024753.4:p.Thr231Ser/c.691A>T	rs149925563	0.00139776	0.00101061	0.000891947	DM	Jeune asphyxiating thoracic dystrophy	Conflicting_interpretations_of_pathogenicity	Uncertain_significance
chr2	165994164	C	T	8	0.000377822	21174	missense_variant	SCN1A	NM_001165963.1:p.Val1612Ile/c.4834G>A	rs121918808	NA	0.000168339	0.00010353	DM	Dravet syndrome	Likely_benign	Uncertain_significance
chr2	165994275	G	A	2	9.44465e-05	21176	missense_variant	SCN1A	NM_001165963.1:p.Arg1575Cys/c.4723C>T	rs121918807	0.000399361	7.74486e-05	7.96381e-05	DM	Rasmussen encephalitis	Conflicting_interpretations_of_pathogenicity	Benign
chr2	166036275	C	T	1	4.72233e-05	21176	missense_variant	SCN1A	NM_001165963.1:p.Glu1068Lys/c.3202G>A	NA	NA	NA	NA	DM	Dravet syndrome	NA	Uncertain_significance
chr2	166073540	G	A	2	9.44465e-05	21176	missense_variant	SCN1A	NM_001165963.1:p.Arg28Cys/c.82C>T	rs754032480	NA	3.2483e-05	NA	DM	Generalized epilepsy with febrile seizures plus	Pathogenic	Uncertain_significance
chr2	166204084	A	G	1	4.72233e-05	21176	missense_variant	SCN9A	NM_002977.3:p.Trp1538Arg/c.4612T>C	rs202084411	0.000599042	0.00200057	0.00160073	DM	Chronic non-paroxysmal neuropathic pain	Benign/Likely_benign	Likely_benign
chr2	166272746	C	A	1364	0.0644125	21176	missense_variant	SCN9A	NM_002977.3:p.Val991Leu/c.2971G>T	rs4369876	0.033147	0.029968	0.0181336	DM	Small fibre neuropathy	Conflicting_interpretations_of_pathogenicity	Benign
chr2	166277030	T	G	1368	0.0646014	21176	missense_variant	SCN9A	NM_002977.3:p.Met932Leu/c.2794A>C	rs12478318	0.0333466	0.033587	0.0182212	DM	Congenital indifference to pain	Benign	Benign
chr2	166277336	G	A	1	4.72233e-05	21176	stop_gained	SCN9A	NM_002977.3:p.Arg830*/c.2488C>T	rs780673293	NA	1.67365e-05	2.38914e-05	DM	Congenital indifference to pain	Pathogenic	Pathogenic
chr2	166303162	G	A	1	4.72233e-05	21176	stop_gained	SCN9A	NM_002977.3:p.Arg277*/c.829C>T	rs121908916	NA	1.45455e-05	7.96381e-06	DM	Congenital indifference to pain	Pathogenic	Pathogenic
chr2	166305834	C	T	36	0.00170004	21176	missense_variant	SCN9A	NM_002977.3:p.Arg185His/c.554G>A	rs73969684	0.00638978	0.00313482	0.00572598	DM	Small fibre neuropathy	Conflicting_interpretations_of_pathogenicity	Likely_benign
chr2	166311728	T	C	37	0.00174726	21176	missense_variant	SCN9A	NM_002977.3:p.Gln10Arg/c.29A>G	rs267607030	NA	0.000133918	0.000183168	DM	Erythromelalgia	Likely_benign	Likely_benign
chr2	167248353	G	GA	2	9.44465e-05	21176	frameshift_variant	XIRP2	NM_152381.5:p.Asn2323fs/c.6968dupA	rs553644411	NA	0.00148488	0.00169629	DM	Dilated cardiomyopathy	NA	Uncertain_significance
chr2	168944721	G	A	1	4.72233e-05	21176	missense_variant	ABCB11	NM_003742.2:p.Arg832Cys/c.2494C>T	rs772294884	NA	7.23652e-06	7.96381e-06	DM	Intrahepatic cholestasis	Likely_pathogenic	Uncertain_significance
chr2	168964298	G	A	4	0.000188893	21176	missense_variant	ABCB11	NM_003742.2:p.Arg696Trp/c.2086C>T	rs376216286	NA	4.41622e-05	2.38914e-05	DM	Intrahepatic cholestasis	NA	Uncertain_significance
chr2	168970082	T	C	20	0.000944465	21176	missense_variant	ABCB11	NM_003742.2:p.Asn591Ser/c.1772A>G	rs11568367	0.0309505	0.0128279	0.000796381	DM	Intrahepatic cholestasis of pregnancy	Benign/Likely_benign	Benign
chr2	168971992	A	G	5	0.000236116	21176	missense_variant	ABCB11	NM_003742.2:p.Ile498Thr/c.1493T>C	rs752043324	NA	6.88176e-05	3.98191e-05	DM	Intrahepatic cholestasis	NA	Uncertain_significance
chr2	169013327	T	C	4	0.000188893	21176	missense_variant	ABCB11	NM_003742.2:p.Ile112Val/c.334A>G	rs746620432	NA	3.61136e-05	1.59276e-05	DM	Cholestasis	NA	Uncertain_significance
chr2	172484850	C	T	1	4.72233e-05	21176	stop_gained	ITGA6	NM_001079818.2:p.Arg540*/c.1618C>T	rs751599520	NA	4.06788e-06	7.96381e-06	DM	Epidermolysis bullosa	NA	Pathogenic
chr2	174754233	C	T	3	0.00014167	21176	missense_variant	CHRNA1	NM_001039523.2:p.Val201Met/c.601G>A	rs137852799	NA	2.16552e-05	7.96381e-06	DM	Slow channel myasthenic syndrome	Pathogenic	Likely_pathogenic
chr2	176092922	G	C	514	0.0250561	20514	missense_variant	HOXD13	NM_000523.3:p.Gly11Ala/c.32G>C	rs536639583	0.00259585	0.000854978	0.00177593	DM	Limb malformation	Uncertain_significance	Uncertain_significance
chr2	176092954	G	T	10	0.000494903	20206	missense_variant	HOXD13	NM_000523.3:p.Ala22Ser/c.64G>T	NA	NA	3.336e-05	4.77829e-05	DM	Synpolydactyly	NA	Uncertain_significance
chr2	176092957	C	A	1	4.94854e-05	20208	missense_variant	HOXD13	NM_000523.3:p.Pro23Thr/c.67C>A	NA	NA	NA	NA	DM	Limb malformation	NA	Uncertain_significance
chr2	176094614	C	T	2	9.44465e-05	21176	missense_variant	HOXD13	NM_000523.3:p.Arg306Trp/c.916C>T	rs28933082	NA	NA	NA	DM	Synpolydactyly	Pathogenic	Likely_pathogenic
chr2	176151875	A	T	1	4.73709e-05	21110	missense_variant	HOXD4	NM_014621.2:p.Glu81Val/c.242A>T	rs104893636	NA	0.000768461	0.00093973	DM	Acute lymphoblastic leukaemia	Uncertain_significance	Uncertain_significance
chr2	178014454	G	A	1	4.72233e-05	21176	stop_gained	PDE11A	NM_016953.3:p.Arg307*/c.919C>T	rs76308115	0.00179712	0.00301966	0.00311385	DM	Adrenocortical hyperplasia	Conflicting_interpretations_of_pathogenicity	Pathogenic
chr2	178071834	G	A	1749	0.0825935	21176	missense_variant	PDE11A	NM_016953.3:p.Arg202Cys/c.604C>T	rs77063376	0.014377	0.00558085	0.00614806	DM	Prostate cancer	NA	Benign
chr2	178436225	C	G	25	0.00118058	21176	missense_variant	PRKRA	NM_003690.4:p.Ser235Thr/c.704G>C	rs756005650	NA	4.69212e-05	0.000151312	DM	Intellectual disability	Uncertain_significance	Uncertain_significance
chr2	178454394	C	T	1	4.72233e-05	21176	stop_gained	DFNB59	NM_001042702.3:p.Arg92*/c.274C>T	rs764497659	NA	8.1285e-06	7.96381e-06	DM	Hearing loss	NA	Pathogenic
chr2	178454526	C	T	1	4.72233e-05	21176	stop_gained+splice_region_variant	DFNB59	NM_001042702.3:p.Arg136*/c.406C>T	rs367688416	NA	1.45108e-05	3.98191e-05	DM	Hearing loss	NA	Pathogenic
chr2	178456150	G	A	10	0.000472233	21176	missense_variant+splice_region_variant	DFNB59	NM_001042702.3:p.Arg183Gln/c.548G>A	rs760036509	NA	5.292e-05	3.18552e-05	DM	Auditory neuropathy spectrum disorder	Uncertain_significance	Uncertain_significance
chr2	178527550	A	G	3	0.00014167	21176	missense_variant	TTN	NM_001267550.2:p.Met35859Thr/c.107576T>C	rs72629793	0.00219649	0.00177622	0.000692852	DM	Arrhythmogenic right ventricular cardiomyopathy	Conflicting_interpretations_of_pathogenicity	Uncertain_significance
chr2	178534092	G	A	1	4.72233e-05	21176	stop_gained	TTN	NM_001267550.2:p.Arg34175*/c.102523C>T	rs752697861	NA	4.06884e-06	NA	DM	Core myopathy with heart disease	Pathogenic/Likely_pathogenic	Likely_pathogenic
chr2	178534401	A	G	1	4.72233e-05	21176	missense_variant	TTN	NM_001267550.2:p.Trp34072Arg/c.102214T>C	rs375159973	NA	8.21295e-06	3.98191e-05	DM	Core myopathy with heart disease	Uncertain_significance	Uncertain_significance
chr2	178587968	C	T	2	9.44465e-05	21176	missense_variant	TTN	NM_001267550.2:p.Ala21147Thr/c.63439G>A	rs72646853	0.000798722	0.000546164	0.000199095	DM	Arrhythmogenic right ventricular cardiomyopathy	Conflicting_interpretations_of_pathogenicity	Uncertain_significance
chr2	178593750	A	G	1	4.72233e-05	21176	missense_variant	TTN	NM_001267550.2:p.Ile19517Thr/c.58550T>C	rs72646838	NA	4.08327e-06	2.38914e-05	DM	Arrhythmogenic right ventricular cardiomyopathy	NA	Uncertain_significance
chr2	178605409	C	T	5	0.000236116	21176	splice_region_variant+intron_variant	TTN	NM_001267550.2:c.53881+5G>A	rs753527304	NA	0.000143667	5.57467e-05	DM	Cardiomyopathy	Uncertain_significance	Uncertain_significance
chr2	178702613	G	A	1	4.72233e-05	21176	missense_variant	TTN	NM_001267550.2:p.His10092Tyr/c.30274C>T	rs72650011	0.00119808	0.00409564	0.00238914	DM	Arrhythmogenic right ventricular cardiomyopathy	Conflicting_interpretations_of_pathogenicity	Uncertain_significance
chr2	178706643	C	T	2	9.44465e-05	21176	missense_variant	TTN	NM_001267550.2:p.Arg9744His/c.29231G>A	rs760305440	NA	1.44353e-05	6.37105e-05	DM	Cardiomyopathy	Uncertain_significance	Uncertain_significance
chr2	178734940	G	C	3	0.00014167	21176	missense_variant	TTN	NM_001267550.2:p.Pro4995Arg/c.14984C>G	rs72648927	0.00439297	0.00815577	0.00516055	DM	Cardiac dysrhythmia	Benign/Likely_benign	Likely_benign
chr2	178738114	C	T	62	0.00292784	21176	missense_variant	TTN	NM_001267550.2:p.Ser4780Asn/c.14339G>A	rs147879266	0.000199681	9.04683e-05	6.37105e-05	DM	Cardiomyopathy	Pathogenic	Uncertain_significance
chr2	178738312	C	T	57	0.00269173	21176	missense_variant	TTN	NM_001267550.2:p.Gly4714Asp/c.14141G>A	rs750125429	NA	7.60622e-05	0.000119457	DM	Cardiomyopathy	NA	Uncertain_significance
chr2	178802273	C	T	8	0.000377786	21176	missense_variant	TTN	NM_001267550.2:p.Val54Met/c.160G>A	rs139517732	0.000599042	3.97072e-05	2.38914e-05	DM	Cardiomyopathy	Pathogenic	Uncertain_significance
chr2	181538218	T	TAAAG	1	4.72233e-05	21176	frameshift_variant	CERKL	NM_001030311.2:p.Tyr548fs/c.1639_1642dupCTTT	rs777027354	NA	4.08817e-06	NA	DM	Retinitis pigmentosa	NA	Uncertain_significance
chr2	181539225	CT	C	3	0.00014167	21176	frameshift_variant	CERKL	NM_001030311.2:p.Val495fs/c.1482delA	NA	NA	1.44588e-05	NA	DM	Retinitis pigmentosa	NA	Uncertain_significance
chr2	181558617	G	A	2	9.44465e-05	21176	stop_gained	CERKL	NM_001030311.2:p.Arg283*/c.847C>T	rs121909398	NA	0.000340079	0.000310589	DM	Retinitis pigmentosa	Pathogenic	Pathogenic
chr2	181558627	CA	C	5	0.000236116	21176	frameshift_variant	CERKL	NM_001030311.2:p.Met279fs/c.836delT	rs751149105	NA	4.07378e-06	NA	DM	Retinitis pigmentosa	NA	Uncertain_significance
chr2	181678137	C	T	1	4.72233e-05	21176	missense_variant	NEUROD1	NM_002500.4:p.Val242Ile/c.724G>A	rs786205158	NA	NA	NA	DM	Retinitis pigmentosa	Uncertain_significance	Uncertain_significance
chr2	181678686	C	G	2	9.44465e-05	21176	missense_variant	NEUROD1	NM_002500.4:p.Glu59Gln/c.175G>C	rs553756272	0.000399361	4.43351e-05	2.38914e-05	DM	Diabetes	NA	Uncertain_significance
chr2	181678827	C	G	20	0.000944465	21176	missense_variant	NEUROD1	NM_002500.4:p.Gly12Arg/c.34G>C	rs556400603	0.000998403	0.000117787	7.96381e-05	DM	Diabetes	NA	Uncertain_significance
chr2	182838511	C	T	1	4.72233e-05	21176	missense_variant	FRZB	NM_001463.3:p.Arg232Gln/c.695G>A	rs112797950	0.000599042	0.00255384	0.00232543	DM	Atrioventricular septal defect	NA	Uncertain_significance
chr2	188992185	G	A	1	4.72233e-05	21176	missense_variant+splice_region_variant	COL3A1	NM_000090.3:p.Gly318Asp/c.953G>A	NA	NA	NA	NA	DM	Ehlers-Danlos syndrome	Pathogenic	Likely_pathogenic
chr2	188997223	G	A	202	0.0095391	21176	splice_region_variant+intron_variant	COL3A1	NM_000090.3:c.1815+5G>A	rs146652498	0.00179712	0.000609849	0.0008362	DM	Aortic aneurysm	Conflicting_interpretations_of_pathogenicity	Benign
chr2	189564186	C	T	8	0.000377786	21176	missense_variant	SLC40A1	NM_014585.5:p.Gly267Asp/c.800G>A	rs104893664	NA	4.06742e-05	7.96381e-06	DM	Hyperferritinaemia	Pathogenic	Uncertain_significance
chr2	201640915	G	A	2	9.44465e-05	21176	stop_gained	TMEM237	NM_001044385.2:p.Arg18*/c.52C>T	rs199469707	NA	5.44943e-05	5.57467e-05	DM	Joubert syndrome related disorder	Pathogenic	Pathogenic
chr2	202376806	G	A	67	0.00316396	21176	5_prime_UTR_variant	BMPR2	NM_001204.6:c.-669G>A	rs115604088	0.00339457	0.00974513	0.00495349	DM	Pulmonary arterial hypertension	Likely_benign	Uncertain_significance
chr2	202464910	T	C	1	4.72233e-05	21176	missense_variant	BMPR2	NM_001204.6:p.Cys60Arg/c.178T>C	NA	NA	NA	NA	DM	Pulmonary arterial hypertension	Pathogenic	Likely_pathogenic
chr2	202467547	A	C	1	4.72233e-05	21176	missense_variant	BMPR2	NM_001204.6:p.Gln92His/c.276A>C	rs140683387	0.000599042	5.68528e-05	7.96381e-06	DM	Pulmonary arterial hypertension	Uncertain_significance	Uncertain_significance
chr2	202520142	G	A	1	4.72233e-05	21176	missense_variant	BMPR2	NM_001204.6:p.Arg303His/c.908G>A	rs200948870	0.000199681	2.88884e-05	1.59276e-05	DM	Pulmonary hypertension	Pathogenic	Likely_pathogenic
chr2	202530868	G	A	117	0.00552512	21176	missense_variant	BMPR2	NM_001204.6:p.Val348Ile/c.1042G>A	rs201067849	0.000998403	0.000523069	0.000414118	DM	Pulmonary arterial hypertension	Likely_benign	Uncertain_significance
chr2	202555352	G	A	1	4.72233e-05	21176	missense_variant	BMPR2	NM_001204.6:p.Val563Met/c.1687G>A	rs557172581	0.000199681	7.21532e-06	1.59276e-05	DM	Pulmonary hypertension	Pathogenic	Uncertain_significance
chr2	202555431	A	G	1	4.72233e-05	21176	missense_variant	BMPR2	NM_001204.6:p.Tyr589Cys/c.1766A>G	rs199915496	NA	0.000194814	3.18552e-05	DM	Pulmonary arterial hypertension	Uncertain_significance	Uncertain_significance
chr2	202556283	G	A	6	0.00028334	21176	missense_variant	BMPR2	NM_001204.6:p.Arg873Gln/c.2618G>A	rs201781338	NA	9.73956e-05	0.000111493	DM	Pulmonary arterial hypertension	Uncertain_significance	Uncertain_significance
chr2	206130127	G	A	1	4.72233e-05	21176	stop_gained	NDUFS1	NM_001199984.1:p.Arg571*/c.1711C>T	rs372691318	NA	1.21826e-05	1.59276e-05	DM	Complex 1 deficiency	Pathogenic	Pathogenic
chr2	208124183	C	A	38	0.00179448	21176	missense_variant	CRYGD	NM_006891.3:p.Gly61Cys/c.181G>T	rs150857132	0.000399361	0.000484027	0.00105122	DM	Cataract	NA	Uncertain_significance
chr2	210592937	C	T	2	9.44465e-05	21176	missense_variant	CPS1	NM_001122633.2:p.Pro388Leu/c.1163C>T	rs201407486	NA	3.61711e-05	1.59276e-05	DM	Carbamoyl phosphate synthetase I deficiency	NA	Uncertain_significance
chr2	210602254	G	A	1	4.72233e-05	21176	missense_variant	CPS1	NM_001122633.2:p.Arg593His/c.1778G>A	NA	NA	NA	NA	DM	Carbamoyl phosphate synthetase I deficiency	NA	Uncertain_significance
chr2	210606910	C	T	1	4.72233e-05	21176	stop_gained	CPS1	NM_001122633.2:p.Arg727*/c.2179C>T	rs202107577	NA	7.24937e-06	NA	DM	Carbamoyl phosphate synthetase I deficiency	NA	Pathogenic
chr2	210612132	C	G	6	0.00028334	21176	missense_variant	CPS1	NM_001122633.2:p.Arg809Gly/c.2425C>G	rs201716417	NA	2.89243e-05	1.59276e-05	DM	Carbamoyl phosphate synthetase I deficiency	NA	Uncertain_significance
chr2	210650422	C	T	2	9.44465e-05	21176	missense_variant	CPS1	NM_001122633.2:p.Ala1161Val/c.3482C>T	rs766125631	NA	1.08277e-05	NA	DM	Carbamoyl phosphate synthetase I deficiency	Uncertain_significance	Uncertain_significance
chr2	210656609	A	G	3	0.00014167	21176	missense_variant	CPS1	NM_001122633.2:p.Ile1221Val/c.3661A>G	rs141373204	0.000199681	0.00150348	0.00114679	DM	Carbamoyl phosphate synthetase I deficiency	Uncertain_significance	Uncertain_significance
chr2	210675738	C	T	1	4.72233e-05	21176	missense_variant	CPS1	NM_001122633.2:p.Thr1397Met/c.4190C>T	NA	NA	8.13127e-06	NA	DM	Carbamoyl phosphate synthetase I deficiency	NA	Uncertain_significance
chr2	214730491	G	A	1	4.72233e-05	21176	stop_gained	BARD1	NM_000465.3:p.Arg641*/c.1921C>T	rs587781948	NA	1.80491e-05	4.77829e-05	DM	Neuroblastoma	Pathogenic	Pathogenic
chr2	214780576	T	C	1	4.72233e-05	21176	structural_interaction_variant	BARD1	:c.1298A>G	rs587781970	NA	3.61635e-05	1.59276e-05	DM	Breast cancer	Uncertain_significance	Uncertain_significance
chr2	214937608	G	A	2	9.44465e-05	21176	stop_gained	ABCA12	NM_173076.2:p.Arg2482*/c.7444C>T	rs199503269	0.000199681	1.62801e-05	3.98191e-05	DM	Ichthyosis	Pathogenic	Pathogenic
chr2	214974853	G	A	29	0.00136947	21176	missense_variant	ABCA12	NM_173076.2:p.Pro1798Leu/c.5393C>T	rs181314573	0.000399361	0.000144381	0.000222987	DM	Ichthyosiform erythroderma	NA	Uncertain_significance
chr2	214982182	C	T	1	4.72233e-05	21176	splice_region_variant+intron_variant	ABCA12	NM_173076.2:c.4579+5G>A	NA	NA	NA	NA	DM	Ichthyosis	NA	Uncertain_significance
chr2	214986566	T	C	1	4.72233e-05	21176	missense_variant	ABCA12	NM_173076.2:p.Asn1380Ser/c.4139A>G	rs28940269	0.000199681	4.69155e-05	3.98191e-05	DM	Ichthyosis	Pathogenic	Uncertain_significance
chr2	214989573	G	A	1	4.72233e-05	21176	stop_gained	ABCA12	NM_173076.2:p.Arg1225*/c.3673C>T	NA	NA	NA	7.96381e-06	DM	Ichthyosis	NA	Pathogenic
chr2	215019784	G	A	1	4.72233e-05	21176	stop_gained	ABCA12	NM_173076.2:p.Arg434*/c.1300C>T	rs757520757	NA	1.22996e-05	3.18552e-05	DM	Ichthyosis	Pathogenic	Pathogenic
chr2	215026840	C	T	2	9.44465e-05	21176	missense_variant	ABCA12	NM_173076.2:p.Ser387Asn/c.1160G>A	rs746315995	NA	1.2182e-05	2.38914e-05	DM	Ichthyosis	NA	Uncertain_significance
chr2	215384973	G	C	22	0.00103891	21176	missense_variant	FN1	NM_212482.2:p.Ser1539Cys/c.4616C>G	rs774794772	NA	7.26813e-05	6.37105e-05	DM	Thin basement membrane disease	NA	Uncertain_significance
chr2	216415374	C	T	1	4.72233e-05	21176	stop_gained	SMARCAL1	NM_001127207.1:p.Gln224*/c.670C>T	NA	NA	NA	NA	DM	Schimke immuno-osseous dysplasia	NA	Uncertain_significance
chr2	216420436	C	T	1	4.72233e-05	21176	stop_gained	SMARCAL1	NM_001127207.1:p.Arg334*/c.1000C>T	NA	NA	NA	NA	DM	Schimke immuno-osseous dysplasia	NA	Uncertain_significance
chr2	216428783	G	A	1	4.72233e-05	21176	splice_donor_variant+intron_variant	SMARCAL1	NM_001127207.1:c.1334+1G>A	NA	NA	NA	1.59276e-05	DM	Schimke immuno-osseous dysplasia	NA	Uncertain_significance
chr2	216432810	G	A	11	0.000519456	21176	missense_variant	SMARCAL1	NM_001127207.1:p.Arg476Gln/c.1427G>A	rs142164846	NA	0.000104614	0.000286697	DM	Schimke immuno-osseous dysplasia	Uncertain_significance	Uncertain_significance
chr2	216432822	C	T	1	4.72233e-05	21176	missense_variant	SMARCAL1	NM_001127207.1:p.Pro480Leu/c.1439C>T	rs758367100	NA	8.12321e-06	NA	DM	Schimke immuno-osseous dysplasia	NA	Uncertain_significance
chr2	216438456	C	T	1	4.72233e-05	21176	missense_variant	SMARCAL1	NM_001127207.1:p.Arg561Cys/c.1681C>T	rs865906391	NA	8.13187e-06	NA	DM	Schimke immuno-osseous dysplasia	NA	Uncertain_significance
chr2	216447043	C	T	2	9.44465e-05	21176	missense_variant	SMARCAL1	NM_001127207.1:p.Ser579Leu/c.1736C>T	NA	NA	NA	NA	DM	Schimke immuno-osseous dysplasia	NA	Uncertain_significance
chr2	216450924	C	T	2	9.44465e-05	21176	missense_variant	SMARCAL1	NM_001127207.1:p.Arg644Trp/c.1930C>T	NA	NA	4.06438e-06	NA	DM	Schimke immuno-osseous dysplasia	NA	Uncertain_significance
chr2	216450927	C	T	2	9.44465e-05	21176	missense_variant	SMARCAL1	NM_001127207.1:p.Arg645Cys/c.1933C>T	rs119473037	NA	1.44406e-05	7.96381e-06	DM	Schimke immuno-osseous dysplasia	Pathogenic	Uncertain_significance
chr2	216475315	G	A	1	4.72233e-05	21176	missense_variant	SMARCAL1	NM_001127207.1:p.Arg764Gln/c.2291G>A	rs267607071	NA	1.21919e-05	3.18552e-05	DM	Schimke immuno-osseous dysplasia	Pathogenic	Uncertain_significance
chr2	218661845	C	T	1	4.72233e-05	21176	missense_variant	BCS1L	NM_001079866.1:p.Arg183Cys/c.547C>T	rs144885874	NA	2.88671e-05	3.18552e-05	DM	Complex 3 deficiency	Pathogenic/Likely_pathogenic	Likely_pathogenic
chr2	218661848	C	T	1	4.72233e-05	21176	missense_variant	BCS1L	NM_001079866.1:p.Arg184Cys/c.550C>T	rs121908578	NA	0.00014794	0.000143349	DM	Complex 3 deficiency	Pathogenic	Uncertain_significance
chr2	218661854	C	T	1	4.72233e-05	21176	stop_gained	BCS1L	NM_001079866.1:p.Arg186*/c.556C>T	rs779331797	NA	1.2187e-05	1.59276e-05	DM	Sensorineural hearing loss & hypotrichosis	Likely_pathogenic	Pathogenic
chr2	218663183	G	A	2	9.44465e-05	21176	missense_variant	BCS1L	NM_001079866.1:p.Val353Met/c.1057G>A	rs121908574	NA	1.62443e-05	7.96381e-06	DM	Complex 3 deficiency	Pathogenic	Uncertain_significance
chr2	218809688	AAGTACCC	A	1	4.72233e-05	21176	frameshift_variant	CYP27A1	NM_000784.3:p.Pro125fs/c.373_379delCCAGTAC	rs587778794	NA	4.06184e-06	NA	DM	Cerebrotendinous xanthomatosis	Pathogenic	Pathogenic
chr2	218809700	C	T	4	0.000188893	21176	missense_variant	CYP27A1	NM_000784.3:p.Arg127Trp/c.379C>T	rs201114717	0.000399361	5.4143e-05	0.000151312	DM	Cerebrotendinous xanthomatosis	Pathogenic	Likely_pathogenic
chr2	218809701	G	A	2	9.44465e-05	21176	missense_variant	CYP27A1	NM_000784.3:p.Arg127Gln/c.380G>A	rs376230356	NA	1.80496e-05	7.96381e-06	DM	Cerebrotendinous xanthomatosis	Pathogenic	Likely_pathogenic
chr2	218809730	C	T	1	4.72233e-05	21176	missense_variant	CYP27A1	NM_000784.3:p.Arg137Trp/c.409C>T	rs72551312	NA	4.47453e-05	NA	DM	Cerebrotendinous xanthomatosis	Pathogenic	Likely_pathogenic
chr2	218809731	G	A	20	0.000944465	21176	missense_variant	CYP27A1	NM_000784.3:p.Arg137Gln/c.410G>A	rs587778818	NA	3.97428e-05	5.57467e-05	DM	Cerebrotendinous xanthomatosis	Pathogenic	Likely_pathogenic
chr2	218809756	G	T	14	0.000661126	21176	synonymous_variant	CYP27A1	NM_000784.3:p.Gly145Gly/c.435G>T	rs587778796	NA	2.85367e-05	3.18552e-05	DM	Cerebrotendinous xanthomatosis	Likely_pathogenic	Uncertain_significance
chr2	218812713	C	T	1	4.72233e-05	21176	stop_gained	CYP27A1	NM_000784.3:p.Arg270*/c.808C>T	rs72551318	NA	1.44302e-05	3.98191e-05	DM	Cerebrotendinous xanthomatosis	Pathogenic	Pathogenic
chr2	218813083	C	T	2	9.44465e-05	21176	missense_variant	CYP27A1	NM_000784.3:p.Ala335Val/c.1004C>T	NA	NA	NA	NA	DM	Cerebrotendinous xanthomatosis	NA	Uncertain_significance
chr2	218813095	C	T	2	9.44465e-05	21176	missense_variant+splice_region_variant	CYP27A1	NM_000784.3:p.Thr339Met/c.1016C>T	rs121908102	0.000199681	7.40077e-05	7.96381e-05	DM	Cerebrotendinous xanthomatosis	Likely_pathogenic	Likely_pathogenic
chr2	218814188	G	A	1	4.72233e-05	21176	splice_donor_variant+intron_variant	CYP27A1	NM_000784.3:c.1184+1G>A	rs587778777	NA	0.000169647	7.16743e-05	DM	Cerebrotendinous xanthomatosis	Pathogenic	Pathogenic
chr2	218814409	G	A	3	0.00014167	21176	missense_variant	CYP27A1	NM_000784.3:p.Arg405Gln/c.1214G>A	rs121908099	0.000199681	4.4669e-05	7.16743e-05	DM	Cerebrotendinous xanthomatosis	Pathogenic/Likely_pathogenic	Likely_pathogenic
chr2	218814459	G	A	8	0.000377786	21176	splice_donor_variant+intron_variant	CYP27A1	NM_000784.3:c.1263+1G>A	rs397515355	NA	2.88571e-05	3.18552e-05	DM	Cerebrotendinous xanthomatosis	Pathogenic	Pathogenic
chr2	218814623	C	T	1	4.72233e-05	21176	missense_variant	CYP27A1	NM_000784.3:p.Arg448Cys/c.1342C>T	rs730882199	NA	3.65889e-05	3.18552e-05	DM	Regressed motor development and severe dystonia	Likely_pathogenic	Uncertain_significance
chr2	218814696	G	C	18	0.000850019	21176	missense_variant	CYP27A1	NM_000784.3:p.Gly472Ala/c.1415G>C	rs200883871	0.000399361	8.6687e-05	7.96381e-05	DM	Cerebrotendinous xanthomatosis	Pathogenic	Likely_pathogenic
chr2	218814701	C	T	11	0.000519456	21176	missense_variant	CYP27A1	NM_000784.3:p.Arg474Trp/c.1420C>T	rs121908098	NA	2.44089e-05	1.59276e-05	DM	Cerebrotendinous xanthomatosis	Pathogenic	Likely_pathogenic
chr2	218814702	G	A	1	4.72233e-05	21176	missense_variant	CYP27A1	NM_000784.3:p.Arg474Gln/c.1421G>A	rs121908097	NA	1.6271e-05	3.98191e-05	DM	Cerebrotendinous xanthomatosis	Pathogenic	Likely_pathogenic
chr2	218814716	C	T	7	0.000330563	21176	missense_variant	CYP27A1	NM_000784.3:p.Arg479Cys/c.1435C>T	rs72551322	NA	4.33416e-05	7.96381e-05	DM	Cerebrotendinous xanthomatosis	Likely_pathogenic	Uncertain_significance
chr2	218828561	G	A	2	9.44465e-05	21176	missense_variant	PRKAG3	NM_017431.2:p.Arg225Trp/c.673C>T	rs138130157	0.000199681	6.52013e-05	8.76019e-05	DM	Altered glycogen and triglyceride levels in muscle	Pathogenic	Uncertain_significance
chr2	218882357	C	T	2	9.44465e-05	21176	missense_variant	WNT10A	NM_025216.2:p.Arg104Cys/c.310C>T	rs764658964	NA	5.41317e-05	2.38914e-05	DM	Tooth agenesis	Uncertain_significance	Uncertain_significance
chr2	218882368	C	A	2	9.44465e-05	21176	stop_gained	WNT10A	NM_025216.2:p.Cys107*/c.321C>A	rs121908119	NA	0.000660535	0.000907875	DM	Ectodermal dysplasia	Pathogenic	Pathogenic
chr2	218882384	C	T	2	9.44465e-05	21176	missense_variant	WNT10A	NM_025216.2:p.Arg113Cys/c.337C>T	rs141074983	0.000599042	0.000899255	0.000199095	DM	Tooth agenesis	Pathogenic	Uncertain_significance
chr2	218882424	G	A	2	9.44465e-05	21176	splice_donor_variant+intron_variant	WNT10A	NM_025216.2:c.376+1G>A	rs561503117	0.000199681	4.09534e-06	NA	DM	Tooth agenesis	NA	Pathogenic
chr2	218890067	C	A	8	0.000377786	21176	missense_variant	WNT10A	NM_025216.2:p.Leu154Met/c.460C>A	rs148187600	NA	0.000165983	6.37105e-05	DM	Tooth agenesis	NA	Uncertain_significance
chr2	218890094	C	T	1	4.72233e-05	21176	missense_variant	WNT10A	NM_025216.2:p.Arg163Trp/c.487C>T	rs368280129	NA	0.000104659	8.76019e-05	DM	Hypodontia	Uncertain_significance	Uncertain_significance
chr2	218890118	C	T	564	0.0266339	21176	missense_variant	WNT10A	NM_025216.2:p.Arg171Cys/c.511C>T	rs116998555	0.00319489	0.00189122	0.00234932	DM	Tooth agenesis	Conflicting_interpretations_of_pathogenicity	Uncertain_significance
chr2	218890244	G	A	596	0.0281451	21176	missense_variant	WNT10A	NM_025216.2:p.Gly213Ser/c.637G>A	rs147680216	0.00279553	0.00203988	0.00183168	DM	Ectodermal dysplasia	Conflicting_interpretations_of_pathogenicity	Uncertain_significance
chr2	218892906	G	A	3	0.000141697	21172	missense_variant	WNT10A	NM_025216.2:p.Ala297Thr/c.889G>A	rs530717943	0.000199681	NA	NA	DM	Tooth agenesis	NA	Uncertain_significance
chr2	218893033	T	G	2	9.47239e-05	21114	missense_variant	WNT10A	NM_025216.2:p.Phe339Cys/c.1016T>G	NA	NA	NA	NA	DM	Tooth agenesis	NA	Uncertain_significance
chr2	218893087	C	T	6	0.000283554	21160	missense_variant	WNT10A	NM_025216.2:p.Thr357Ile/c.1070C>T	rs750190755	NA	3.20346e-05	2.38914e-05	DM	Ectodermal dysplasia	NA	Uncertain_significance
chr2	219210799	C	T	2	9.44465e-05	21176	structural_interaction_variant	ABCB6	:c.2168G>A	rs148211042	0.000199681	0.000780966	0.000915838	DM	Pseudohyperkalaemia	Pathogenic	Uncertain_significance
chr2	219214967	A	G	1	4.72233e-05	21176	missense_variant	ABCB6	NM_005689.2:p.Tyr424His/c.1270T>C	NA	NA	NA	NA	DM	Dyschromatosis universalis hereditaria	NA	Uncertain_significance
chr2	219218214	AG	A	33	0.00155837	21176	frameshift_variant	ABCB6	NM_005689.2:p.Trp154fs/c.459delC	rs755723161	NA	8.30247e-05	0.00010353	DM	Dyschromatosis universalis hereditaria	NA	Pathogenic
chr2	219218505	C	T	1	4.72233e-05	21176	missense_variant	ABCB6	NM_005689.2:p.Ala57Thr/c.169G>A	rs387906911	NA	0.000194411	1.59276e-05	DM	Ocular coloboma	Pathogenic	Uncertain_significance
chr2	219420613	C	T	1	4.72233e-05	21176	missense_variant	DES	NM_001927.3:p.Ala285Val/c.854C>T	NA	NA	NA	1.59276e-05	DM	Cardiomyopathy	NA	Uncertain_significance
chr2	219473732	C	T	1	4.72233e-05	21176	stop_gained	SPEG	NM_005876.4:p.Arg1426*/c.4276C>T	rs587777673	NA	NA	NA	DM	Centronuclear myopathy with dilated cardiomyopathy	Pathogenic	Pathogenic
chr2	219501903	C	T	1	4.72233e-05	21176	stop_gained	GMPPA	NM_013335.3:p.Arg99*/c.295C>T	rs397518460	NA	8.12209e-06	NA	DM	Congenital disorder of glycosylation	Pathogenic	Pathogenic
chr2	219563601	G	A	1	4.72233e-05	21176	stop_gained	OBSL1	NM_015311.2:p.Arg812*/c.2434C>T	NA	NA	NA	7.96381e-06	DM	3-M syndrome	NA	Pathogenic
chr2	219568063	G	GT	1	4.72233e-05	21176	frameshift_variant	OBSL1	NM_015311.2:p.Thr425fs/c.1273dupA	rs762334954	NA	0.000167211	0.000127421	DM	3-M syndrome	Pathogenic	Pathogenic
chr2	219575194	G	A	13	0.000613903	21176	missense_variant	INHA	NM_002191.3:p.Ala257Thr/c.769G>A	rs12720062	0.014976	0.0227304	0.0163179	DM	Premature ovarian failure	Benign	Benign
chr2	221455550	C	T	1	4.72233e-05	21176	missense_variant	EPHA4	NM_001304536.1:p.Arg571Gln/c.1712G>A	rs781128122	NA	4.70329e-05	5.57467e-05	DM	Amyotrophic lateral sclerosis	NA	Uncertain_significance
chr2	222298552	G	T	1	4.72233e-05	21176	missense_variant	PAX3	NM_181459.3:p.Arg22Ser/c.64C>A	NA	NA	8.86132e-06	NA	DM	Waardenburg syndrome I	NA	Uncertain_significance
chr2	223777776	G	A	1	4.72233e-05	21176	missense_variant	AP1S3	NM_001039569.1:p.Arg33Trp/c.97C>T	rs138292988	0.00239617	0.00766965	0.00690463	DM	Pustular psoriasis	Likely_benign	Uncertain_significance
chr2	223777862	A	C	2	9.44465e-05	21176	missense_variant	AP1S3	NM_001039569.1:p.Phe4Cys/c.11T>G	rs116107386	0.00299521	0.00795244	0.00883187	DM	Pustular psoriasis	risk_factor	Uncertain_significance
chr2	226795504	G	A	133	0.0062807	21176	missense_variant	IRS1	NM_005544.2:p.Pro1079Ser/c.3235C>T	rs148962208	0.00119808	0.000445878	0.000286697	DM	Diabetes	Uncertain_significance	Uncertain_significance
chr2	226796287	C	G	3	0.00014167	21176	missense_variant	IRS1	NM_005544.2:p.Gly818Arg/c.2452G>C	rs41265094	0.00399361	0.00849418	0.00783639	DM	Diabetes	Likely_benign	Likely_benign
chr2	226796679	TTGCTGC	T	147	0.00694182	21176	disruptive_inframe_deletion	IRS1	NM_005544.2:p.Ser685_Ser686del/c.2054_2059delGCAGCA	rs770640480	NA	0.00049655	0.000326516	DM	Diabetes	NA	Uncertain_significance
chr2	226797001	G	C	35	0.00165281	21176	missense_variant	IRS1	NM_005544.2:p.Arg580Gly/c.1738C>G	rs144912682	0.000199681	0.000182633	0.00010353	DM	Ankylosing spondylitis	NA	Uncertain_significance
chr2	227008067	G	C	1	4.72233e-05	21176	missense_variant	COL4A4	NM_000092.4:p.Pro1587Arg/c.4760C>G	rs190148408	0.00119808	0.00203663	0.00219005	DM	Nephritis	Uncertain_significance	Uncertain_significance
chr2	227008112	G	A	43	0.0020306	21176	missense_variant	COL4A4	NM_000092.4:p.Pro1572Leu/c.4715C>T	rs121912863	0.000599042	0.000141179	0.000215023	DM	Alport syndrome	Pathogenic	Uncertain_significance
chr2	227008228	A	C	1	4.72233e-05	21176	stop_gained	COL4A4	NM_000092.4:p.Tyr1533*/c.4599T>G	NA	NA	NA	NA	DM	Alport syndrome	NA	Pathogenic
chr2	227043122	C	T	2	9.44465e-05	21176	missense_variant	COL4A4	NM_000092.4:p.Gly1118Arg/c.3352G>A	rs77170039	0.000199681	4.06828e-06	NA	DM	Alport syndrome	NA	Uncertain_significance
chr2	227062541	T	C	8	0.000377786	21176	missense_variant	COL4A4	NM_000092.4:p.Asp682Gly/c.2045A>G	rs142093416	0.000399361	7.71705e-05	4.77829e-05	DM	Deafness	Uncertain_significance	Uncertain_significance
chr2	227099619	C	T	1	4.72233e-05	21176	splice_donor_variant+intron_variant	COL4A4	NM_000092.4:c.1099+1G>A	NA	NA	NA	7.96381e-06	DM	Alport syndrome	NA	Pathogenic
chr2	227254124	G	T	2	9.44465e-05	21176	stop_gained	COL4A3	NM_000091.4:p.Glu260*/c.778G>T	NA	NA	NA	NA	DM	Alport syndrome	NA	Pathogenic
chr2	227263845	C	T	1	4.72233e-05	21176	stop_gained	COL4A3	NM_000091.4:p.Arg406*/c.1216C>T	NA	NA	1.80565e-05	3.98191e-05	DM	Alport syndrome	Pathogenic	Pathogenic
chr2	227263924	C	T	2	9.44465e-05	21176	missense_variant	COL4A3	NM_000091.4:p.Pro432Leu/c.1295C>T	rs534253913	0.000199681	3.60896e-05	1.59276e-05	DM	Deafness	NA	Uncertain_significance
chr2	227273045	G	A	2	9.44465e-05	21176	missense_variant	COL4A3	NM_000091.4:p.Gly619Arg/c.1855G>A	rs773515249	NA	8.20863e-06	NA	DM	Alport syndrome	Likely_pathogenic	Uncertain_significance
chr2	227279877	T	A	2	9.44465e-05	21176	missense_variant	COL4A3	NM_000091.4:p.Leu737His/c.2210T>A	rs760719817	NA	4.34779e-06	2.38914e-05	DM	Focal segmental glomerulosclerosis	NA	Uncertain_significance
chr2	227284291	G	A	9	0.000425009	21176	missense_variant	COL4A3	NM_000091.4:p.Gly943Arg/c.2827G>A	NA	NA	8.12962e-06	NA	DM	Deafness	NA	Uncertain_significance
chr2	227290008	G	A	4	0.000188893	21176	missense_variant	COL4A3	NM_000091.4:p.Gly997Glu/c.2990G>A	NA	NA	NA	NA	DM	Focal segmental glomerulosclerosis	NA	Uncertain_significance
chr2	227290887	G	A	1	4.72233e-05	21176	splice_donor_variant+intron_variant	COL4A3	NM_000091.4:c.3210+1G>A	NA	NA	NA	NA	DM	Alport syndrome	NA	Pathogenic
chr2	227307878	T	C	1	4.72233e-05	21176	missense_variant	COL4A3	NM_000091.4:p.Leu1474Pro/c.4421T>C	rs200302125	0.00119808	0.00265345	0.00281123	DM	Alport syndrome	Uncertain_significance	Uncertain_significance
chr2	227307898	C	T	1	4.72233e-05	21176	stop_gained	COL4A3	NM_000091.4:p.Arg1481*/c.4441C>T	rs121912824	NA	7.22121e-06	1.59276e-05	DM	Alport syndrome	Pathogenic	Pathogenic
chr2	227308940	T	C	1	4.72233e-05	21176	missense_variant	COL4A3	NM_000091.4:p.Phe1502Leu/c.4504T>C	NA	NA	NA	NA	DM	Nephrotic syndrome	NA	Uncertain_significance
chr2	227310813	T	G	21	0.000991689	21176	missense_variant	COL4A3	NM_000091.4:p.Leu1598Arg/c.4793T>G	rs752452590	NA	5.41376e-05	4.77829e-05	DM	Alport syndrome	NA	Uncertain_significance
chr2	227355756	C	T	1	4.72233e-05	21176	stop_gained	MFF	NM_001277061.1:p.Arg298*/c.892C>T	rs753829320	NA	NA	7.96381e-06	DM	Leigh-like encephalopathy	Pathogenic	Pathogenic
chr2	227696095	T	C	2	9.44465e-05	21176	intron_variant	SLC19A3	NM_025243.3:c.980-14A>G	rs200542114	NA	6.51827e-05	8.76019e-05	DM	Basal ganglia disease	Pathogenic	Uncertain_significance
chr2	232334740	G	A	1	4.72233e-05	21176	splice_region_variant+intron_variant	DIS3L2	NM_152383.4:c.2394+5G>A	NA	NA	4.50126e-06	7.96381e-06	DM	Perlman syndrome	NA	Uncertain_significance
chr2	232481123	C	T	2	9.44465e-05	21176	missense_variant	ECEL1	NM_004826.3:p.Ala675Thr/c.2023G>A	rs606231471	NA	2.43803e-05	NA	DM	Arthrogryposis	Pathogenic	Uncertain_significance
chr2	232484198	G	A	1	4.72233e-05	21176	missense_variant	ECEL1	NM_004826.3:p.Arg404Cys/c.1210C>T	rs532757890	0.000199681	1.2298e-05	NA	DM	Arthrogryposis	Pathogenic	Pathogenic
chr2	232522102	T	G	1	4.7353e-05	21118	missense_variant	PRSS56	NM_001195129.1:p.Cys130Gly/c.388T>G	NA	NA	NA	NA	DM	Posterior microphthalmos	NA	Uncertain_significance
chr2	232523470	G	T	2	9.44465e-05	21176	missense_variant	PRSS56	NM_001195129.1:p.Val302Phe/c.904G>T	rs74703359	0.00199681	0.0011025	0.00119457	DM	Nanophthalmos	Pathogenic	Uncertain_significance
chr2	232523817	A	AC	23	0.00108614	21176	frameshift_variant	PRSS56	NM_001195129.1:p.Gln356fs/c.1066dupC	rs746758123; rs730882064	NA	0.000385331	0.000326516	DM	Posterior microphthalmos	Pathogenic	Pathogenic
chr2	232525489	C	G	21	0.000991689	21176	missense_variant	PRSS56	NM_001195129.1:p.Pro599Ala/c.1795C>G	rs61744404	0.0213658	0.0481986	0.0445416	DM	Microphthalmia	Benign	Benign
chr2	232534305	T	C	1	4.72233e-05	21176	missense_variant	CHRND	NM_000751.2:p.Ile445Thr/c.1334T>C	rs573680102	NA	3.24857e-05	1.59276e-05	DM	Congenital myasthenic syndrome	NA	Uncertain_significance
chr2	232535148	C	T	1	4.72233e-05	21176	stop_gained	CHRND	NM_000751.2:p.Arg464*/c.1390C>T	rs121909507	NA	6.46371e-05	1.59276e-05	DM	Fetal akinesia deformation sequence disorder	Pathogenic	Pathogenic
chr2	232539760	C	T	1	4.72233e-05	21176	stop_gained	CHRNG	NM_005199.4:p.Gln5*/c.13C>T	rs267606725	NA	NA	NA	DM	Pterygium syndrome	Pathogenic	Pathogenic
chr2	232540072	C	T	1	4.72233e-05	21176	stop_gained	CHRNG	NM_005199.4:p.Arg46*/c.136C>T	rs121912672	NA	3.23185e-05	NA	DM	Pterygium syndrome	Pathogenic	Pathogenic
chr2	232540617	C	T	1	4.72233e-05	21176	missense_variant	CHRNG	NM_005199.4:p.Arg86Cys/c.256C>T	rs777219451	NA	2.1836e-05	6.37105e-05	DM	Pterygium syndrome	Likely_pathogenic	Uncertain_significance
chr2	232542992	C	T	1	4.72233e-05	21176	missense_variant	CHRNG	NM_005199.4:p.Arg239Cys/c.715C>T	rs121912670	0.000199681	1.2182e-05	7.96381e-06	DM	Pterygium syndrome	Pathogenic	Uncertain_significance
chr2	232543029	CCT	C	4	0.000188893	21176	frameshift_variant	CHRNG	NM_005199.4:p.Val253fs/c.753_754delCT	rs767503038	NA	0.000165933	0.000342444	DM	Pterygium syndrome	Pathogenic	Pathogenic
chr2	232545570	C	T	1	4.72233e-05	21176	stop_gained	CHRNG	NM_005199.4:p.Arg470*/c.1408C>T	rs121912671	NA	1.22362e-05	2.38914e-05	DM	Pterygium syndrome	Pathogenic	Pathogenic
chr2	232790817	A	G	29	0.00136947	21176	missense_variant	GIGYF2	NM_001103147.1:p.Ile300Val/c.898A>G	rs118203904	0.000199681	0.00020565	0.000191131	DM	Parkinson disease	risk_factor	Uncertain_significance
chr2	233328542	C	T	1	4.72233e-05	21176	stop_gained	SAG	NM_000541.4:p.Arg193*/c.577C>T	rs201153410	NA	0.000155234	0.000302625	DM	Oguchi disease	Pathogenic	Pathogenic
chr2	233760973	C	A	290	0.0136947	21176	missense_variant	UGT1A1	NM_000463.2:p.Pro229Gln/c.686C>A	rs35350960	0.00279553	0.00141448	0.00141756	DM	Gilbert syndrome	Conflicting_interpretations_of_pathogenicity,_Affects,_other	Benign
chr2	233767859	G	A	1	4.72233e-05	21176	missense_variant	UGT1A5	NM_019078.1:p.Arg337Gln/c.1010G>A	rs750453538	NA	1.45584e-05	4.77829e-05	DM	Crigler-Najjar syndrome 1	NA	Uncertain_significance
chr2	233768226	C	T	520	0.0245561	21176	missense_variant	UGT1A5	NM_019078.1:p.Pro365Leu/c.1094C>T	rs34946978	0.00219649	0.00117192	0.00152905	DM	Gilbert syndrome	Likely_pathogenic,_other	Likely_pathogenic
chr2	233768234	C	T	1	4.72233e-05	21176	missense_variant	UGT1A5	NM_019078.1:p.Arg368Cys/c.1102C>T	rs55750087	NA	2.18371e-05	3.18552e-05	DM	Hyperbilirubinaemia	Uncertain_significance	Uncertain_significance
chr2	233768342	C	T	1	4.72233e-05	21176	missense_variant	UGT1A5	NM_019078.1:p.Arg404Cys/c.1210C>T	rs778766461	NA	3.63949e-05	7.96381e-05	DM	Crigler-Najjar syndrome 2	Uncertain_significance	Uncertain_significance
chr2	233772413	T	G	107	0.00505289	21176	missense_variant	UGT1A5	NM_019078.1:p.Tyr487Asp/c.1459T>G	rs34993780	0.000798722	0.000216675	0.000342444	DM	Crigler-Najjar syndrome 1	Pathogenic	Uncertain_significance
chr2	234058914	G	C	2	9.44465e-05	21176	missense_variant	SPP2	NM_006944.2:p.Gly97Arg/c.289G>C	NA	NA	NA	NA	DM	Retinitis pigmentosa	NA	Uncertain_significance
chr2	237325728	T	A	4	0.000188893	21176	splice_region_variant+intron_variant	COL6A3	NM_004369.3:c.9329-4A>T	rs199800564	NA	0.00010196	7.96381e-06	DM	Muscular dystrophy	Likely_benign	Likely_benign
chr2	237333533	G	C	1	4.72233e-05	21176	missense_variant	COL6A3	NM_004369.3:p.Pro3082Arg/c.9245C>G	rs182976977	0.000399361	0.000797299	0.000660996	DM	Dystonia	Conflicting_interpretations_of_pathogenicity	Likely_benign
chr2	237334727	C	T	3	0.00014167	21176	missense_variant	COL6A3	NM_004369.3:p.Arg3043His/c.9128G>A	rs552651651	0.00219649	0.00100649	0.000222987	DM	Dystonia	Conflicting_interpretations_of_pathogenicity	Likely_benign
chr2	237340680	C	T	1	4.72233e-05	21176	missense_variant	COL6A3	NM_004369.3:p.Glu2746Lys/c.8236G>A	rs111395856	NA	1.80404e-05	3.98191e-05	DM	Atrioventricular septal defect	Uncertain_significance	Uncertain_significance
chr2	237340907	G	A	1	4.72233e-05	21176	missense_variant	COL6A3	NM_004369.3:p.Ala2670Val/c.8009C>T	rs142851023	0.000199681	0.000611287	0.000748598	DM	Neuromuscular disorder	Uncertain_significance	Uncertain_significance
chr2	237360146	G	A	2	9.44465e-05	21176	missense_variant	COL6A3	NM_004369.3:p.Pro2075Leu/c.6224C>T	rs113331139	NA	7.31273e-05	4.77829e-05	DM	Ullrich congenital muscular dystrophy	NA	Uncertain_significance
chr2	237361735	G	A	6	0.00028334	21176	splice_region_variant+intron_variant	COL6A3	NM_004369.3:c.6156+4C>T	rs111228504	0.00579073	0.0112586	0.00879205	DM	Collagen VI deficiency	Benign/Likely_benign	Likely_benign
chr2	237367275	C	T	161	0.00760295	21176	missense_variant	COL6A3	NM_004369.3:p.Ala1638Thr/c.4912G>A	rs114322958	0.000798722	0.000641437	0.000692852	DM	Ullrich congenital muscular dystrophy	Benign/Likely_benign	Likely_benign
chr2	237376978	C	T	1	4.72233e-05	21176	missense_variant	COL6A3	NM_004369.3:p.Arg955His/c.2864G>A	rs112172548	NA	7.57494e-05	3.18552e-05	DM	Ullrich congenital muscular dystrophy	Uncertain_significance	Uncertain_significance
chr2	237379103	C	T	3	0.00014167	21176	missense_variant	COL6A3	NM_004369.3:p.Arg677His/c.2030G>A	rs35227432	0.00379393	0.00177909	0.00457123	DM	Bethlem myopathy	Benign/Likely_benign	Likely_benign
chr2	237493529	C	T	1	4.72233e-05	21176	missense_variant	MLPH	NM_024101.6:p.Arg35Trp/c.103C>T	rs119473031	NA	2.52503e-05	1.59276e-05	DM	Griscelli syndrome	Pathogenic	Uncertain_significance
chr2	238328794	C	T	1	4.72233e-05	21176	stop_gained	TRAF3IP1	NM_015650.3:p.Arg155*/c.463C>T	rs765903345	NA	4.062e-06	NA	DM	Nephronophthisis and retinal degeneration	Pathogenic	Pathogenic
chr2	240025301	T	C	1	4.78652e-05	20892	start_lost	NDUFA10	NM_001322019.1:p.Met1?/c.1A>G	rs387906872	NA	2.94354e-05	1.59276e-05	DM	Complex I deficiency	Pathogenic	Pathogenic
chr2	240868867	T	C	2	9.44465e-05	21176	start_lost	AGXT	NM_000030.2:p.Met1?/c.2T>C	rs138584408	NA	4.23463e-05	1.59276e-05	DM	Hyperoxaluria	Pathogenic	Pathogenic
chr2	240868891	C	A	2	9.44465e-05	21176	missense_variant	AGXT	NM_000030.2:p.Thr9Asn/c.26C>A	rs115014558	0.00379393	0.00910325	0.00681702	DM	Hyperoxaluria	Benign	Benign
chr2	240868897	C	G	30	0.0014167	21176	missense_variant	AGXT	NM_000030.2:p.Pro11Arg/c.32C>G	rs34116584	NA	0.000153677	9.55657e-05	DM	Hyperoxaluria	Pathogenic	Likely_pathogenic
chr2	240868971	C	T	2	9.44465e-05	21176	structural_interaction_variant	AGXT	:c.106C>T	rs180177157	NA	4.1115e-06	2.38914e-05	DM	Hyperoxaluria	Likely_pathogenic	Uncertain_significance
chr2	240868972	G	A	2	9.44465e-05	21176	structural_interaction_variant	AGXT	:c.107G>A	rs180177162	NA	4.11113e-06	1.59276e-05	DM	Hyperoxaluria	Pathogenic	Likely_pathogenic
chr2	240868986	G	A	1	4.72233e-05	21176	missense_variant	AGXT	NM_000030.2:p.Gly41Arg/c.121G>A	rs121908523	NA	1.23505e-05	5.57467e-05	DM	Hyperoxaluria	Pathogenic	Uncertain_significance
chr2	240869357	G	A	3	0.00014167	21176	missense_variant	AGXT	NM_000030.2:p.Arg118His/c.353G>A	rs138025751	NA	3.15809e-05	4.77829e-05	DM	Hyperoxaluria	Pathogenic	Likely_pathogenic
chr2	240871406	G	A	1	4.72233e-05	21176	structural_interaction_variant	AGXT	:c.481G>A	rs180177227	NA	1.58343e-05	7.96381e-06	DM	Hyperoxaluria	Pathogenic	Uncertain_significance
chr2	240873022	G	A	1	4.72233e-05	21176	missense_variant	AGXT	NM_000030.2:p.Gly190Arg/c.568G>A	rs180177239	NA	4.09108e-05	1.59276e-05	DM	Hyperoxaluria	Likely_pathogenic	Uncertain_significance
chr2	240873038	T	G	1	4.72233e-05	21176	structural_interaction_variant	AGXT	:c.584T>G	rs180177244	NA	NA	NA	DM	Hyperoxaluria	Pathogenic	Likely_pathogenic
chr2	240874035	C	T	1	4.72233e-05	21176	structural_interaction_variant	AGXT	:c.653C>T	rs180177253	NA	1.08319e-05	2.38914e-05	DM	Hyperoxaluria	Likely_pathogenic	Uncertain_significance
chr2	240874041	TCTC	T	1	4.72233e-05	21176	structural_interaction_variant	AGXT	:c.660_662delCTC	rs796052071	NA	8.12929e-06	7.96381e-06	DM	Hyperoxaluria	Pathogenic	Likely_pathogenic
chr2	240874063	G	A	1	4.72233e-05	21176	splice_donor_variant+intron_variant	AGXT	NM_000030.2:c.680+1G>A	rs111996685	NA	NA	NA	DM	Hyperoxaluria	Pathogenic	Pathogenic
chr2	240875126	G	A	1	4.72233e-05	21176	structural_interaction_variant	AGXT	:c.698G>A	rs121908527	NA	2.16471e-05	4.77829e-05	DM	Hyperoxaluria	Likely_pathogenic	Uncertain_significance
chr2	240875973	T	TGA	4	0.000188893	21176	frameshift_variant	AGXT	NM_000030.2:p.Ser275fs/c.823_824dupAG	rs747071948; rs180177273	NA	1.21844e-05	NA	DM	Hyperoxaluria	Pathogenic	Pathogenic
chr2	240875980	G	C	1	4.72233e-05	21176	structural_interaction_variant	AGXT	:c.822G>C	rs146525143	NA	4.32979e-05	0.00010353	DM	Hyperoxaluria	Pathogenic	Likely_pathogenic
chr2	240875994	T	C	4	0.000188893	21176	structural_interaction_variant	AGXT	:c.836T>C	rs140992177	0.00159744	0.00180806	0.00186353	DM	Hyperoxaluria	Benign	Uncertain_significance
chr2	240878028	C	T	1	4.72233e-05	21176	missense_variant	AGXT	NM_000030.2:p.Arg317Trp/c.949C>T	rs774030578	NA	4.00312e-05	4.77829e-05	DM	Hyperoxaluria	NA	Uncertain_significance
chr2	241742541	A	G	2	9.44465e-05	21176	missense_variant	D2HGDH	NM_152783.4:p.Met153Val/c.457A>G	NA	NA	NA	1.59276e-05	DM	D-2-hydroxyglutaric aciduria	NA	Uncertain_significance
chr2	241743697	C	T	1	4.72233e-05	21176	missense_variant	D2HGDH	NM_152783.4:p.Pro189Leu/c.566C>T	rs587783517	NA	1.22599e-05	2.38914e-05	DM	D-2-hydroxyglutaric aciduria	Pathogenic	Uncertain_significance
chr2	241755984	G	A	5	0.000236116	21176	missense_variant	D2HGDH	NM_152783.4:p.Ala426Thr/c.1276G>A	rs146578303	0.00199681	0.00727286	0.00408544	DM	D-2-hydroxyglutaric aciduria	Likely_benign	Likely_benign
chr3	3137406	C	T	1	4.72233e-05	21176	missense_variant	TRNT1	NM_182916.2:p.Arg99Trp/c.295C>T	rs759826831	NA	2.84872e-05	NA	DM	Immunodeficiency	NA	Uncertain_significance
chr3	3148095	A	G	1	4.72233e-05	21176	missense_variant	TRNT1	NM_182916.2:p.Lys416Glu/c.1246A>G	rs199931785	NA	5.05978e-05	2.38914e-05	DM	Sideroblastic anaemia with immunodeficiency	NA	Uncertain_significance
chr3	4362179	G	A	1	4.72233e-05	21176	structural_interaction_variant	SUMF1	:c.1090C>T	rs749318590	NA	7.27622e-06	NA	DM	Multiple sulphatase deficiency	NA	Uncertain_significance
chr3	4417132	G	A	5	0.000236116	21176	missense_variant	SUMF1	NM_182760.3:p.Ala279Val/c.836C>T	rs137852849	0.000199681	0.000111934	0.000222987	DM	Multiple sulphatase deficiency	Pathogenic/Likely_pathogenic	Likely_pathogenic
chr3	8733916	G	A	7	0.000330563	21176	missense_variant	CAV3	NM_001234.4:p.Val14Ile/c.40G>A	rs121909281	0.00119808	0.000451156	0.000963621	DM	Dysferlinopathy	Conflicting_interpretations_of_pathogenicity	Uncertain_significance
chr3	8745580	G	A	1	4.72233e-05	21176	missense_variant	CAV3	NM_001234.4:p.Val57Met/c.169G>A	rs116840795	NA	1.21878e-05	3.98191e-05	DM	Isolated hyperCKaemia	not_provided	Likely_pathogenic
chr3	8745688	G	A	1	4.72233e-05	21176	missense_variant	CAV3	NM_001234.4:p.Ala93Thr/c.277G>A	rs28936686	NA	0.000144419	7.96381e-05	DM	Rippling muscle disease	Conflicting_interpretations_of_pathogenicity	Likely_pathogenic
chr3	9943440	G	A	3	0.00014167	21176	missense_variant	CRELD1	NM_001031717.3:p.Glu325Lys/c.973G>A	rs755981922	NA	1.08266e-05	1.59276e-05	DM	Cardiac atrioventricular septal defect	NA	Uncertain_significance
chr3	9943452	C	T	1	4.72233e-05	21176	missense_variant	CRELD1	NM_001031717.3:p.Arg329Cys/c.985C>T	rs28942091	0.000798722	0.000671281	0.000891947	DM	Cardiac atrioventricular septal defect	Likely_benign	Likely_benign
chr3	10041621	A	T	1	4.72233e-05	21176	splice_acceptor_variant+intron_variant	FANCD2	NM_033084.4:c.696-2A>T	NA	NA	NA	NA	DM	Fanconi anaemia	NA	Pathogenic
chr3	10043483	G	A	1	4.72233e-05	21176	splice_acceptor_variant+intron_variant	FANCD2	NM_033084.4:c.990-1G>A	rs112832879	NA	5.06033e-05	2.38914e-05	DM	Fanconi anaemia	Pathogenic	Pathogenic
chr3	10067267	G	A	1	4.72233e-05	21176	missense_variant	FANCD2	NM_033084.4:p.Arg815Gln/c.2444G>A	rs766567785	NA	0.000130075	3.98191e-05	DM	Fanconi anaemia	Pathogenic	Uncertain_significance
chr3	10098763	ATGAGAG	A	31	0.00146392	21176	conservative_inframe_deletion	FANCD2	NM_033084.4:p.Ser1412_Glu1413del/c.4234_4239delAGTGAG	rs766605179	NA	0.000101534	7.96381e-05	DM	Breast and/or ovarian cancer	Uncertain_significance	Uncertain_significance
chr3	10142001	G	A	2	9.44733e-05	21170	missense_variant	VHL	NM_000551.3:p.Glu52Lys/c.154G>A	rs373068386	0.000399361	8.70474e-05	0.000318552	DM	Von Hippel-Lindau syndrome	Conflicting_interpretations_of_pathogenicity	Uncertain_significance
chr3	10146519	C	G	1	4.72233e-05	21176	structural_interaction_variant	VHL	:c.346C>G	NA	NA	NA	NA	DM	Von Hippel-Lindau syndrome	NA	Uncertain_significance
chr3	10146622	A	G	1	4.72233e-05	21176	structural_interaction_variant	VHL	:c.449A>G	rs760184234	NA	4.06058e-06	NA	DM	Polycythaemia	Uncertain_significance	Uncertain_significance
chr3	10149921	C	T	1	4.72233e-05	21176	structural_interaction_variant	VHL	:c.598C>T	rs28940298	NA	0.000209262	5.57467e-05	DM	Von Hippel-Lindau syndrome	Conflicting_interpretations_of_pathogenicity	Likely_pathogenic
chr3	10359892	C	T	5	0.000236116	21176	missense_variant	ATP2B2	NM_001001331.2:p.Val631Met/c.1891G>A	rs61736451	0.00798722	0.0107819	0.00823458	DM	Deafness	risk_factor	Uncertain_significance
chr3	11271763	G	A	80	0.00377786	21176	upstream_gene_variant	ATG7	NM_006395.2:c.-26933G>A	rs76708041	0.00219649	0.00474561	0.00461901	DM	Parkinson disease	NA	Uncertain_significance
chr3	11272227	G	A	5	0.000236116	21176	upstream_gene_variant	ATG7	NM_006395.2:c.-26469G>A	NA	NA	NA	3.98191e-05	DM	Parkinson disease	NA	Uncertain_significance
chr3	12187389	G	C	22	0.00103891	21176	missense_variant	SYN2	NM_133625.4:p.Gly464Arg/c.1390G>C	rs762457833	NA	8.85812e-05	6.37105e-05	DM	Autism spectrum disorder	NA	Uncertain_significance
chr3	12599805	G	C	3	0.00014167	21176	missense_variant	RAF1	NM_002880.3:p.Pro332Ala/c.994C>G	NA	NA	NA	7.96381e-06	DM	Cardiomyopathy	NA	Uncertain_significance
chr3	12604261	C	T	1	4.72233e-05	21176	missense_variant	RAF1	NM_002880.3:p.Ala237Thr/c.709G>A	rs587777588	NA	1.80449e-05	1.59276e-05	DM	Cardiomyopathy	Pathogenic	Uncertain_significance
chr3	13629199	G	A	1	4.72233e-05	21176	missense_variant	FBLN2	NM_001004019.1:p.Gly917Ser/c.2749G>A	rs111284875	NA	4.70415e-05	3.98191e-05	DM	Atrioventricular septal defect	NA	Uncertain_significance
chr3	13819330	G	A	2	9.44465e-05	21176	missense_variant	WNT7A	NM_004625.3:p.Arg222Trp/c.664C>T	rs397514643	NA	NA	NA	DM	Ulnar and fibula absence	Pathogenic	Uncertain_significance
chr3	14130828	G	A	1	4.72233e-05	21176	missense_variant	TMEM43	NM_024334.2:p.Ala57Thr/c.169G>A	rs151010429	NA	9.02873e-05	3.18552e-05	DM	Arrhythmogenic right ventricular cardiomyopathy	Uncertain_significance	Uncertain_significance
chr3	14130924	G	A	3	0.00014167	21176	missense_variant	TMEM43	NM_024334.2:p.Val89Met/c.265G>A	rs147319971	0.000399361	8.56555e-05	7.96381e-05	DM	Arrhythmogenic right ventricular cardiomyopathy	Likely_benign	Uncertain_significance
chr3	14131614	C	T	1	4.72233e-05	21176	missense_variant	TMEM43	NM_024334.2:p.Pro111Leu/c.332C>T	rs765816901	NA	8.1244e-06	3.98191e-05	DM	Arrhythmogenic right ventricular cardiomyopathy	NA	Uncertain_significance
chr3	14139193	G	C	85	0.00401398	21176	missense_variant	TMEM43	NM_024334.2:p.Arg299Thr/c.896G>C	rs139590716	0.00119808	0.000443739	0.000350408	DM	Arrhythmogenic right ventricular cardiomyopathy	Benign/Likely_benign	Likely_benign
chr3	14139231	C	T	2	9.44465e-05	21176	missense_variant	TMEM43	NM_024334.2:p.Arg312Trp/c.934C>T	rs113449357	0.00379393	0.0100189	0.00840182	DM	Arrhythmogenic right ventricular cardiomyopathy	Benign/Likely_benign	Likely_benign
chr3	14156330	C	T	1	4.72233e-05	21176	splice_region_variant+intron_variant	XPC	NM_004628.4:c.2033+5G>A	rs374329989	NA	4.11631e-06	1.59276e-05	DM	Xeroderma pigmentosum (C)	NA	Uncertain_significance
chr3	14156357	G	A	1	4.72233e-05	21176	missense_variant	XPC	NM_004628.4:p.Arg671Cys/c.2011C>T	rs771891932	NA	NA	7.96381e-06	DM	Lung cancer	NA	Uncertain_significance
chr3	14158179	A	T	1	4.72233e-05	21176	stop_gained	XPC	NM_004628.4:p.Tyr568*/c.1704T>A	NA	NA	NA	NA	DM	Xeroderma pigmentosum (C)	NA	Pathogenic
chr3	14158640	G	A	1	4.72233e-05	21176	stop_gained	XPC	NM_004628.4:p.Arg415*/c.1243C>T	rs757958943	NA	1.21857e-05	1.59276e-05	DM	Xeroderma pigmentosum (C)	Pathogenic	Pathogenic
chr3	14165468	G	A	3	0.00014167	21176	stop_gained	XPC	NM_004628.4:p.Arg247*/c.739C>T	rs764321665	NA	3.8492e-06	7.96381e-06	DM	Xeroderma pigmentosum (C)	NA	Pathogenic
chr3	15074864	C	T	3	0.00014167	21176	missense_variant	RBSN	NM_001302378.1:p.Gly425Arg/c.1273G>A	rs144008665	0.00259585	0.00475655	0.00332887	DM	Intractable seizures	Uncertain_significance	Uncertain_significance
chr3	15451658	G	A	1	4.72233e-05	21176	missense_variant	COLQ	NM_005677.3:p.Arg452Cys/c.1354C>T	rs368932156	NA	1.62493e-05	3.18552e-05	DM	Congenital myasthenic syndrome	NA	Uncertain_significance
chr3	15453846	G	A	3	0.00014167	21176	synonymous_variant	COLQ	NM_005677.3:p.Cys427Cys/c.1281C>T	rs185829251	0.000399361	NA	NA	DM	Endplate acetylcholinesterase deficiency	Uncertain_significance	Uncertain_significance
chr3	15455898	C	T	1	4.72233e-05	21176	splice_donor_variant+intron_variant	COLQ	NM_005677.3:c.1195+1G>A	rs755782087	NA	2.84541e-05	2.38914e-05	DM	Endplate acetylcholinesterase deficiency	NA	Uncertain_significance
chr3	15456515	C	T	1	4.72233e-05	21176	missense_variant	COLQ	NM_005677.3:p.Arg340His/c.1019G>A	rs375225755	NA	2.88592e-05	4.77829e-05	DM	Endplate acetylcholinesterase deficiency	Uncertain_significance	Uncertain_significance
chr3	15470547	G	A	3	0.00014167	21176	stop_gained	COLQ	NM_005677.3:p.Arg236*/c.706C>T	rs760669036	NA	1.21823e-05	3.18552e-05	DM	Endplate acetylcholinesterase deficiency	NA	Uncertain_significance
chr3	15470574	G	A	2	9.44465e-05	21176	stop_gained	COLQ	NM_005677.3:p.Arg227*/c.679C>T	rs770045897	NA	4.06105e-06	NA	DM	Endplate acetylcholinesterase deficiency	Pathogenic	Pathogenic
chr3	15489569	G	A	4	0.000188893	21176	missense_variant	COLQ	NM_005677.3:p.Pro59Ser/c.175C>T	rs763036328	NA	3.24671e-05	7.96381e-06	DM	Endplate acetylcholinesterase deficiency	NA	Uncertain_significance
chr3	15635563	G	A	2	9.44465e-05	21176	missense_variant	BTD	NM_001281723.2:p.Val64Met/c.190G>A	rs397507170	NA	1.21859e-05	1.59276e-05	DM	Biotinidase deficiency	Pathogenic	Likely_pathogenic
chr3	15635627	T	C	1	4.72233e-05	21176	missense_variant	BTD	NM_001281723.2:p.Leu85Ser/c.254T>C	rs397514347	NA	NA	NA	DM	Biotinidase deficiency	Pathogenic	Likely_pathogenic
chr3	15635668	G	A	1	4.72233e-05	21176	missense_variant	BTD	NM_001281723.2:p.Val99Met/c.295G>A	NA	NA	NA	NA	DM	Biotinidase deficiency	NA	Uncertain_significance
chr3	15641954	A	G	1	4.72233e-05	21176	missense_variant	BTD	NM_001281723.2:p.Asn121Ser/c.362A>G	rs397514353	NA	4.06841e-06	1.59276e-05	DM	Biotinidase deficiency	Pathogenic	Uncertain_significance
chr3	15644325	C	T	1	4.72233e-05	21176	missense_variant	BTD	NM_001281723.2:p.Arg159Cys/c.475C>T	rs397514363	0.000199681	1.80883e-05	2.38914e-05	DM	Biotinidase deficiency	Likely_pathogenic	Likely_pathogenic
chr3	15644487	C	T	9	0.000425009	21176	missense_variant	BTD	NM_001281723.2:p.Arg213Cys/c.637C>T	rs372844636	NA	1.8037e-05	2.38914e-05	DM	Biotinidase deficiency	Pathogenic	Likely_pathogenic
chr3	15644488	G	A	1	4.72233e-05	21176	missense_variant	BTD	NM_001281723.2:p.Arg213His/c.638G>A	rs112195009	0.000199681	3.60743e-05	1.59276e-05	DM	Biotinidase deficiency	Uncertain_significance	Uncertain_significance
chr3	15644865	GT	G	2	9.44465e-05	21176	frameshift_variant	BTD	NM_001281723.2:p.Val339fs/c.1016delT	NA	NA	NA	NA	DM	Biotinidase deficiency	NA	Pathogenic
chr3	15645108	T	C	1	4.72277e-05	21174	missense_variant	BTD	NM_001281723.2:p.Cys420Arg/c.1258T>C	rs397514408	NA	NA	NA	DM	Biotinidase deficiency	Pathogenic	Likely_pathogenic
chr3	15645127	G	C	1	4.72233e-05	21176	missense_variant	BTD	NM_001281723.2:p.Cys426Ser/c.1277G>C	rs397514335	NA	NA	NA	DM	Biotinidase deficiency	Pathogenic	Likely_pathogenic
chr3	15645186	G	C	8	0.000377786	21176	missense_variant	BTD	NM_001281723.2:p.Asp446His/c.1336G>C	rs13078881	0.0185703	0.0321671	0.0256674	DM	Biotinidase deficiency	Pathogenic/Likely_pathogenic	Benign
chr3	15645239	CA	C	2	9.44465e-05	21176	frameshift_variant	BTD	NM_001281723.2:p.Arg464fs/c.1390delA	rs397514420	NA	8.12341e-06	NA	DM	Multiple carboxylase deficiency	Pathogenic	Pathogenic
chr3	15645315	T	C	1	4.72233e-05	21176	missense_variant	BTD	NM_001281723.2:p.Trp489Arg/c.1465T>C	rs397514422	NA	NA	NA	DM	Biotinidase deficiency	Pathogenic	Uncertain_significance
chr3	15645346	C	CT	6	0.00028334	21176	frameshift_variant	BTD	NM_001281723.2:p.Leu500fs/c.1499dupT	rs760773815; rs397514425	NA	4.06177e-06	7.96381e-06	DM	Biotinidase deficiency	Pathogenic	Pathogenic
chr3	15645469	G	A	1	4.72233e-05	21176	missense_variant	BTD	NM_001281723.2:p.Arg540His/c.1619G>A	rs397514429	NA	4.24946e-06	NA	DM	Biotinidase deficiency	Pathogenic	Likely_pathogenic
chr3	30606825	C	T	1	4.72724e-05	21154	5_prime_UTR_premature_start_codon_gain_variant	TGFBR2	NM_001024847.2:c.-59C>T	NA	NA	NA	NA	DM	Aortic aneurysm	NA	Uncertain_significance
chr3	30644745	A	G	8	0.000377786	21176	splice_acceptor_variant+intron_variant	TGFBR2	NM_001024847.2:c.170-2A>G	rs779131465	NA	1.08476e-05	2.38914e-05	DM	Loeys-Dietz aortic aneurysm syndrome	NA	Uncertain_significance
chr3	30671752	G	A	3	0.00014167	21176	missense_variant	TGFBR2	NM_001024847.2:p.Arg215His/c.644G>A	rs780542125	NA	4.69409e-05	8.76019e-05	DM	Marfan syndrome II	Uncertain_significance	Uncertain_significance
chr3	30671923	A	T	3	0.00014167	21176	missense_variant	TGFBR2	NM_001024847.2:p.Asp272Val/c.815A>T	rs761231369	NA	1.08859e-05	3.18552e-05	DM	Marfan syndrome II	NA	Uncertain_significance
chr3	32159074	C	T	1	4.72233e-05	21176	structural_interaction_variant	GPD1L	:c.817C>T	rs72552294	NA	4.9136e-05	3.98191e-05	DM	Sudden infant death syndrome	Uncertain_significance	Uncertain_significance
chr3	32997296	G	A	1	4.72233e-05	21176	missense_variant	GLB1	NM_001317040.1:p.Arg643Trp/c.1927C>T	rs201807974	0.000199681	0.000115531	0.000135385	DM	Pseudodeficient enzyme activity	NA	Uncertain_significance
chr3	33016734	T	C	1	4.72233e-05	21176	missense_variant	GLB1	NM_001317040.1:p.Tyr533Cys/c.1598A>G	NA	NA	NA	NA	DM	Morquio disease B	NA	Uncertain_significance
chr3	33016750	T	C	1	4.72233e-05	21176	missense_variant	GLB1	NM_001317040.1:p.Met528Val/c.1582A>G	NA	NA	8.1217e-06	NA	DM	Gangliosidosis GM1	NA	Uncertain_significance
chr3	33018452	T	A	2	9.44465e-05	21176	missense_variant	GLB1	NM_001317040.1:p.Asp496Val/c.1487A>T	rs757926581	NA	1.62442e-05	NA	DM	Gangliosidosis GM1	Conflicting_interpretations_of_pathogenicity	Uncertain_significance
chr3	33046137	G	A	1	4.72233e-05	21176	stop_gained	GLB1	NM_001317040.1:p.Arg399*/c.1195C>T	rs72555372	NA	1.21871e-05	NA	DM	Gangliosidosis GM1	Likely_pathogenic	Pathogenic
chr3	33053496	G	A	1	4.72233e-05	21176	missense_variant	GLB1	NM_001317040.1:p.Pro311Ser/c.931C>T	NA	NA	NA	NA	DM	Gangliosidosis GM1	NA	Uncertain_significance
chr3	33058200	G	A	1	4.72233e-05	21176	missense_variant	GLB1	NM_001317040.1:p.Arg256Cys/c.766C>T	rs72555366	0.000399361	4.06865e-05	7.16743e-05	DM	Gangliosidosis GM1	Pathogenic	Pathogenic
chr3	33058220	C	T	1	4.72233e-05	21176	missense_variant	GLB1	NM_001317040.1:p.Arg249His/c.746G>A	rs189115557	0.000199681	6.14544e-05	6.37105e-05	DM	Gangliosidosis GM1	Pathogenic	Pathogenic
chr3	33068241	G	A	1	4.72233e-05	21176	missense_variant	GLB1	NM_001317040.1:p.Ser197Phe/c.590C>T	rs778700089	NA	8.13319e-06	7.96381e-06	DM	Morquio disease B	NA	Uncertain_significance
chr3	33068968	T	C	1	4.72233e-05	21176	missense_variant+splice_region_variant	GLB1	NM_001317040.1:p.Tyr131Cys/c.392A>G	NA	NA	NA	NA	DM	Morquio disease B	NA	Uncertain_significance
chr3	33072543	C	T	1	4.72233e-05	21176	splice_donor_variant+intron_variant	GLB1	NM_001317040.1:c.389+1G>A	rs778423653	NA	7.22246e-06	7.96381e-06	DM	Gangliosidosis GM1	Likely_pathogenic	Pathogenic
chr3	33072586	C	T	2	9.44465e-05	21176	missense_variant	GLB1	NM_001317040.1:p.Arg116Gln/c.347G>A	rs572237881	0.000199681	8.12711e-06	2.38914e-05	DM	Gangliosidosis GM1	Pathogenic	Likely_pathogenic
chr3	33072587	G	A	3	0.00014167	21176	missense_variant	GLB1	NM_001317040.1:p.Arg116Trp/c.346C>T	rs72555370	NA	2.52644e-05	1.59276e-05	DM	Gangliosidosis GM1	Pathogenic	Likely_pathogenic
chr3	36993520	A	G	108	0.00510011	21176	5_prime_UTR_variant	MLH1	NM_000249.3:c.-28A>G	rs56198082	0.000798722	0.00171692	0.000589322	DM	Colorectal cancer	Uncertain_significance	Uncertain_significance
chr3	36993541	C	T	2	9.44465e-05	21176	5_prime_UTR_variant	MLH1	NM_000249.3:c.-7C>T	rs104894994	0.000399361	0.00128773	0.000151312	DM	Colorectal cancer	Uncertain_significance	Uncertain_significance
chr3	37007048	A	G	1	4.72233e-05	21176	structural_interaction_variant	MLH1	:c.438A>G	rs377279035	NA	4.46737e-05	3.98191e-05	DM	Colorectal cancer	Conflicting_interpretations_of_pathogenicity	Uncertain_significance
chr3	37008811	CA	C	1	4.72233e-05	21176	splice_acceptor_variant+intron_variant	MLH1	NM_000249.3:c.454-2delA	NA	NA	NA	NA	DM	Colorectal cancer	NA	Pathogenic
chr3	37014544	C	T	1	4.72233e-05	21176	missense_variant+splice_region_variant	MLH1	NM_000249.3:p.His264Tyr/c.790C>T	rs63751597	NA	1.81182e-05	2.38914e-05	DM	Colorectal cancer	Uncertain_significance	Uncertain_significance
chr3	37020438	A	G	1	4.72233e-05	21176	missense_variant	MLH1	NM_000249.3:p.Asn338Ser/c.1013A>G	rs63751467	0.000199681	8.30145e-05	7.16743e-05	DM	Colorectal cancer	Uncertain_significance	Uncertain_significance
chr3	37025751	C	T	17	0.000802796	21176	missense_variant	MLH1	NM_000249.3:p.Arg385Cys/c.1153C>T	rs63750760	NA	5.28052e-05	8.76019e-05	DM	Colorectal cancer	Uncertain_significance	Uncertain_significance
chr3	37025763	C	T	4	0.000188893	21176	missense_variant	MLH1	NM_000249.3:p.Arg389Trp/c.1165C>T	rs61751644	NA	7.22074e-06	2.38914e-05	DM	Colorectal cancer	Uncertain_significance	Uncertain_significance
chr3	37028863	C	G	2	9.44465e-05	21176	missense_variant	MLH1	NM_000249.3:p.Arg497Gly/c.1489C>G	rs200830026	NA	3.60706e-06	NA	DM	Ovarian cancer	Uncertain_significance	Likely_pathogenic
chr3	37028937	G	A	11	0.000519456	21176	splice_region_variant+intron_variant	MLH1	NM_000249.3:c.1558+5G>A	rs199935667	0.000199681	0.000115513	5.57467e-05	DM	Colorectal cancer	Conflicting_interpretations_of_pathogenicity	Uncertain_significance
chr3	37047529	C	T	33	0.00155837	21176	missense_variant	MLH1	NM_000249.3:p.Pro581Leu/c.1742C>T	rs63751684	0.00119808	0.000144407	0.000119457	DM	Colorectal cancer	Likely_benign	Likely_benign
chr3	37048524	A	G	1	4.72233e-05	21176	missense_variant	MLH1	NM_000249.3:p.Asn635Ser/c.1904A>G	rs63751270	NA	8.12625e-06	NA	DM	Colorectal cancer	Uncertain_significance	Uncertain_significance
chr3	37049015	C	A	88	0.00415565	21176	missense_variant+splice_region_variant	MLH1	NM_000249.3:p.Gln701Lys/c.2101C>A	rs63750114	0.00119808	0.000466695	0.00050172	DM	Gastric cancer	Likely_benign	Likely_benign
chr3	37050517	G	T	4	0.000188893	21176	missense_variant	MLH1	NM_000249.3:p.Trp712Leu/c.2135G>T	rs63750561	NA	1.62688e-05	7.96381e-06	DM	Breast cancer	Uncertain_significance	Likely_pathogenic
chr3	37519328	G	A	485	0.0229033	21176	missense_variant	ITGA9	NM_002207.2:p.Gly404Ser/c.1210G>A	rs3733139	0.00638978	0.00228634	0.00212634	DM	Severe chylothorax	NA	Uncertain_significance
chr3	38011442	A	G	1	4.72233e-05	21176	missense_variant	PLCD1	NM_001130964.1:p.Cys209Arg/c.625T>C	rs397514471	0.000199681	6.09543e-05	2.38914e-05	DM	Leukonychia	Pathogenic	Uncertain_significance
chr3	38140761	C	T	1	4.72233e-05	21176	missense_variant	MYD88	NM_001172567.1:p.Arg238Cys/c.712C>T	NA	NA	NA	NA	DM	MYD88 deficiency	NA	Uncertain_significance
chr3	38550326	C	T	2	9.44465e-05	21176	missense_variant	SCN5A	NM_001099404.1:p.Val2016Met/c.6046G>A	rs762981322	NA	3.8072e-05	2.38914e-05	DM	Brugada syndrome	Uncertain_significance	Uncertain_significance
chr3	38550409	A	C	5	0.000236116	21176	missense_variant	SCN5A	NM_001099404.1:p.Leu1988Arg/c.5963T>G	rs145009013	0.000399361	0.000213503	7.16743e-05	DM	Long QT syndrome	Likely_benign	Likely_benign
chr3	38550521	C	T	15	0.000708349	21176	missense_variant	SCN5A	NM_001099404.1:p.Val1951Met/c.5851G>A	rs41315493	NA	9.82597e-05	6.37105e-05	DM	Atrial fibrillation	Conflicting_interpretations_of_pathogenicity	Uncertain_significance
chr3	38550560	C	T	1	4.72233e-05	21176	missense_variant	SCN5A	NM_001099404.1:p.Glu1938Lys/c.5812G>A	rs199473329	NA	1.44551e-05	3.18552e-05	DM	Brugada syndrome	Uncertain_significance	Uncertain_significance
chr3	38550569	C	T	2	9.44465e-05	21176	missense_variant	SCN5A	NM_001099404.1:p.Gly1935Ser/c.5803G>A	rs199473637	NA	2.84567e-05	NA	DM	Brugada syndrome	not_provided	Uncertain_significance
chr3	38550634	C	T	1	4.72233e-05	21176	protein_protein_contact	SCN5A	:c.5738G>A	rs199473327	NA	2.43655e-05	NA	DM	Long QT syndrome	Uncertain_significance	Uncertain_significance
chr3	38550683	G	A	1	4.72233e-05	21176	protein_protein_contact	SCN5A	:c.5689C>T	rs45465995	0.000599042	0.000129124	0.000111493	DM	Long QT syndrome	Uncertain_significance	Uncertain_significance
chr3	38550704	C	T	1	4.72233e-05	21176	protein_protein_contact	SCN5A	:c.5668G>A	rs766875593	NA	8.12203e-06	3.18552e-05	DM	Sudden unexplained death	Uncertain_significance	Uncertain_significance
chr3	38550764	C	T	1	4.72233e-05	21176	missense_variant	SCN5A	NM_001099404.1:p.Ala1870Thr/c.5608G>A	rs794728939	NA	8.12236e-06	7.96381e-06	DM	Long QT syndrome	NA	Uncertain_significance
chr3	38550791	C	T	1	4.72233e-05	21176	structural_interaction_variant	SCN5A	:c.5581G>A	rs199473636	NA	NA	NA	DM	Brugada syndrome	not_provided	Uncertain_significance
chr3	38550895	C	T	1	4.72233e-05	21176	structural_interaction_variant	SCN5A	:c.5477G>A	rs137854610	NA	4.33029e-05	0.000183168	DM	Sudden infant death syndrome	Uncertain_significance	Uncertain_significance
chr3	38550917	C	T	12	0.000566679	21176	missense_variant	SCN5A	NM_001099404.1:p.Asp1819Asn/c.5455G>A	rs137854619	NA	0.000252556	7.16743e-05	DM	Long QT syndrome	Conflicting_interpretations_of_pathogenicity	Uncertain_significance
chr3	38551036	G	A	1	4.72233e-05	21176	structural_interaction_variant	SCN5A	:c.5336C>T	rs199473634	NA	4.32907e-05	4.77829e-05	DM	Long QT syndrome	Uncertain_significance	Uncertain_significance
chr3	38551133	C	T	2	9.44465e-05	21176	missense_variant	SCN5A	NM_001099404.1:p.Val1747Met/c.5239G>A	rs199473630	NA	2.43643e-05	NA	DM	Long QT syndrome	Uncertain_significance	Uncertain_significance
chr3	38551238	C	T	1	4.72233e-05	21176	missense_variant	SCN5A	NM_001099404.1:p.Gly1712Ser/c.5134G>A	rs199473298	NA	4.06072e-06	7.96381e-06	DM	Brugada syndrome	not_provided	Uncertain_significance
chr3	38551280	C	T	3	0.00014167	21176	missense_variant	SCN5A	NM_001099404.1:p.Ala1698Thr/c.5092G>A	rs199473295	NA	1.21817e-05	7.96381e-06	DM	Brugada syndrome	Uncertain_significance	Uncertain_significance
chr3	38551304	C	T	1	4.72233e-05	21176	missense_variant	SCN5A	NM_001099404.1:p.Asp1690Asn/c.5068G>A	NA	NA	4.06055e-06	NA	DM	Brugada syndrome	Uncertain_significance	Uncertain_significance
chr3	38551441	C	T	2	9.44465e-05	21176	missense_variant	SCN5A	NM_001099404.1:p.Arg1644His/c.4931G>A	rs28937316	NA	NA	2.38914e-05	DM	Long QT syndrome	Pathogenic	Pathogenic
chr3	38554282	C	T	2	9.44465e-05	21176	missense_variant	SCN5A	NM_001099404.1:p.Val1604Met/c.4810G>A	rs199473280	NA	2.91726e-05	3.18552e-05	DM	Brugada syndrome	not_provided	Uncertain_significance
chr3	38554450	C	T	1	4.72233e-05	21176	missense_variant	SCN5A	NM_001099404.1:p.Glu1548Lys/c.4642G>A	rs199473271	NA	3.22893e-05	NA	DM	Brugada syndrome	not_provided	Uncertain_significance
chr3	38554498	C	T	1	4.72233e-05	21176	missense_variant	SCN5A	NM_001099404.1:p.Val1532Ile/c.4594G>A	rs199473618	0.000599042	0.000274277	0.000318552	DM	Long QT syndrome	Likely_benign	Likely_benign
chr3	38555682	G	A	1	4.72233e-05	21176	missense_variant	SCN5A	NM_001099404.1:p.Pro1506Ser/c.4516C>T	NA	NA	NA	NA	DM	Brugada syndrome	NA	Uncertain_significance
chr3	38557248	C	A	5	0.000236116	21176	missense_variant	SCN5A	NM_001099404.1:p.Ala1428Ser/c.4282G>T	rs200034939	0.000199681	2.84289e-05	1.59276e-05	DM	Long QT syndrome	Conflicting_interpretations_of_pathogenicity	Uncertain_significance
chr3	38560322	G	A	2	9.44465e-05	21176	missense_variant	SCN5A	NM_001099404.1:p.Ala1357Val/c.4070C>T	rs370588133	NA	6.49285e-05	5.57467e-05	DM	Long QT syndrome	Conflicting_interpretations_of_pathogenicity	Uncertain_significance
chr3	38560343	A	G	2	9.44465e-05	21176	missense_variant	SCN5A	NM_001099404.1:p.Ile1350Thr/c.4049T>C	rs199473607	NA	NA	NA	DM	Brugada syndrome	not_provided	Uncertain_significance
chr3	38560374	C	T	1	4.72233e-05	21176	missense_variant	SCN5A	NM_001099404.1:p.Val1340Ile/c.4018G>A	rs199473605	NA	4.87385e-05	4.77829e-05	DM	Brugada syndrome	Uncertain_significance	Uncertain_significance
chr3	38562467	G	A	1	4.72233e-05	21176	missense_variant	SCN5A	NM_001099404.1:p.Thr1304Met/c.3911C>T	rs199473603	0.000199681	0.000152313	0.00027077	DM	Long QT syndrome	Conflicting_interpretations_of_pathogenicity	Uncertain_significance
chr3	38566414	C	T	4	0.000188893	21176	missense_variant	SCN5A	NM_001099404.1:p.Val1279Ile/c.3835G>A	rs199473341	NA	9.74328e-05	0.000119457	DM	Cardiomyopathy	Uncertain_significance	Uncertain_significance
chr3	38566443	T	C	1	4.72233e-05	21176	missense_variant	SCN5A	NM_001099404.1:p.Asn1269Ser/c.3806A>G	rs761274563	NA	4.06095e-06	1.59276e-05	DM	Brugada syndrome	NA	Uncertain_significance
chr3	38566522	C	T	1	4.72233e-05	21176	missense_variant	SCN5A	NM_001099404.1:p.Asp1243Asn/c.3727G>A	rs199473599	NA	0.000147894	9.55657e-05	DM	Brugada syndrome	Conflicting_interpretations_of_pathogenicity	Uncertain_significance
chr3	38575379	C	T	2	9.44465e-05	21176	missense_variant	SCN5A	NM_001099404.1:p.Arg1195His/c.3584G>A	rs199473596	NA	2.527e-05	7.96381e-06	DM	Ventricular tachycardia	not_provided	Uncertain_significance
chr3	38575407	C	T	15	0.000708349	21176	missense_variant	SCN5A	NM_001099404.1:p.Ala1186Thr/c.3556G>A	rs199473595	NA	2.13591e-05	1.59276e-05	DM	Long QT syndrome	Uncertain_significance	Uncertain_significance
chr3	38575424	G	A	56	0.0026445	21176	missense_variant	SCN5A	NM_001099404.1:p.Ala1180Val/c.3539C>T	rs41310765	0.000199681	0.000137416	0.000207059	DM	Atrioventricular conduction block	Conflicting_interpretations_of_pathogenicity	Uncertain_significance
chr3	38575440	G	A	1	4.72233e-05	21176	missense_variant	SCN5A	NM_001099404.1:p.Arg1175Cys/c.3523C>T	rs199473200	NA	4.46341e-06	7.96381e-06	DM	Long QT syndrome	not_provided	Uncertain_significance
chr3	38579386	G	A	2	9.44465e-05	21176	missense_variant	SCN5A	NM_001099404.1:p.Ala1113Val/c.3338C>T	rs199473194	NA	2.52224e-05	1.59276e-05	DM	Brugada syndrome	Uncertain_significance	Uncertain_significance
chr3	38580953	G	A	3	0.00014167	21176	missense_variant	SCN5A	NM_001099404.1:p.Thr1069Met/c.3206C>T	rs199473187	0.000199681	0.000143527	7.16743e-05	DM	Long QT syndrome	Uncertain_significance	Uncertain_significance
chr3	38581091	C	T	2	9.44465e-05	21176	missense_variant	SCN5A	NM_001099404.1:p.Arg1023His/c.3068G>A	rs199473592	0.000199681	0.000268295	3.98191e-05	DM	Brugada syndrome	Conflicting_interpretations_of_pathogenicity	Uncertain_significance
chr3	38581092	G	A	18	0.000850019	21176	missense_variant	SCN5A	NM_001099404.1:p.Arg1023Cys/c.3067C>T	rs745435760	NA	2.04128e-05	3.98191e-05	DM	Ventricular fibrillation	NA	Uncertain_significance
chr3	38581127	G	A	2	9.44465e-05	21176	missense_variant	SCN5A	NM_001099404.1:p.Pro1011Leu/c.3032C>T	rs369249772	NA	3.30803e-05	2.38914e-05	DM	Sudden unexplained death	Uncertain_significance	Uncertain_significance
chr3	38581236	G	A	1	4.72233e-05	21176	missense_variant	SCN5A	NM_001099404.1:p.Arg975Trp/c.2923C>T	rs41311135	NA	2.93066e-05	1.59276e-05	DM	Long QT syndrome	Uncertain_significance	Uncertain_significance
chr3	38581266	G	A	11	0.000519456	21176	missense_variant	SCN5A	NM_001099404.1:p.Arg965Cys/c.2893C>T	rs199473180	0.000199681	6.56685e-05	1.59276e-05	DM	Brugada syndrome	Likely_pathogenic	Uncertain_significance
chr3	38585800	C	T	1	4.72233e-05	21176	missense_variant	SCN5A	NM_001099404.1:p.Arg893His/c.2678G>A	rs199473172	NA	4.06072e-06	1.59276e-05	DM	Brugada syndrome	Uncertain_significance	Uncertain_significance
chr3	38585981	C	T	1	4.72233e-05	21176	missense_variant	SCN5A	NM_001099404.1:p.Gly833Arg/c.2497G>A	rs45475899	0.000399361	0.000158522	1.59276e-05	DM	Long QT syndrome	Uncertain_significance	Uncertain_significance
chr3	38586037	C	T	3	0.00014167	21176	missense_variant	SCN5A	NM_001099404.1:p.Arg814Gln/c.2441G>A	rs199473584	NA	2.54996e-05	2.38914e-05	DM	Brugada syndrome	Conflicting_interpretations_of_pathogenicity	Uncertain_significance
chr3	38587483	C	T	1	4.72233e-05	21176	missense_variant	SCN5A	NM_001099404.1:p.Asp785Asn/c.2353G>A	NA	NA	NA	NA	DM	Brugada syndrome	NA	Uncertain_significance
chr3	38597917	G	T	1	4.72233e-05	21176	missense_variant	SCN5A	NM_001099404.1:p.Gln692Lys/c.2074C>A	rs45553235	0.000199681	0.000332339	0.00027077	DM	Long QT syndrome	Conflicting_interpretations_of_pathogenicity	Uncertain_significance
chr3	38597925	C	T	1	4.72233e-05	21176	missense_variant	SCN5A	NM_001099404.1:p.Arg689His/c.2066G>A	rs199473145	0.000199681	0.000101747	9.55657e-05	DM	Long QT syndrome	Uncertain_significance	Uncertain_significance
chr3	38597952	C	T	2	9.44465e-05	21176	missense_variant	SCN5A	NM_001099404.1:p.Arg680His/c.2039G>A	rs199473142	NA	3.22831e-05	NA	DM	Sudden infant death syndrome	Likely_benign	Uncertain_significance
chr3	38598948	C	A	13	0.000613903	21176	missense_variant	SCN5A	NM_001099404.1:p.Ala665Ser/c.1993G>T	rs756474485	NA	5.0608e-05	3.18552e-05	DM	Long QT syndrome	Conflicting_interpretations_of_pathogenicity	Uncertain_significance
chr3	38598981	C	T	1	4.72233e-05	21176	missense_variant	SCN5A	NM_001099404.1:p.Glu654Lys/c.1960G>A	rs199473138	NA	2.85067e-05	NA	DM	Long QT syndrome	not_provided	Uncertain_significance
chr3	38599001	G	T	4	0.000188893	21176	missense_variant	SCN5A	NM_001099404.1:p.Ala647Asp/c.1940C>A	rs185638763	0.000199681	NA	2.38914e-05	DM	Brugada syndrome	Uncertain_significance	Uncertain_significance
chr3	38599026	C	T	5	0.000236116	21176	missense_variant	SCN5A	NM_001099404.1:p.Gly639Arg/c.1915G>A	rs199473136	NA	1.23104e-05	3.98191e-05	DM	Long QT syndrome	Uncertain_significance	Uncertain_significance
chr3	38603744	G	A	3	0.00014167	21176	missense_variant	SCN5A	NM_001099404.1:p.Arg620Cys/c.1858C>T	rs199473577	NA	2.72839e-05	3.98191e-05	DM	Brugada syndrome	Uncertain_significance	Uncertain_significance
chr3	38603826	G	C	4	0.000188893	21176	missense_variant	SCN5A	NM_001099404.1:p.Asn592Lys/c.1776C>G	rs199473130	NA	3.26808e-05	1.59276e-05	DM	Brugada syndrome	NA	Uncertain_significance
chr3	38603867	C	T	1	4.72233e-05	21176	missense_variant	SCN5A	NM_001099404.1:p.Gly579Arg/c.1735G>A	rs199473128	0.000199681	8.31748e-05	6.37105e-05	DM	Long QT syndrome	Uncertain_significance	Uncertain_significance
chr3	38604007	A	C	4	0.000188893	21176	missense_variant	SCN5A	NM_001099404.1:p.Phe532Cys/c.1595T>G	rs199473573	NA	1.63389e-05	NA	DM	Sudden infant death syndrome	Conflicting_interpretations_of_pathogenicity	Uncertain_significance
chr3	38606007	C	T	11	0.000519456	21176	missense_variant	SCN5A	NM_001099404.1:p.Glu428Lys/c.1282G>A	rs199473111	NA	5.41653e-05	6.37105e-05	DM	Atrial fibrillation	Uncertain_significance	Uncertain_significance
chr3	38606764	C	T	1	4.72233e-05	21176	missense_variant	SCN5A	NM_001099404.1:p.Asp349Asn/c.1045G>A	rs779687673	NA	1.44447e-05	3.18552e-05	DM	Sick sinus syndrome	Uncertain_significance	Uncertain_significance
chr3	38609730	G	A	1	4.72233e-05	21176	splice_region_variant+intron_variant	SCN5A	NM_001099404.1:c.934+4C>T	rs182050752	0.000399361	0.000207063	7.16743e-05	DM	Brugada syndrome	Uncertain_significance	Uncertain_significance
chr3	38609776	C	T	1	4.72233e-05	21176	missense_variant	SCN5A	NM_001099404.1:p.Gly298Ser/c.892G>A	rs137854608	NA	2.44129e-05	2.38914e-05	DM	Atrioventricular conduction block	Uncertain_significance	Uncertain_significance
chr3	38609794	C	T	14	0.000661126	21176	missense_variant	SCN5A	NM_001099404.1:p.Gly292Ser/c.874G>A	rs199473085	0.000199681	3.60993e-05	3.18552e-05	DM	Brugada syndrome	not_provided	Uncertain_significance
chr3	38613758	T	C	1	4.72233e-05	21176	missense_variant	SCN5A	NM_198056.2:p.Ile230Val/c.688A>G	rs199473074	NA	4.28104e-06	NA	DM	Brugada syndrome	not_provided	Uncertain_significance
chr3	38613769	G	A	6	0.00028334	21176	missense_variant	SCN5A	NM_198056.2:p.Ala226Val/c.677C>T	rs199473561	NA	9.66126e-05	3.18552e-05	DM	Brugada syndrome	Uncertain_significance	Uncertain_significance
chr3	38613772	C	T	11	0.000519456	21176	missense_variant	SCN5A	NM_198056.2:p.Arg225Gln/c.674G>A	rs199473071	0.000199681	2.09375e-05	3.98191e-05	DM	Long QT syndrome	not_provided	Uncertain_significance
chr3	38613836	T	C	2	9.44465e-05	21176	splice_acceptor_variant+intron_variant	SCN5A	NM_198056.2:c.612-2A>G	rs370438420	NA	8.68478e-06	2.38914e-05	DM	Brugada syndrome	Likely_pathogenic	Uncertain_significance
chr3	38620885	C	T	1	4.72233e-05	21176	missense_variant	SCN5A	NM_001099404.1:p.Arg190Gln/c.569G>A	rs199473069	NA	4.44227e-05	5.57467e-05	DM	Long QT syndrome	Uncertain_significance	Uncertain_significance
chr3	38622446	C	T	1	4.72233e-05	21176	missense_variant	SCN5A	NM_001099404.1:p.Val146Met/c.436G>A	rs199473061	NA	0.000119093	6.37105e-05	DM	Brugada syndrome	Likely_benign	Uncertain_significance
chr3	38622490	G	A	2	9.44465e-05	21176	splice_acceptor_variant+intron_variant	SCN5A	NM_001099404.1:c.393-1C>T	rs759235726	NA	1.89782e-05	7.96381e-06	DM	Brugada syndrome	Likely_pathogenic	Uncertain_significance
chr3	38630360	T	C	1	4.72233e-05	21176	missense_variant	SCN5A	NM_001099404.1:p.Ser115Gly/c.343A>G	rs199473057	NA	NA	NA	DM	Long QT syndrome	not_provided	Uncertain_significance
chr3	38630420	C	T	8	0.000377786	21176	missense_variant	SCN5A	NM_001099404.1:p.Val95Ile/c.283G>A	rs199473054	0.000199681	2.88613e-05	3.98191e-05	DM	Brugada syndrome	Conflicting_interpretations_of_pathogenicity	Uncertain_significance
chr3	38633180	C	T	4	0.000188893	21176	missense_variant	SCN5A	NM_001099404.1:p.Arg43Gln/c.128G>A	rs199473047	NA	4.4953e-05	6.37105e-05	DM	Arrhythmia	Uncertain_significance	Uncertain_significance
chr3	38633228	C	T	2	9.44465e-05	21176	missense_variant	SCN5A	NM_001099404.1:p.Arg27His/c.80G>A	rs199473045	0.000399361	0.000242105	0.000159276	DM	Brugada syndrome	Likely_benign	Likely_benign
chr3	38633256	G	A	1	4.72233e-05	21176	missense_variant	SCN5A	NM_001099404.1:p.Arg18Trp/c.52C>T	rs199473044	0.000199681	0.000253238	5.57467e-05	DM	Long QT syndrome	Conflicting_interpretations_of_pathogenicity	Uncertain_significance
chr3	38698236	C	T	6	0.00028334	21176	missense_variant	SCN10A	NM_006514.3:p.Gly1662Ser/c.4984G>A	rs151090729	0.000998403	0.00137557	0.000629141	DM	Small fibre neuropathy	Benign	Benign
chr3	38712340	C	T	1	4.72233e-05	21176	missense_variant	SCN10A	NM_006514.3:p.Ala1304Thr/c.3910G>A	rs142173735	NA	4.69131e-05	3.98191e-05	DM	Peripheral neuropathy	Pathogenic	Uncertain_significance
chr3	38752313	A	G	1	4.72233e-05	21176	missense_variant	SCN10A	NM_006514.3:p.Leu554Pro/c.1661T>C	rs138404783	0.000199681	8.77058e-05	0.000119457	DM	Peripheral neuropathy	Likely_benign	Uncertain_significance
chr3	38756712	ACTT	A	1	4.72233e-05	21176	conservative_inframe_deletion	SCN10A	NM_006514.3:p.Lys417del/c.1249_1251delAAG	rs758898721	NA	0.000815619	0.000557467	DM	Atrial fibrillation & slow ventricular rates	Likely_benign	Likely_benign
chr3	38771279	G	A	1	4.72233e-05	21176	missense_variant+splice_region_variant	SCN10A	NM_006514.3:p.Ala200Val/c.599C>T	rs554062977	0.000199681	0.000108271	0.000135385	DM	Brugada syndrome	NA	Uncertain_significance
chr3	38897153	C	T	1	4.72233e-05	21176	missense_variant	SCN11A	NM_001287223.1:p.Gly699Arg/c.2095G>A	rs145734191	NA	0.000166387	7.16743e-05	DM	Painful peripheral neuropathy	NA	Uncertain_significance
chr3	39391564	C	T	1	4.72233e-05	21176	missense_variant	SLC25A38	NM_017875.2:p.Arg134Cys/c.400C>T	NA	NA	4.06075e-06	NA	DM	Sideroblastic anaemia	NA	Uncertain_significance
chr3	39392021	G	C	1	4.72233e-05	21176	missense_variant+splice_region_variant	SLC25A38	NM_017875.2:p.Asp209His/c.625G>C	rs146864395	NA	1.80431e-05	5.57467e-05	DM	Sideroblastic anaemia	NA	Uncertain_significance
chr3	42686220	G	A	3	0.000141683	21174	stop_gained	KLHL40	NM_152393.3:p.Trp201*/c.602G>A	rs397509420	NA	5.20833e-05	5.57467e-05	DM	Nemaline myopathy	Pathogenic	Pathogenic
chr3	42686550	G	T	1	4.72233e-05	21176	missense_variant	KLHL40	NM_152393.3:p.Arg311Leu/c.932G>T	NA	NA	4.0623e-06	NA	DM	Nemaline myopathy	NA	Uncertain_significance
chr3	42688963	A	C	8	0.000377786	21176	missense_variant	KLHL40	NM_152393.3:p.Thr506Pro/c.1516A>C	rs778022582	NA	9.01902e-05	0.00010353	DM	Nemaline myopathy	NA	Uncertain_significance
chr3	42689029	G	A	3	0.00014167	21176	structural_interaction_variant	KLHL40	:c.1582G>A	rs397509419	NA	6.10749e-05	3.18552e-05	DM	Nemaline myopathy	Pathogenic	Uncertain_significance
chr3	42691889	G	A	19	0.000897242	21176	structural_interaction_variant	KLHL40	:c.1762G>A	rs201856772	0.000998403	0.000808223	0.00190335	DM	Nemaline myopathy	Likely_benign	Uncertain_significance
chr3	43080099	G	A	1	4.72233e-05	21176	stop_gained	POMGNT2	NM_032806.5:p.Arg445*/c.1333C>T	rs387907299	NA	4.07037e-06	NA	DM	Walker-Warburg syndrome	Pathogenic	Pathogenic
chr3	43605720	C	CT	8	0.000377786	21176	frameshift_variant	ANO10	NM_018075.3:p.Asp45fs/c.132dupA	rs540331226	0.000599042	0.000493454	0.000366335	DM	Cerebellar ataxia 3	Pathogenic	Pathogenic
chr3	43711706	C	G	1	4.72233e-05	21176	splice_region_variant+intron_variant	ABHD5	NM_016006.4:c.507-3C>G	NA	NA	NA	NA	DM	Chanarin-Dorfman syndrome	NA	Uncertain_significance
chr3	45496316	C	A	1	4.72233e-05	21176	missense_variant	LARS2	NM_015340.3:p.Thr522Asn/c.1565C>A	rs199589947	0.000399361	0.000288548	0.000230951	DM	Perrault syndrome	Pathogenic/Likely_pathogenic	Likely_pathogenic
chr3	46709188	C	T	1	4.72233e-05	21176	missense_variant	TMIE	NM_147196.2:p.Arg92Trp/c.274C>T	rs28941781	NA	1.21862e-05	NA	DM	Deafness	Pathogenic	Uncertain_significance
chr3	46859490	C	G	2	9.44465e-05	21176	missense_variant	MYL3	NM_000258.2:p.Val156Leu/c.466G>C	NA	NA	3.60862e-06	NA	DM	Cardiomyopathy	NA	Uncertain_significance
chr3	46859496	G	A	1	4.72233e-05	21176	missense_variant	MYL3	NM_000258.2:p.Arg154Cys/c.460C>T	rs143852164	NA	1.08243e-05	7.96381e-05	DM	Cardiomyopathy	Uncertain_significance	Uncertain_significance
chr3	46860813	G	C	1	4.72233e-05	21176	missense_variant	MYL3	NM_000258.2:p.Ala57Gly/c.170C>G	rs139794067	NA	6.49496e-05	3.98191e-05	DM	Cardiomyopathy	Pathogenic	Pathogenic
chr3	46860813	G	T	3	0.00014167	21176	missense_variant	MYL3	NM_000258.2:p.Ala57Asp/c.170C>A	rs139794067	0.000199681	0.000158766	0.000127421	DM	Cardiomyopathy	Conflicting_interpretations_of_pathogenicity	Uncertain_significance
chr3	47916656	C	T	1	4.72233e-05	21176	missense_variant	MAP4	NM_002375.4:p.Ala391Thr/c.1171G>A	rs200339972	NA	3.65533e-05	NA	DM	Growth retardation and normocephaly	Uncertain_significance	Uncertain_significance
chr3	48466792	G	GC	1	4.72233e-05	21176	frameshift_variant	TREX1	NM_016381.5:p.Thr104fs/c.309dupC	rs748914604	NA	6.50756e-05	NA	DM	Aicardi-Gouti鑢es syndrome	Pathogenic	Likely_pathogenic
chr3	48466945	G	A	5	0.000236116	21176	missense_variant	TREX1	NM_016381.5:p.Arg152His/c.455G>A	rs200773268	0.000199681	6.1762e-05	4.77829e-05	DM	Aicardi-Gouti鑢es syndrome	Likely_pathogenic	Uncertain_significance
chr3	48466947	C	CA	15	0.000708349	21176	frameshift_variant	TREX1	NM_016381.5:p.Cys154fs/c.459dupA	rs760594164	NA	7.98722e-05	8.76019e-05	DM	Aicardi-Gouti鑢es syndrome	Conflicting_interpretations_of_pathogenicity	Pathogenic
chr3	48467277	T	TGTCA	1	4.72233e-05	21176	frameshift_variant	TREX1	NM_016381.5:p.Trp265fs/c.790_793dupCAGT	rs753237990; rs78948846	NA	8.13299e-06	NA	DM	Aicardi-Gouti鑢es syndrome	Pathogenic	Pathogenic
chr3	48467524	C	T	1	4.72233e-05	21176	missense_variant	TREX1	NM_016381.5:p.Pro345Leu/c.1034C>T	rs148833270	NA	5.69471e-05	3.98191e-05	DM	Systemic lupus erythematosus	NA	Uncertain_significance
chr3	48564974	C	A	3	0.00014167	21176	missense_variant	COL7A1	NM_000094.3:p.Cys2876Phe/c.8627G>T	NA	NA	NA	NA	DM	Epidermolysis bullosa dystrophica	NA	Uncertain_significance
chr3	48565160	C	A	2	9.44465e-05	21176	stop_gained	COL7A1	NM_000094.3:p.Glu2857*/c.8569G>T	NA	NA	NA	7.96381e-06	DM	Epidermolysis bullosa dystrophica	NA	Pathogenic
chr3	48566545	C	T	1	4.72233e-05	21176	missense_variant	COL7A1	NM_000094.3:p.Gly2775Ser/c.8323G>A	NA	NA	1.21828e-05	7.96381e-06	DM	Epidermolysis bullosa dystrophica	NA	Uncertain_significance
chr3	48567582	C	T	1	4.72233e-05	21176	missense_variant	COL7A1	NM_000094.3:p.Gly2680Ser/c.8038G>A	rs370744140	NA	2.03285e-05	4.77829e-05	DM	Epidermolysis bullosa dystrophica	NA	Uncertain_significance
chr3	48567885	G	A	3	0.00014167	21176	missense_variant	COL7A1	NM_000094.3:p.Arg2628Trp/c.7882C>T	rs376588113	NA	8.12269e-06	4.77829e-05	DM	Epidermolysis bullosa dystrophica	NA	Uncertain_significance
chr3	48568100	C	T	2	9.44465e-05	21176	missense_variant	COL7A1	NM_000094.3:p.Arg2622Gln/c.7865G>A	rs368529673	NA	1.80556e-05	NA	DM	Epidermolysis bullosa dystrophica	Pathogenic	Uncertain_significance
chr3	48568101	G	A	3	0.00014167	21176	missense_variant	COL7A1	NM_000094.3:p.Arg2622Trp/c.7864C>T	rs139318843	NA	2.52812e-05	0.000127421	DM	Epidermolysis bullosa dystrophica	Likely_pathogenic	Uncertain_significance
chr3	48570670	G	A	2	9.44465e-05	21176	missense_variant	COL7A1	NM_000094.3:p.Pro2438Leu/c.7313C>T	NA	NA	NA	7.96381e-06	DM	Epidermolysis bullosa dystrophica	NA	Uncertain_significance
chr3	48570693	TG	T	1	4.72233e-05	21176	frameshift_variant	COL7A1	NM_000094.3:p.Pro2430fs/c.7289delC	NA	NA	NA	NA	DM	Epidermolysis bullosa dystrophica	NA	Pathogenic
chr3	48570942	G	T	1	4.72233e-05	21176	synonymous_variant	COL7A1	NM_000094.3:p.Pro2397Pro/c.7191C>A	rs34360255	0.00159744	0.00279992	0.00198299	DM	Epidermolysis bullosa dystrophica	NA	Likely_benign
chr3	48572156	G	A	1	4.72233e-05	21176	stop_gained	COL7A1	NM_000094.3:p.Arg2332*/c.6994C>T	rs765027608	NA	1.44471e-05	7.96381e-06	DM	Epidermolysis bullosa dystrophica	NA	Pathogenic
chr3	48572512	C	G	3	0.00014167	21176	missense_variant	COL7A1	NM_000094.3:p.Lys2309Asn/c.6927G>C	NA	NA	NA	NA	DM	Epidermolysis bullosa dystrophica	NA	Uncertain_significance
chr3	48574262	C	T	2	9.44465e-05	21176	synonymous_variant	COL7A1	NM_000094.3:p.Pro2167Pro/c.6501G>A	rs767539005	NA	5.68676e-05	NA	DM	Epidermolysis bullosa dystrophica	NA	Uncertain_significance
chr3	48575218	G	A	1	4.72233e-05	21176	missense_variant	COL7A1	NM_000094.3:p.Arg2069Cys/c.6205C>T	rs121912855	NA	2.03085e-05	3.18552e-05	DM	Epidermolysis bullosa dystrophica	Pathogenic	Pathogenic
chr3	48575236	G	A	1	4.72233e-05	21176	missense_variant	COL7A1	NM_000094.3:p.Arg2063Trp/c.6187C>T	rs121912849	NA	8.1277e-06	NA	DM	Epidermolysis bullosa dystrophica	Pathogenic	Uncertain_significance
chr3	48575383	C	T	1	4.72233e-05	21176	missense_variant	COL7A1	NM_000094.3:p.Gly2046Ser/c.6136G>A	NA	NA	NA	NA	DM	Bullous dermolysis of the newborn	NA	Uncertain_significance
chr3	48575515	G	A	2	9.44465e-05	21176	missense_variant	COL7A1	NM_000094.3:p.Arg2002Cys/c.6004C>T	rs773400450	NA	8.23174e-06	NA	DM	Epidermolysis bullosa	NA	Uncertain_significance
chr3	48576250	G	A	1	4.72233e-05	21176	missense_variant	COL7A1	NM_000094.3:p.Pro1940Leu/c.5819C>T	rs149267939	0.000399361	0.00104058	0.000740635	DM	Epidermolysis bullosa dystrophica	Uncertain_significance	Likely_benign
chr3	48576272	G	A	1	4.72233e-05	21176	stop_gained	COL7A1	NM_000094.3:p.Arg1933*/c.5797C>T	rs757415879	NA	NA	1.59276e-05	DM	Epidermolysis bullosa dystrophica	Pathogenic	Pathogenic
chr3	48578316	C	T	1	4.72233e-05	21176	splice_region_variant+intron_variant	COL7A1	NM_000094.3:c.5532+5G>A	NA	NA	8.1281e-06	7.96381e-06	DM	Epidermolysis bullosa dystrophica	NA	Uncertain_significance
chr3	48579271	G	A	1	4.72233e-05	21176	missense_variant	COL7A1	NM_000094.3:p.Arg1772Trp/c.5314C>T	NA	NA	4.06345e-06	1.59276e-05	DM	Epidermolysis bullosa dystrophica	NA	Uncertain_significance
chr3	48579635	G	A	1	4.72233e-05	21176	stop_gained	COL7A1	NM_000094.3:p.Arg1730*/c.5188C>T	rs746053763	NA	8.13127e-06	7.96381e-06	DM	Epidermolysis bullosa dystrophica	NA	Pathogenic
chr3	48580908	C	T	1	4.72233e-05	21176	missense_variant	COL7A1	NM_000094.3:p.Gly1652Arg/c.4954G>A	NA	NA	4.06455e-06	NA	DM	Epidermolysis bullosa dystrophica	NA	Uncertain_significance
chr3	48582345	C	T	4	0.000188893	21176	missense_variant	COL7A1	NM_000094.3:p.Arg1538His/c.4613G>A	rs2229824	0.00499201	0.00148345	0.00498535	DM	Epidermolysis bullosa dystrophica	NA	Uncertain_significance
chr3	48584486	G	A	32	0.00151114	21176	missense_variant+splice_region_variant	COL7A1	NM_000094.3:p.Ser1373Leu/c.4118C>T	rs140403507	0.00119808	0.00044405	0.000135385	DM	Epidermolysis bullosa dystrophica	Uncertain_significance	Likely_benign
chr3	48585071	C	T	1	4.72233e-05	21176	missense_variant	COL7A1	NM_000094.3:p.Gly1314Arg/c.3940G>A	NA	NA	4.13972e-06	NA	DM	Epidermolysis bullosa dystrophica	NA	Uncertain_significance
chr3	48588353	T	TC	1	4.72233e-05	21176	frameshift_variant	COL7A1	NM_000094.3:p.Glu880fs/c.2638dupG	NA	NA	NA	NA	DM	Epidermolysis bullosa dystrophica	NA	Pathogenic
chr3	48588918	C	T	57	0.00269173	21176	missense_variant	COL7A1	NM_000094.3:p.Gly798Arg/c.2392G>A	rs202237834	0.000399361	0.000249022	0.000222987	DM	Transient bullous dermolysis	Uncertain_significance	Uncertain_significance
chr3	48589363	C	T	5	0.000236116	21176	missense_variant	COL7A1	NM_000094.3:p.Val760Met/c.2278G>A	rs747563707	NA	2.46237e-05	3.18552e-05	DM	Epidermolysis bullosa dystrophica	NA	Uncertain_significance
chr3	48590721	G	A	1	4.72233e-05	21176	stop_gained	COL7A1	NM_000094.3:p.Arg578*/c.1732C>T	rs144023803	NA	4.06303e-05	4.77829e-05	DM	Epidermolysis bullosa dystrophica	Pathogenic	Pathogenic
chr3	48591527	G	A	2	9.44465e-05	21176	stop_gained	COL7A1	NM_000094.3:p.Arg525*/c.1573C>T	rs368007918	NA	8.12922e-06	NA	DM	Epidermolysis bullosa dystrophica	Pathogenic	Pathogenic
chr3	48593101	C	T	1	4.72233e-05	21176	splice_donor_variant+intron_variant	COL7A1	NM_000094.3:c.682+1G>A	NA	NA	1.80453e-05	7.96381e-06	DM	Epidermolysis bullosa dystrophica	Pathogenic/Likely_pathogenic	Likely_pathogenic
chr3	48859121	G	C	1	4.72233e-05	21176	missense_variant	SLC25A20	NM_000387.5:p.Pro230Arg/c.689C>G	NA	NA	3.61175e-06	NA	DM	Carnitine-acylcarnitine carrier deficiency	NA	Uncertain_significance
chr3	48862544	C	T	1	4.72233e-05	21176	missense_variant+splice_region_variant	SLC25A20	NM_000387.5:p.Arg178Gln/c.533G>A	rs754563147	NA	3.24921e-05	1.59276e-05	DM	Carnitine-acylcarnitine carrier deficiency	NA	Uncertain_significance
chr3	48884134	A	C	15	0.000708349	21176	intron_variant	SLC25A20	NM_000387.5:c.199-10T>G	rs541208710	0.000199681	6.5456e-05	6.37105e-05	DM	Carnitine-acylcarnitine carrier deficiency	Pathogenic	Pathogenic
chr3	49131128	C	T	2	9.44465e-05	21176	missense_variant	LAMB2	NM_002292.3:p.Arg246Gln/c.737G>A	rs121912491	NA	NA	NA	DM	Nephrotic syndrome	Pathogenic	Uncertain_significance
chr3	49417868	GC	G	1	4.72233e-05	21176	frameshift_variant	AMT	NM_000481.3:p.Ala328fs/c.982delG	NA	NA	NA	NA	DM	Glycine encephalopathy	NA	Pathogenic
chr3	49419022	C	G	2	9.44465e-05	21176	missense_variant	AMT	NM_000481.3:p.Asp276His/c.826G>C	rs121964984	NA	1.21876e-05	7.96381e-06	DM	Hyperglycinaemia	Pathogenic	Uncertain_significance
chr3	49419325	C	T	7	0.000330563	21176	missense_variant	AMT	NM_000481.3:p.Glu211Lys/c.631G>A	rs116192290	0.0071885	0.0102864	0.00683295	DM	Hyperglycinaemia	Benign/Likely_benign	Likely_benign
chr3	49419367	C	G	93	0.00439176	21176	missense_variant	AMT	NM_000481.3:p.Asp197His/c.589G>C	rs200550585	0.000798722	0.000224373	0.000374299	DM	Neural tube defects	NA	Benign
chr3	49420332	G	A	1	4.72233e-05	21176	missense_variant	AMT	NM_000481.3:p.Ser117Leu/c.350C>T	rs769468125	NA	4.06118e-06	NA	DM	Hyperglycinaemia	Pathogenic	Uncertain_significance
chr3	49510754	G	A	27	0.00127503	21176	missense_variant	DAG1	NM_001165928.3:p.Val74Ile/c.220G>A	rs189360006	0.000599042	0.000126352	3.18552e-05	DM	HyperCKemia & muscular dystrophy	Pathogenic	Uncertain_significance
chr3	49530842	G	A	606	0.0286173	21176	missense_variant	DAG1	NM_001165928.3:p.Asp111Asn/c.331G>A	rs117209107	0.00419329	0.00209101	0.00245285	DM	HyperCKemia & muscular dystrophy	Benign	Benign
chr3	49722056	C	T	4	0.000188893	21176	missense_variant	GMPPB	NM_013334.3:p.Arg287Gln/c.860G>A	rs202160208	NA	0.000275638	0.000207059	DM	Muscular dystrophy with cerebellar involvement	Conflicting_interpretations_of_pathogenicity	Uncertain_significance
chr3	49722135	G	A	1	4.72233e-05	21176	missense_variant	GMPPB	NM_013334.3:p.Arg261Cys/c.781C>T	rs746357591	NA	2.18788e-05	7.96381e-06	DM	Congenital myasthenic syndrome	NA	Uncertain_significance
chr3	49895760	C	T	2	9.44465e-05	21176	missense_variant	MST1R	NM_002447.3:p.Ala973Thr/c.2917G>A	rs773053723	NA	3.61923e-06	7.96381e-06	DM	Nasopharyngeal carcinoma	NA	Uncertain_significance
chr3	49897557	A	C	137	0.00646959	21176	missense_variant	MST1R	NM_002447.3:p.Val670Gly/c.2009T>G	rs201024956	0.000798722	0.000389706	0.000485793	DM	Nasopharyngeal carcinoma	NA	Uncertain_significance
chr3	49902631	C	T	37	0.00174726	21176	missense_variant	MST1R	NM_002447.3:p.Ala327Thr/c.979G>A	rs200757776	0.000998403	0.0001592	0.000175204	DM	Nasopharyngeal carcinoma	NA	Uncertain_significance
chr3	49902693	C	T	10	0.000472233	21176	missense_variant	MST1R	NM_002447.3:p.Arg306His/c.917G>A	rs200046052	NA	3.25109e-05	5.57467e-05	DM	Nasopharyngeal carcinoma	risk_factor	Uncertain_significance
chr3	50302155	C	T	1	4.72233e-05	21176	structural_interaction_variant	HYAL1	:c.802G>A	rs104893743	NA	8.12196e-05	7.96381e-06	DM	Mucopolysaccharidosis IX	Pathogenic	Uncertain_significance
chr3	50341891	CCT	C	1	4.72233e-05	21176	frameshift_variant	ZMYND10	NM_015896.3:p.Gly347fs/c.1038_1039delAG	NA	NA	NA	7.96381e-06	DM	Primary ciliary dyskinesia	NA	Pathogenic
chr3	50342935	C	T	1	4.72233e-05	21176	stop_gained	ZMYND10	NM_015896.3:p.Trp228*/c.683G>A	NA	NA	NA	NA	DM	Primary ciliary dyskinesia	NA	Pathogenic
chr3	51988821	C	T	2	9.44465e-05	21176	missense_variant	ABHD14A-ACY1	NM_001316331.1:p.Arg443Cys/c.1327C>T	rs121912698	0.000599042	0.00270563	0.00273955	DM	Aminoacylase I deficiency	Conflicting_interpretations_of_pathogenicity	Uncertain_significance
chr3	51988910	G	A	96	0.00453343	21176	splice_acceptor_variant+intron_variant	ABHD14A-ACY1	NM_001316331.1:c.1333-1G>A	rs143678651	0.000798722	0.00011544	0.000254842	DM	Aminoacylase I deficiency	Uncertain_significance	Pathogenic
chr3	51988980	C	T	1	4.72233e-05	21176	missense_variant	ABHD14A-ACY1	NM_001316331.1:p.Arg468Trp/c.1402C>T	rs148346337	NA	NA	2.38914e-05	DM	Aminoacylase I deficiency	Uncertain_significance	Uncertain_significance
chr3	51989004	C	T	1	4.72233e-05	21176	missense_variant	ABHD14A-ACY1	NM_001316331.1:p.Arg476Cys/c.1426C>T	rs2229152	0.00539137	0.00173616	0.00579766	DM	Aminoacylase I deficiency	NA	Uncertain_significance
chr3	51989026	G	A	2	9.44465e-05	21176	missense_variant	ABHD14A-ACY1	NM_001316331.1:p.Arg483His/c.1448G>A	rs121912701	0.00279553	0.00365563	0.00320145	DM	Aminoacylase I deficiency	Benign	Likely_benign
chr3	52149850	G	A	1	4.72233e-05	21176	stop_gained	POC1A	NM_015426.4:p.Arg81*/c.241C>T	rs397514487	NA	3.23206e-05	NA	DM	Primordial dwarfism	Pathogenic/Likely_pathogenic	Pathogenic
chr3	52357632	G	A	3	0.00014167	21176	missense_variant	DNAH1	NM_015512.4:p.Asp1293Asn/c.3877G>A	rs140883175	0.00139776	0.000218557	0.000310589	DM	Multiple morphological abnormalities of the flagella	Pathogenic	Uncertain_significance
chr3	52404556	G	A	3	0.00014167	21176	missense_variant	BAP1	NM_004656.3:p.Arg383Cys/c.1147C>T	rs201844078	NA	6.25142e-05	4.77829e-05	DM	Mesothelioma	Uncertain_significance	Uncertain_significance
chr3	53092502	C	T	4	0.000188893	21176	missense_variant	RFT1	NM_052859.3:p.Arg442Gln/c.1325G>A	rs749968109	NA	2.07507e-05	7.96381e-06	DM	Congenital disorder of glycosylation	Pathogenic	Uncertain_significance
chr3	57098300	G	A	2	9.44465e-05	21176	missense_variant	IL17RD	NM_017563.4:p.Ser468Leu/c.1403C>T	rs145221454	NA	2.88611e-05	3.18552e-05	DM	Kallmann syndrome	Pathogenic	Uncertain_significance
chr3	57110230	T	G	1	4.72233e-05	21176	missense_variant	IL17RD	NM_017563.4:p.Lys131Thr/c.392A>C	rs184758350	0.000998403	0.000840512	0.00077249	DM	Kallmann syndrome	Conflicting_interpretations_of_pathogenicity	Uncertain_significance
chr3	58148771	C	T	1	4.72233e-05	21176	stop_gained	FLNB	NM_001164317.1:p.Arg2035*/c.6103C>T	rs121908897	NA	4.0653e-06	NA	DM	Spondylocarpotarsal syndrome	Pathogenic	Pathogenic
chr3	66369505	C	T	1	4.72233e-05	21176	missense_variant	SLC25A26	NM_173471.3:p.Pro199Leu/c.596C>T	rs869025315	NA	NA	NA	DM	Intra-mitochondrial methylation deficiency	Pathogenic	Uncertain_significance
chr3	69939168	C	T	11	0.000519456	21176	missense_variant	MITF	NM_198159.2:p.Ala218Val/c.653C>T	rs182533927	NA	2.52887e-05	3.98191e-05	DM	Waardenburg syndrome	NA	Uncertain_significance
chr3	71772812	C	T	1	4.72233e-05	21176	missense_variant	PROK2	NM_001126128.1:p.Arg101Gln/c.302G>A	rs376839931	NA	0.000158865	9.55657e-05	DM	Kallmann syndrome	NA	Uncertain_significance
chr3	71772813	G	A	2	9.44465e-05	21176	missense_variant	PROK2	NM_001126128.1:p.Arg101Trp/c.301C>T	rs144953748	0.000199681	0.000111948	9.55657e-05	DM	Kallmann syndrome	NA	Uncertain_significance
chr3	81577972	C	T	1	4.72233e-05	21176	structural_interaction_variant	GBE1	:c.1571G>A	rs80338673	NA	2.07533e-05	NA	DM	Glycogen storage disease 4	Pathogenic	Uncertain_significance
chr3	81577999	C	T	1	4.72233e-05	21176	structural_interaction_variant	GBE1	:c.1544G>A	rs201958741	NA	3.30955e-05	4.77829e-05	DM	Polyglucosan body disease	Pathogenic/Likely_pathogenic	Likely_pathogenic
chr3	87245793	G	A	4	0.000188893	21176	missense_variant	CHMP2B	NM_014043.3:p.Arg69Gln/c.206G>A	rs200792883	NA	4.69701e-05	0.000111493	DM	Progressive muscular atrophy	NA	Uncertain_significance
chr3	87253407	A	G	1	4.72233e-05	21176	missense_variant	CHMP2B	NM_014043.3:p.Asn143Ser/c.428A>G	rs63750944	NA	4.34339e-05	4.77829e-05	DM	Frontotemporal dementia	not_provided	Uncertain_significance
chr3	93879331	A	G	10	0.000472233	21176	intron_variant	PROS1	NM_001314077.1:c.1589-17T>C	rs199469501	NA	5.77467e-05	3.18552e-05	DM	Protein S deficiency	NA	Uncertain_significance
chr3	93886430	G	T	15	0.000708349	21176	missense_variant	PROS1	NM_001314077.1:p.Pro442His/c.1325C>A	rs199469495	NA	6.13462e-05	2.38914e-05	DM	Protein S deficiency	NA	Uncertain_significance
chr3	93892993	A	C	31	0.00146392	21176	missense_variant	PROS1	NM_001314077.1:p.Asn397Lys/c.1191T>G	rs199469491	0.000599042	0.00182552	0.000151312	DM	Protein S deficiency	Uncertain_significance	Uncertain_significance
chr3	93893025	G	A	2	9.44465e-05	21176	missense_variant	PROS1	NM_001314077.1:p.Arg387Cys/c.1159C>T	rs387906674	NA	1.21855e-05	NA	DM	Protein S deficiency	Pathogenic	Uncertain_significance
chr3	93893139	G	C	3	0.00014167	21176	intron_variant	PROS1	NM_001314077.1:c.1062-17C>G	rs199469490	NA	8.79361e-06	3.98191e-05	DM	Protein S deficiency	NA	Uncertain_significance
chr3	93896594	C	T	4	0.000188893	21176	missense_variant	PROS1	NM_001314077.1:p.Arg348His/c.1043G>A	rs747259055	NA	3.25316e-05	0.00010353	DM	Thrombophilia	NA	Uncertain_significance
chr3	93896635	C	G	1	4.72233e-05	21176	missense_variant	PROS1	NM_001314077.1:p.Leu334Phe/c.1002G>C	NA	NA	NA	7.96381e-06	DM	Protein S deficiency	NA	Uncertain_significance
chr3	93905799	T	C	1	4.72233e-05	21176	missense_variant	PROS1	NM_001314077.1:p.Lys228Glu/c.682A>G	rs121918474	0.000199681	2.44063e-05	3.98191e-05	DM	Protein S deficiency	Pathogenic	Uncertain_significance
chr3	93910682	C	T	1	4.72233e-05	21176	missense_variant	PROS1	NM_001314077.1:p.Gly127Arg/c.379G>A	NA	NA	NA	NA	DM	Protein S deficiency	NA	Uncertain_significance
chr3	93910697	G	A	1	4.72233e-05	21176	missense_variant	PROS1	NM_001314077.1:p.Arg122Cys/c.364C>T	rs765935815	NA	1.63777e-05	2.38914e-05	DM	Protein S deficiency	NA	Uncertain_significance
chr3	93927284	T	G	1	4.72233e-05	21176	missense_variant	PROS1	NM_001314077.1:p.Glu99Ala/c.296A>C	rs766423432	NA	3.24968e-05	3.18552e-05	DM	Protein S deficiency	NA	Uncertain_significance
chr3	93973917	G	A	2	9.44465e-05	21176	5_prime_UTR_variant	PROS1	NM_001314077.1:c.-168C>T	rs199469484	NA	NA	3.18552e-05	DM	Protein S deficiency	NA	Uncertain_significance
chr3	93973939	G	C	349	0.0164809	21176	5_prime_UTR_premature_start_codon_gain_variant	PROS1	NM_001314077.1:c.-190C>G	rs149028936	0.000599042	0.000710457	0.00109104	DM	Protein S deficiency	NA	Uncertain_significance
chr3	98580709	G	A	6	0.00028334	21176	missense_variant	CPOX	NM_000097.5:p.Arg447Cys/c.1339C>T	rs28931603	0.000199681	0.000365688	0.000302625	DM	Harderoporphyria	Pathogenic	Uncertain_significance
chr3	98581483	G	A	1	4.72233e-05	21176	missense_variant	CPOX	NM_000097.5:p.Arg401Trp/c.1201C>T	NA	NA	8.12189e-06	NA	DM	Harderoporphyria	NA	Uncertain_significance
chr3	98585633	T	C	1	4.72233e-05	21176	structural_interaction_variant	CPOX	:c.980A>G	rs587777271	NA	NA	NA	DM	Harderoporphyria	Pathogenic	Likely_pathogenic
chr3	101244742	G	T	1	4.72233e-05	21176	stop_gained	IMPG2	NM_016247.3:p.Ser530*/c.1589C>A	NA	NA	4.07332e-06	7.96381e-06	DM	Retinitis pigmentosa	NA	Uncertain_significance
chr3	105776498	G	A	14	0.000661126	21176	missense_variant	CBLB	NM_001321786.1:p.Ala183Val/c.548C>T	rs114627188	0.000199681	4.06402e-05	4.77829e-05	DM	Diabetes	NA	Uncertain_significance
chr3	119471337	C	T	1	4.72233e-05	21176	stop_gained	POGLUT1	NM_152305.2:p.Arg69*/c.205C>T	NA	NA	7.21485e-06	7.96381e-06	DM	Dowling-Degos disease	NA	Pathogenic
chr3	120641660	C	T	1	4.72233e-05	21176	structural_interaction_variant	HGD	:c.808G>A	rs120074174	NA	6.49472e-05	9.55657e-05	DM	Alkaptonuria	Pathogenic	Uncertain_significance
chr3	120647876	C	G	1	4.72233e-05	21176	splice_donor_variant+intron_variant	HGD	NM_000187.3:c.469+1G>C	NA	NA	NA	1.59276e-05	DM	Alkaptonuria	NA	Pathogenic
chr3	120647891	C	G	1	4.72233e-05	21176	missense_variant	HGD	NM_000187.3:p.Gly152Ala/c.455G>C	NA	NA	NA	NA	DM	Alkaptonuria	NA	Uncertain_significance
chr3	120674920	G	A	1	4.72233e-05	21176	missense_variant	HGD	NM_000187.3:p.Arg53Trp/c.157C>T	rs759435977	NA	4.06464e-06	7.96381e-06	DM	Alkaptonuria	NA	Uncertain_significance
chr3	121413264	G	A	1	4.72233e-05	21176	missense_variant	STXBP5L	NM_014980.2:p.Val1043Ile/c.3127G>A	rs767675000	NA	3.3178e-05	3.18552e-05	DM	Neurodegenerative disorder	Uncertain_significance	Uncertain_significance
chr3	121790112	G	A	8	0.000377786	21176	stop_gained	IQCB1	NM_001023570.3:p.Arg364*/c.1090C>T	rs727503968	NA	7.21803e-05	7.16743e-05	DM	Senior-Loken syndrome 5	Pathogenic	Pathogenic
chr3	121790208	G	A	1	4.72233e-05	21176	stop_gained	IQCB1	NM_001023570.3:p.Arg332*/c.994C>T	NA	NA	NA	7.96381e-06	DM	Senior-Loken syndrome 5	NA	Pathogenic
chr3	121993391	C	T	1	4.72233e-05	21176	missense_variant	ILDR1	NM_001199799.1:p.Arg453Gln/c.1358G>A	rs372564314	0.000199681	0.000120117	1.59276e-05	DM	Hearing impairment	NA	Likely_benign
chr3	121993883	A	C	1	4.72233e-05	21176	missense_variant	ILDR1	NM_001199799.1:p.Leu289Trp/c.866T>G	rs141450561	0.000199681	0.000315087	0.000286697	DM	Hearing loss	NA	Uncertain_significance
chr3	122007014	G	T	17	0.000802796	21176	missense_variant	ILDR1	NM_001199799.1:p.Pro69His/c.206C>A	rs754492545	NA	2.44002e-05	5.57467e-05	DM	Hearing loss	NA	Uncertain_significance
chr3	122254262	C	T	1	4.72233e-05	21176	stop_gained	CASR	NM_001178065.1:p.Arg25*/c.73C>T	rs201633414	NA	1.80477e-05	1.59276e-05	DM	Hypercalcaemia	Pathogenic/Likely_pathogenic	Likely_pathogenic
chr3	122257308	C	T	1	4.72233e-05	21176	missense_variant	CASR	NM_001178065.1:p.Thr138Met/c.413C>T	rs121909263	NA	NA	NA	DM	Hypercalcaemia	Pathogenic	Uncertain_significance
chr3	122284101	G	A	1	4.72233e-05	21176	missense_variant	CASR	NM_001178065.1:p.Arg726His/c.2177G>A	rs201670662	NA	1.62536e-05	NA	DM	Hypercalcaemia	Uncertain_significance	Uncertain_significance
chr3	122284208	C	T	1	4.72233e-05	21176	missense_variant	CASR	NM_001178065.1:p.Arg762Cys/c.2284C>T	rs193922434	NA	NA	NA	DM	Hypercalcaemia	Conflicting_interpretations_of_pathogenicity	Uncertain_significance
chr3	122284314	GCTT	G	1	4.72233e-05	21176	disruptive_inframe_deletion	CASR	NM_001178065.1:p.Phe800del/c.2397_2399delCTT	NA	NA	NA	NA	DM	Hypercalcaemia	NA	Uncertain_significance
chr3	124743926	G	C	13	0.000613903	21176	structural_interaction_variant	UMPS	:c.1285G>C	rs121917891	0.000199681	4.46744e-05	3.18552e-05	DM	Oroticaciduria 1	Pathogenic	Uncertain_significance
chr3	126498141	G	A	1	4.72233e-05	21176	missense_variant	UROC1	NM_001165974.1:p.Arg510Cys/c.1528C>T	rs137852795	0.000199681	4.32916e-05	3.98191e-05	DM	Urocanic aciduria	Pathogenic	Uncertain_significance
chr3	127599441	C	T	15	0.000708349	21176	missense_variant	MCM2	NM_004526.3:p.Arg44Cys/c.130C>T	rs375851208	NA	1.44285e-05	NA	DM	Hearing loss	Pathogenic	Uncertain_significance
chr3	128483288	G	A	3	0.00014167	21176	intron_variant	GATA2	NM_001145661.1:c.1017+572C>T	NA	NA	NA	NA	DM	NK-cell deficiency	NA	Uncertain_significance
chr3	128899450	G	A	1	4.72233e-05	21176	missense_variant	ACAD9	NM_014049.4:p.Arg266Gln/c.797G>A	rs387907042	NA	1.21852e-05	1.59276e-05	DM	Complex I deficiency	Pathogenic	Uncertain_significance
chr3	128906208	G	A	1	4.72233e-05	21176	missense_variant	ACAD9	NM_014049.4:p.Glu413Lys/c.1237G>A	rs149753643	0.000199681	1.62464e-05	NA	DM	Complex I deficiency	Pathogenic	Uncertain_significance
chr3	128909019	C	T	1	4.72233e-05	21176	missense_variant	ACAD9	NM_014049.4:p.Arg469Trp/c.1405C>T	rs139145143	0.000199681	0.000375373	0.000477829	DM	Riboflavin responsive complex 1 deficiency	Uncertain_significance	Uncertain_significance
chr3	129061951	T	C	2	9.44465e-05	21176	missense_variant	GP9	NM_000174.4:p.Phe71Ser/c.212T>C	rs121918037	NA	NA	7.96381e-06	DM	Bernard-Soulier syndrome	Pathogenic	Uncertain_significance
chr3	129528766	GC	G	4	0.000188893	21176	frameshift_variant	RHO	NM_000539.3:p.Phe13fs/c.36delC	NA	NA	7.21522e-06	4.77829e-05	DM	Retinitis pigmentosa	NA	Pathogenic
chr3	129528794	C	T	3	0.00014167	21176	missense_variant	RHO	NM_000539.3:p.Arg21Cys/c.61C>T	NA	NA	4.06088e-06	NA	DM	Retinitis pigmentosa	NA	Likely_pathogenic
chr3	129529008	C	T	3	0.00014167	21176	missense_variant	RHO	NM_000539.3:p.Thr92Ile/c.275C>T	NA	NA	NA	NA	DM	Retinitis pigmentosa	NA	Likely_pathogenic
chr3	129529035	G	A	1	4.72233e-05	21176	missense_variant	RHO	NM_000539.3:p.Gly101Glu/c.302G>A	rs759945007	NA	8.13974e-06	NA	DM	Retinitis pigmentosa	NA	Likely_pathogenic
chr3	129530923	G	A	2	9.44465e-05	21176	missense_variant	RHO	NM_000539.3:p.Val137Met/c.409G>A	rs778626065	NA	1.44288e-05	NA	DM	Retinitis pigmentosa	NA	Uncertain_significance
chr3	129532298	C	T	2	9.44465e-05	21176	missense_variant	RHO	NM_000539.3:p.Thr193Met/c.578C>T	rs373974298	NA	3.60831e-05	0.000111493	DM	Retinitis pigmentosa	NA	Likely_pathogenic
chr3	129532348	G	T	3	0.00014167	21176	missense_variant	RHO	NM_000539.3:p.Val210Phe/c.628G>T	rs768616082	NA	1.21908e-05	7.96381e-06	DM	Retinitis pigmentosa	NA	Uncertain_significance
chr3	129532770	C	T	1	4.72233e-05	21176	stop_gained+splice_region_variant	RHO	NM_000539.3:p.Gln312*/c.934C>T	NA	NA	NA	NA	DM	Retinitis pigmentosa	NA	Pathogenic
chr3	130965010	A	G	1	4.72233e-05	21176	missense_variant	ATP2C1	NM_001199180.1:p.Thr397Ala/c.1189A>G	NA	NA	1.08571e-05	3.98191e-05	DM	Hailey-Hailey disease	NA	Uncertain_significance
chr3	130996026	T	C	195	0.00920854	21176	intron_variant	ATP2C1	NM_001199180.1:c.2160-17T>C	rs117316812	0.00119808	0.000649161	0.000692852	DM	Hailey-Hailey disease	NA	Uncertain_significance
chr3	132522838	C	T	1	4.72233e-05	21176	missense_variant	DNAJC13	NM_001329126.1:p.Thr1900Met/c.5699C>T	rs145242123	0.000599042	0.00157529	0.00119457	DM	Parkinson disease	NA	Uncertain_significance
chr3	132683433	G	A	2	9.44465e-05	21176	missense_variant	NPHP3	NM_153240.4:p.Ala1221Val/c.3662C>T	rs202048210	0.000599042	0.000267144	0.000111493	DM	Nephronophthisis 3	Uncertain_significance	Uncertain_significance
chr3	132689263	CCT	C	2	9.44465e-05	21176	splice_acceptor_variant+intron_variant	NPHP3	NM_153240.4:c.2694-2_2694-1delAG	rs751527253	NA	0.00027788	0.000207059	DM	Meckel-Gruber-like syndrome	Pathogenic	Pathogenic
chr3	132692760	A	G	3	0.00014167	21176	missense_variant	NPHP3	NM_153240.4:p.Leu790Pro/c.2369T>C	rs398124546	NA	2.03105e-05	7.96381e-06	DM	Nephronophthisis-related ciliopathy	Likely_pathogenic	Uncertain_significance
chr3	132696770	T	C	210	0.00991689	21176	missense_variant	NPHP3	NM_153240.4:p.Asn711Ser/c.2132A>G	rs117872197	0.00179712	0.000681759	0.000653033	DM	Nephronophthisis	NA	Uncertain_significance
chr3	132708187	G	A	1	4.72233e-05	21176	missense_variant	NPHP3	NM_153240.4:p.Arg397Cys/c.1189C>T	rs141477666	0.000399361	0.00301626	0.00301032	DM	Nephronophthisis 3	Conflicting_interpretations_of_pathogenicity	Likely_benign
chr3	132722202	C	T	8	0.000379651	21072	missense_variant	NPHP3	NM_153240.4:p.Ala52Thr/c.154G>A	rs145643112	0.00419329	0.0136697	0.00908671	DM	Nephronophthisis 3	Benign/Likely_benign	Likely_benign
chr3	133775570	C	T	1	4.72233e-05	21176	missense_variant	TF	NM_001063.3:p.Arg609Trp/c.1825C>T	NA	NA	NA	1.59276e-05	DM	Hypochromic microcytic anaemia & haemosiderosis	Likely_pathogenic	Uncertain_significance
chr3	133935781	G	A	1	4.72233e-05	21176	stop_gained	SLCO2A1	NM_005630.2:p.Arg603*/c.1807C>T	rs776813259	NA	3.72002e-05	NA	DM	Hypertrophic osteoarthropathy	Pathogenic	Pathogenic
chr3	133942713	G	T	1	4.72233e-05	21176	stop_gained	SLCO2A1	NM_005630.2:p.Ser506*/c.1517C>A	rs142346133	NA	4.07342e-06	NA	DM	Hypertrophic osteoarthropathy	NA	Pathogenic
chr3	133945184	C	A	1	4.72233e-05	21176	missense_variant	SLCO2A1	NM_005630.2:p.Val458Phe/c.1372G>T	NA	NA	NA	NA	DM	Multiple ulcers of the small intestine	NA	Uncertain_significance
chr3	133947445	C	T	5	0.000236116	21176	missense_variant+splice_region_variant	SLCO2A1	NM_005630.2:p.Gly369Asp/c.1106G>A	rs200316980	0.000399361	6.21422e-05	1.59276e-05	DM	Hypertrophic osteoarthropathy	NA	Uncertain_significance
chr3	133948701	C	T	5	0.000236116	21176	splice_acceptor_variant+intron_variant	SLCO2A1	NM_005630.2:c.941-1G>A	rs767233599	NA	7.25126e-06	7.96381e-06	DM	Hypertrophic osteoarthropathy	NA	Pathogenic
chr3	133948892	C	T	6	0.00028334	21176	splice_donor_variant+intron_variant	SLCO2A1	NM_005630.2:c.940+1G>A	rs765249238	NA	3.24865e-05	NA	DM	Hypertrophic osteoarthropathy	Pathogenic	Pathogenic
chr3	133951231	G	A	1	4.72233e-05	21176	stop_gained	SLCO2A1	NM_005630.2:p.Arg280*/c.838C>T	rs776950947	NA	8.12334e-06	NA	DM	Hypertrophic osteoarthropathy	NA	Pathogenic
chr3	133953723	C	T	3	0.00014167	21176	missense_variant	SLCO2A1	NM_005630.2:p.Gly222Arg/c.664G>A	rs774795340	NA	NA	NA	DM	Hypertrophic osteoarthropathy	Pathogenic	Uncertain_significance
chr3	133954980	G	A	1	4.72233e-05	21176	missense_variant	SLCO2A1	NM_005630.2:p.Ser204Leu/c.611C>T	rs555934769	0.000199681	3.65996e-05	2.38914e-05	DM	Hypertrophic osteoarthropathy	NA	Uncertain_significance
chr3	136256586	G	A	1	4.72233e-05	21176	missense_variant	PCCB	NM_001178014.1:p.Gly112Asp/c.335G>A	rs202247818	NA	NA	NA	DM	Propionic acidaemia	Pathogenic	Uncertain_significance
chr3	136256588	C	T	1	4.72233e-05	21176	stop_gained	PCCB	NM_001178014.1:p.Arg113*/c.337C>T	rs186031457	0.000199681	2.84257e-05	2.38914e-05	DM	Propionic acidaemia	Pathogenic	Pathogenic
chr3	136262006	G	A	1	4.72233e-05	21176	missense_variant	PCCB	NM_001178014.1:p.Gly182Arg/c.544G>A	NA	NA	NA	NA	DM	Propionic acidaemia	NA	Uncertain_significance
chr3	136298022	G	GC	1	4.72233e-05	21176	frameshift_variant	PCCB	NM_001178014.1:p.Leu300fs/c.898dupC	rs769968548	NA	4.06081e-06	2.38914e-05	DM	Propionic acidaemia	NA	Pathogenic
chr3	136317061	T	C	8	0.000377786	21176	missense_variant	PCCB	NM_001178014.1:p.Ser383Pro/c.1147T>C	rs770341883	NA	3.24876e-05	7.96381e-06	DM	Propionic acidaemia	NA	Uncertain_significance
chr3	136327184	C	T	3	0.00014167	21176	missense_variant	PCCB	NM_001178014.1:p.Arg430Trp/c.1288C>T	rs121964959	NA	2.52947e-05	2.38914e-05	DM	Propionic acidaemia	Pathogenic	Likely_pathogenic
chr3	136327185	G	A	2	9.44465e-05	21176	missense_variant	PCCB	NM_001178014.1:p.Arg430Gln/c.1289G>A	rs778742647	NA	2.89063e-05	4.77829e-05	DM	Propionic acidaemia	NA	Uncertain_significance
chr3	136327209	C	T	4	0.000188893	21176	missense_variant	PCCB	NM_001178014.1:p.Ala438Val/c.1313C>T	NA	NA	NA	NA	DM	Propionic acidaemia	NA	Uncertain_significance
chr3	136327244	A	C	1	4.72233e-05	21176	missense_variant	PCCB	NM_001178014.1:p.Ile450Leu/c.1348A>C	NA	NA	NA	NA	DM	Propionic acidaemia	NA	Uncertain_significance
chr3	136327635	C	T	1	4.72233e-05	21176	missense_variant+splice_region_variant	PCCB	NM_001178014.1:p.Ala454Val/c.1361C>T	rs751538672	NA	2.52691e-05	1.59276e-05	DM	Propionic acidaemia	NA	Uncertain_significance
chr3	136327647	C	T	1	4.72233e-05	21176	missense_variant	PCCB	NM_001178014.1:p.Ala458Val/c.1373C>T	NA	NA	NA	NA	DM	Propionic acidaemia	NA	Uncertain_significance
chr3	136328761	G	A	2	9.44465e-05	21176	missense_variant	PCCB	NM_001178014.1:p.Ala488Thr/c.1462G>A	rs775563122	NA	1.2205e-05	NA	DM	Propionic acidaemia	Uncertain_significance	Uncertain_significance
chr3	136328859	T	C	1	4.72233e-05	21176	splice_donor_variant+intron_variant	PCCB	NM_001178014.1:c.1558+2T>C	rs879253816	NA	NA	NA	DM	Propionic acidaemia	Pathogenic	Pathogenic
chr3	136329928	CCTT	C	1	4.72233e-05	21176	disruptive_inframe_deletion	PCCB	NM_001178014.1:p.Ser530del/c.1587_1589delTTC	NA	NA	NA	NA	DM	Propionic acidaemia	NA	Uncertain_significance
chr3	138944973	G	T	3	0.00014167	21176	3_prime_UTR_variant	FOXL2	NM_023067.3:c.*619C>A	rs180829214	0.00299521	0.00295244	0.00332091	DM	Blepharophimosis/ptosis/epicanthus inversus syndrome	NA	Benign
chr3	148741880	C	T	2	9.44465e-05	21176	missense_variant	AGTR1	NM_004835.4:p.Thr317Met/c.950C>T	rs104893677	NA	NA	2.38914e-05	DM	Renal tubular dysgenesis	Pathogenic	Uncertain_significance
chr3	148996462	G	C	4	0.000188893	21176	structural_interaction_variant	GYG1	:c.304G>C	rs143137713	0.000399361	0.00102492	0.00124235	DM	Glycogenin 1 deficiency	Likely_pathogenic	Uncertain_significance
chr3	149185366	G	A	1	4.72233e-05	21176	missense_variant	CP	NM_000096.3:p.Arg720Trp/c.2158C>T	rs145784949	NA	0.000205663	0.000246878	DM	Aceruloplasminaemia	Uncertain_significance	Uncertain_significance
chr3	150928016	G	A	1	4.72233e-05	21176	stop_gained	CLRN1	NM_001195794.1:p.Arg220*/c.658C>T	rs373208120	NA	2.88965e-05	7.96381e-06	DM	Usher syndrome 3	Pathogenic	Pathogenic
chr3	150928132	A	AT	1	4.72233e-05	21176	frameshift_variant	CLRN1	NM_001195794.1:p.Ile181fs/c.541dupA	rs746523071	NA	8.15388e-06	7.96381e-06	DM	Usher syndrome 3a	Likely_pathogenic	Uncertain_significance
chr3	150972450	A	G	12	0.000566679	21176	splice_region_variant+intron_variant	CLRN1	NM_001195794.1:c.253+6T>C	NA	NA	8.12671e-06	1.59276e-05	DM	Retinal dystrophy	NA	Uncertain_significance
chr3	150972560	G	T	1	4.72233e-05	21176	stop_gained	CLRN1	NM_001195794.1:p.Ser50*/c.149C>A	NA	NA	NA	NA	DM	Retinal dystrophy	NA	Pathogenic
chr3	151338053	G	A	1	4.72233e-05	21176	missense_variant	P2RY12	NM_022788.4:p.Arg265Trp/c.793C>T	rs121917886	NA	1.22178e-05	3.18552e-05	DM	Platelet ADP receptor defect	Pathogenic	Likely_pathogenic
chr3	155116987	G	A	1	4.72233e-05	21176	splice_donor_variant+intron_variant	MME	NM_000902.3:c.654+1G>A	NA	NA	NA	NA	DM	Charcot-Marie-Tooth disease 2	Pathogenic	Pathogenic
chr3	155118744	A	G	2	9.44465e-05	21176	splice_acceptor_variant+intron_variant	MME	NM_000902.3:c.655-2A>G	rs765591205	NA	4.1282e-05	7.96381e-06	DM	Charcot-Marie-Tooth disease 2	Pathogenic	Pathogenic
chr3	155143482	CGTT	C	1	4.72233e-05	21176	conservative_inframe_deletion	MME	NM_000902.3:p.Cys411del/c.1231_1233delTGT	NA	NA	NA	NA	DM	Charcot-Marie-Tooth disease 2	NA	Uncertain_significance
chr3	155144383	C	T	2	9.44465e-05	21176	stop_gained	MME	NM_000902.3:p.Arg448*/c.1342C>T	rs149905705	NA	7.59702e-05	7.96381e-05	DM	Fetomaternal alloimmunisation	Pathogenic	Pathogenic
chr3	158646911	TG	T	2	9.44465e-05	21176	frameshift_variant	GFM1	NM_001308164.1:p.Gly180fs/c.539delG	NA	NA	NA	7.96381e-06	DM	Combined oxidative phosphorylation deficiency	NA	Pathogenic
chr3	158684521	CAG	C	2	9.44465e-05	21176	splice_acceptor_variant+intron_variant	GFM1	NM_001308164.1:c.1822-2_1822-1delAG	NA	NA	4.06544e-06	NA	DM	Combined oxidative phosphorylation deficiency	NA	Pathogenic
chr3	165829680	G	A	9	0.000425009	21176	stop_gained	BCHE	NM_000055.3:p.Arg452*/c.1354C>T	rs530517316	0.000199681	5.78122e-05	7.96381e-05	DM	Hypocholinesterasaemia	NA	Uncertain_significance
chr3	165829794	G	A	29	0.00136947	21176	missense_variant	BCHE	NM_000055.3:p.Arg414Cys/c.1240C>T	rs745364489	NA	4.34471e-05	1.59276e-05	DM	Hypocholinesterasaemia	NA	Uncertain_significance
chr3	165829857	C	G	19	0.000897242	21176	missense_variant	BCHE	NM_000055.3:p.Gly393Arg/c.1177G>C	rs115129687	0.000399361	0.000126779	5.57467e-05	DM	Cholinesterasaemia	Conflicting_interpretations_of_pathogenicity	Uncertain_significance
chr3	165830006	G	GT	11	0.000519456	21176	frameshift_variant	BCHE	NM_000055.3:p.Thr343fs/c.1027dupA	rs754214624	NA	9.4291e-05	7.96381e-05	DM	Hypocholinesterasaemia	Likely_pathogenic	Uncertain_significance
chr3	165830007	T	A	21	0.000992063	21168	missense_variant	BCHE	NM_000055.3:p.Thr343Ser/c.1027A>T	rs537434945	0.000199681	0.000163248	0.000119457	DM	Butyrylcholinesterase deficiency	NA	Uncertain_significance
chr3	165830150	T	C	6	0.00028334	21176	missense_variant	BCHE	NM_000055.3:p.Lys295Arg/c.884A>G	rs115624085	0.000199681	0.000122223	7.96381e-06	DM	Butyrylcholinesterase deficiency	Likely_pathogenic	Uncertain_significance
chr3	165830349	C	T	1	4.72233e-05	21176	missense_variant	BCHE	NM_000055.3:p.Ala229Thr/c.685G>A	NA	NA	NA	NA	DM	Butyrylcholinesterase deficiency	NA	Uncertain_significance
chr3	165830632	A	AT	16	0.000755572	21176	frameshift_variant	BCHE	NM_000055.3:p.Asn134fs/c.401dupA	rs764588882	NA	7.95073e-05	7.16743e-05	DM	Hypocholinesterasaemia	NA	Uncertain_significance
chr3	165830652	G	A	1	4.72233e-05	21176	missense_variant	BCHE	NM_000055.3:p.Pro128Ser/c.382C>T	rs3732880	NA	4.06759e-06	NA	DM	Butyrylcholinesterase deficiency	NA	Uncertain_significance
chr3	165830852	T	C	2	9.44465e-05	21176	missense_variant	BCHE	NM_000055.3:p.Tyr61Cys/c.182A>G	rs116097205	NA	1.44459e-05	7.96381e-06	DM	Butyrylcholinesterase deficiency	NA	Uncertain_significance
chr3	169765024	T	C	1	4.72233e-05	21176	downstream_gene_variant	ACTRT3	NM_032487.4:c.*2408A>G	rs199422261	NA	2.69563e-05	4.77829e-05	DM	Dyskeratosis congenita	Uncertain_significance	Uncertain_significance
chr3	169765159	G	C	13	0.000613903	21176	downstream_gene_variant	ACTRT3	NM_032487.4:c.*2273C>G	rs540289812	0.000399361	0.00081242	0.00066896	DM	Paroxysmal nocturnal haemoglobinuria	NA	Likely_benign
chr3	170480891	C	A	175	0.00826407	21176	missense_variant	SLC7A14	NM_020949.2:p.Cys464Phe/c.1391G>T	rs79668755	0.00279553	0.000974251	0.000653033	DM	Retinitis pigmentosa	Pathogenic	Uncertain_significance
chr3	170483441	C	T	636	0.030034	21176	missense_variant	SLC7A14	NM_020949.2:p.Gly330Arg/c.988G>A	rs2276717	0.00339457	0.00167395	0.0021343	DM	Retinitis pigmentosa	Pathogenic	Uncertain_significance
chr3	171005284	C	T	1	4.72233e-05	21176	splice_donor_variant+intron_variant	SLC2A2	NM_000340.1:c.963+1G>A	rs371977235	NA	8.16133e-06	7.96381e-06	DM	Fanconi-Bickel syndrome	Pathogenic	Pathogenic
chr3	171007171	C	T	2	9.44465e-05	21176	missense_variant	SLC2A2	NM_000340.1:p.Val197Ile/c.589G>A	rs121909741	NA	4.3465e-05	0.00010353	DM	Diabetes	Uncertain_significance	Uncertain_significance
chr3	172448091	G	A	2	9.44465e-05	21176	missense_variant	GHSR	NM_198407.2:p.Pro108Leu/c.323C>T	rs752565297	NA	4.06716e-06	NA	DM	Short stature	NA	Uncertain_significance
chr3	172448304	AGCT	A	15	0.000708349	21176	disruptive_inframe_deletion	GHSR	NM_198407.2:p.Gln36del/c.107_109delAGC	rs754896970	NA	5.56541e-05	4.77829e-05	DM	Short stature	NA	Uncertain_significance
chr3	173019486	C	T	2	9.44465e-05	21176	missense_variant+splice_region_variant	SPATA16	NM_031955.5:p.Arg283Gln/c.848G>A	rs137853118	NA	0.000310324	0.000262806	DM	Globozoospermia	Pathogenic	Uncertain_significance
chr3	180659758	CAG	C	1	4.72233e-05	21176	frameshift_variant	CCDC39	NM_181426.1:p.Leu176fs/c.526_527delCT	rs780175755	NA	1.63564e-05	1.59276e-05	DM	Primary ciliary dyskinesia	Pathogenic	Pathogenic
chr3	181713055	C	A	3	0.00014167	21176	missense_variant	SOX2	NM_003106.3:p.Thr232Asn/c.695C>A	rs766630697	NA	1.65773e-05	NA	DM	Ocular coloboma	NA	Uncertain_significance
chr3	183020213	G	A	71	0.00335285	21176	missense_variant	MCCC1	NM_020166.4:p.Pro632Ser/c.1894C>T	rs142867987	0.000599042	0.000382555	0.000342444	DM	3-methylcrotonyl-CoA carboxylase deficiency	Uncertain_significance	Uncertain_significance
chr3	183022488	AT	A	1	4.72233e-05	21176	frameshift_variant	MCCC1	NM_020166.4:p.Lys599fs/c.1797delA	NA	NA	NA	NA	DM	3-methylcrotonyl-CoA carboxylase deficiency	NA	Pathogenic
chr3	183033992	G	GT	1	4.72233e-05	21176	frameshift_variant+splice_region_variant	MCCC1	NM_020166.4:p.Asn560fs/c.1679dupA	NA	NA	NA	7.96381e-06	DM	3-methylcrotonyl-CoA carboxylase deficiency	Pathogenic	Pathogenic
chr3	183037421	T	G	6274	0.296279	21176	missense_variant	MCCC1	NM_020166.4:p.His464Pro/c.1391A>C	rs2270968	0.464856	0.623995	0.548006	DM	3-methylcrotonyl-CoA carboxylase deficiency	Benign	Benign
chr3	183039072	C	T	2	9.44465e-05	21176	missense_variant	MCCC1	NM_020166.4:p.Arg444His/c.1331G>A	rs768785753	NA	2.88634e-05	3.18552e-05	DM	3-methylcrotonyl-CoA carboxylase deficiency	NA	Uncertain_significance
chr3	183041709	TA	T	2	9.44465e-05	21176	frameshift_variant	MCCC1	NM_020166.4:p.Ile375fs/c.1124delT	NA	NA	NA	NA	DM	3-methylcrotonyl-CoA carboxylase deficiency	NA	Likely_pathogenic
chr3	183041738	C	T	9	0.000425009	21176	missense_variant	MCCC1	NM_020166.4:p.Glu366Lys/c.1096G>A	rs201386261	0.000199681	2.03123e-05	7.96381e-06	DM	3-methylcrotonyl-CoA carboxylase deficiency	NA	Uncertain_significance
chr3	183057321	T	C	2	9.44465e-05	21176	missense_variant	MCCC1	NM_020166.4:p.Glu288Gly/c.863A>G	rs746500530	NA	3.03928e-05	NA	DM	3-methylcrotonyl-CoA carboxylase deficiency	Uncertain_significance	Uncertain_significance
chr3	183057343	G	A	2	9.44465e-05	21176	stop_gained	MCCC1	NM_020166.4:p.Arg281*/c.841C>T	rs185741664	0.000199681	4.1854e-05	1.59276e-05	DM	Elevated 3-hydroxyisovalerylcarnitine / 3-methylcrotonylglycine levels	Pathogenic	Pathogenic
chr3	183071066	G	A	1	4.72233e-05	21176	missense_variant	MCCC1	NM_020166.4:p.Arg232Trp/c.694C>T	rs727504004	NA	NA	7.96381e-06	DM	3-methylcrotonyl-CoA carboxylase deficiency	Uncertain_significance	Uncertain_significance
chr3	183071205	C	A	4	0.000188893	21176	splice_region_variant+intron_variant	MCCC1	NM_020166.4:c.639+5G>T	rs768630906	NA	4.3291e-05	NA	DM	3-methylcrotonyl-CoA carboxylase deficiency	NA	Uncertain_significance
chr3	183071208	A	T	7	0.000330563	21176	splice_donor_variant+intron_variant	MCCC1	NM_020166.4:c.639+2T>A	rs199914879	0.000199681	1.08232e-05	3.98191e-05	DM	3-methylcrotonyl-CoA carboxylase deficiency	Pathogenic	Pathogenic
chr3	183086767	C	T	1	4.72233e-05	21176	missense_variant	MCCC1	NM_020166.4:p.Gly99Ser/c.295G>A	rs375244642	NA	2.43871e-05	3.98191e-05	DM	3-methylcrotonyl-CoA carboxylase deficiency	NA	Uncertain_significance
chr3	184137637	G	A	1	4.72233e-05	21176	missense_variant	EIF2B5	NM_003907.2:p.Arg113His/c.338G>A	rs113994049	0.000199681	0.000230867	0.000278733	DM	Leukoencephalopathy with vanishing white matter	Pathogenic	Pathogenic
chr3	184137705	C	T	1	4.72233e-05	21176	missense_variant	EIF2B5	NM_003907.2:p.Arg136Cys/c.406C>T	rs113994051	NA	4.06062e-06	NA	DM	Leukoencephalopathy with vanishing white matter	NA	Uncertain_significance
chr3	184137975	G	A	1	4.72233e-05	21176	missense_variant	EIF2B5	NM_003907.2:p.Arg195His/c.584G>A	rs113994054	0.000199681	2.16508e-05	1.59276e-05	DM	Leukoencephalopathy with vanishing white matter	Pathogenic	Uncertain_significance
chr3	184138055	C	T	3	0.00014167	21176	missense_variant	EIF2B5	NM_003907.2:p.Arg222Trp/c.664C>T	rs151061485	NA	4.0699e-06	4.77829e-05	DM	Vanishing white matter disease	NA	Uncertain_significance
chr3	184140120	G	A	1	4.72233e-05	21176	missense_variant	EIF2B5	NM_003907.2:p.Arg269Gln/c.806G>A	rs113994057	NA	4.06072e-06	NA	DM	Vanishing white matter disease & peripheral neuropathy	NA	Uncertain_significance
chr3	184142032	C	T	1	4.72233e-05	21176	stop_gained	EIF2B5	NM_003907.2:p.Arg422*/c.1264C>T	rs113994076	NA	4.06081e-06	NA	DM	Leukoencephalopathy with vanishing white matter	NA	Uncertain_significance
chr3	184327400	C	T	2	9.44465e-05	21176	missense_variant	EIF4G1	NM_001194946.1:p.Arg1212Cys/c.3634C>T	rs776741558	NA	4.08898e-05	1.59276e-05	DM	Parkinson disease	NA	Uncertain_significance
chr3	184352330	C	T	1	4.72233e-05	21176	missense_variant+splice_region_variant	CLCN2	NM_004366.5:p.Ser758Asn/c.2273G>A	rs753380048	NA	4.06213e-06	NA	DM	Epilepsy	Uncertain_significance	Uncertain_significance
chr3	184352798	G	A	1	4.72233e-05	21176	missense_variant	CLCN2	NM_004366.5:p.Ser719Leu/c.2156C>T	rs138573287	NA	3.62056e-05	3.98191e-05	DM	Idiopathic epilepsy	NA	Uncertain_significance
chr3	184355720	CA	C	1	4.72233e-05	21176	frameshift_variant	CLCN2	NM_004366.5:p.Gly382fs/c.1143delT	rs863225252	NA	1.08292e-05	3.18552e-05	DM	Leukoencephalopathy with white matter oedema	Pathogenic	Pathogenic
chr3	184358977	C	T	1	4.72233e-05	21176	missense_variant+splice_region_variant	CLCN2	NM_004366.5:p.Arg73His/c.218G>A	rs144412275	0.000798722	0.00258901	0.00116272	DM	Epilepsy	Uncertain_significance	Uncertain_significance
chr3	185519286	G	T	20	0.000944465	21176	missense_variant	LIPH	NM_139248.2:p.His248Asn/c.742C>A	rs201868115	0.000399361	8.29977e-05	7.96381e-05	DM	Hypotrichosis	Pathogenic	Uncertain_significance
chr3	185519292	A	T	8	0.000377786	21176	missense_variant	LIPH	NM_139248.2:p.Cys246Ser/c.736T>A	rs201249971	0.000399361	0.000154405	4.77829e-05	DM	Hypotrichosis	Likely_pathogenic	Uncertain_significance
chr3	185534854	G	A	5	0.000236116	21176	stop_gained	LIPH	NM_139248.2:p.Arg110*/c.328C>T	rs768448663	NA	3.60745e-05	7.96381e-06	DM	Hypotrichosis	Pathogenic	Pathogenic
chr3	186539542	T	C	4	0.000188893	21176	missense_variant	CRYGS	NM_017541.3:p.Asp26Gly/c.77A>G	rs143507827	0.000199681	0.000512291	0.000222987	DM	Cataract	NA	Uncertain_significance
chr3	186853222	G	A	1	4.72233e-05	21176	missense_variant	ADIPOQ	NM_001177800.1:p.Arg55His/c.164G>A	rs143606172	NA	6.56929e-05	5.57467e-05	DM	Diabetes	NA	Uncertain_significance
chr3	186853243	CT	C	5	0.000236116	21176	frameshift_variant	ADIPOQ	NM_001177800.1:p.Gly63fs/c.186delT	rs767824555	NA	8.42687e-06	7.96381e-06	DM	Adiponectin deficiency	NA	Uncertain_significance
chr3	189738739	C	T	2	9.44465e-05	21176	missense_variant	TP63	NM_003722.4:p.Arg97Cys/c.289C>T	rs121908848	NA	8.13676e-06	1.59276e-05	DM	Split-hand/split-foot malformation	Pathogenic	Uncertain_significance
chr3	189864380	G	A	1	4.72233e-05	21176	missense_variant	TP63	NM_003722.4:p.Arg243Gln/c.728G>A	rs121908836	NA	NA	1.59276e-05	DM	EEC syndrome	Pathogenic	Likely_pathogenic
chr3	190402352	C	T	1	4.72233e-05	21176	stop_gained	CLDN16	NM_006580.3:p.Arg114*/c.340C>T	rs753901053	NA	1.62438e-05	7.96381e-06	DM	Hypomagnesemia with hypercalciuria and nephrocalcinosis	NA	Pathogenic
chr3	190402377	CA	C	1	4.72233e-05	21176	frameshift_variant	CLDN16	NM_006580.3:p.Asn123fs/c.368delA	NA	NA	NA	NA	DM	Hypomagnesemia with hypercalciuria and nephrocalcinosis	NA	Likely_pathogenic
chr3	190402397	C	T	1	4.72233e-05	21176	missense_variant	CLDN16	NM_006580.3:p.Arg129Cys/c.385C>T	NA	NA	4.06111e-06	NA	DM	Hypomagnesemia with hypercalciuria and nephrocalcinosis	NA	Uncertain_significance
chr3	190402444	G	A	2	9.44465e-05	21176	splice_region_variant+intron_variant	CLDN16	NM_006580.3:c.427+5G>A	rs751959432	NA	1.44358e-05	2.38914e-05	DM	Hypomagnesemia with hypercalciuria and nephrocalcinosis	NA	Uncertain_significance
chr3	190404873	C	T	1	4.72233e-05	21176	missense_variant	CLDN16	NM_006580.3:p.Pro180Leu/c.539C>T	rs140829596	NA	5.05043e-05	0.000238914	DM	Hypomagnesemia with hypercalciuria and nephrocalcinosis	NA	Uncertain_significance
chr3	190408314	G	A	1	4.72233e-05	21176	missense_variant+splice_region_variant	CLDN16	NM_006580.3:p.Gly198Asp/c.593G>A	rs104893723	NA	4.06375e-06	NA	DM	Hypomagnesemia with hypercalciuria and nephrocalcinosis	Pathogenic	Uncertain_significance
chr3	190408436	G	A	1	4.72233e-05	21176	missense_variant	CLDN16	NM_006580.3:p.Gly239Arg/c.715G>A	rs104893721	NA	7.21527e-06	NA	DM	Hypomagnesemia with hypercalciuria and nephrocalcinosis	Pathogenic	Likely_pathogenic
chr3	193614974	C	T	1	4.72233e-05	21176	missense_variant	OPA1	NM_130837.2:p.Thr95Met/c.284C>T	rs201214736	NA	0.000156536	8.76019e-05	DM	Optic atrophy 1	NA	Uncertain_significance
chr3	193626153	G	A	1	4.72233e-05	21176	missense_variant	OPA1	NM_130837.2:p.Arg247His/c.740G>A	rs138350727	NA	3.24725e-05	2.38914e-05	DM	Optic neuropathy	Pathogenic	Uncertain_significance
chr3	193643038	G	A	2	9.44465e-05	21176	missense_variant	OPA1	NM_130837.2:p.Val432Ile/c.1294G>A	rs780922750	NA	1.62817e-05	1.59276e-05	DM	Optic atrophy	NA	Uncertain_significance
chr3	193645574	A	G	2	9.44465e-05	21176	missense_variant	OPA1	NM_130837.2:p.Lys544Glu/c.1630A>G	rs201301622	0.000199681	8.14253e-06	NA	DM	Optic neuropathy	NA	Uncertain_significance
chr3	193648076	G	A	1	4.72233e-05	21176	missense_variant	OPA1	NM_130837.2:p.Arg626His/c.1877G>A	rs140606054	NA	4.33226e-05	7.96381e-05	DM	Optic atrophy 1	Uncertain_significance	Uncertain_significance
chr3	193667256	C	T	2	9.44465e-05	21176	missense_variant	OPA1	NM_130837.2:p.Arg987Cys/c.2959C>T	rs145710079	NA	1.80375e-05	3.18552e-05	DM	Optic atrophy	NA	Uncertain_significance
chr3	196238801	AG	A	1	4.72233e-05	21176	frameshift_variant	PCYT1A	NM_001312673.1:p.Ser331fs/c.990delC	rs587777193	NA	6.81521e-05	6.37105e-05	DM	Spondylometaphyseal dysplasia with cone-rod dystrophy	Pathogenic	Pathogenic
chr3	196487566	G	A	3	0.00014167	21176	stop_gained	RNF168	NM_152617.3:p.Arg131*/c.391C>T	rs201915239	NA	1.21921e-05	2.38914e-05	DM	RNF168 deficiency	Likely_pathogenic	Pathogenic
chr3	197194534	A	G	28	0.00132225	21176	missense_variant	DLG1	NM_004087.2:p.Ile125Thr/c.374T>C	rs527829647	0.000199681	4.42742e-05	5.57467e-05	DM	Crohn's disease	NA	Uncertain_significance
chr4	625846	C	T	8	0.000377786	21176	missense_variant	PDE6B	NM_000283.3:p.Arg74Cys/c.220C>T	rs144590560	NA	0.000524032	0.000445973	DM	Retinitis pigmentosa	NA	Uncertain_significance
chr4	656899	G	A	2	9.44465e-05	21176	stop_gained	PDE6B	NM_000283.3:p.Trp378*/c.1133G>A	NA	NA	2.53361e-05	NA	DM	Retinitis pigmentosa	NA	Pathogenic
chr4	656985	G	A	24	0.00113336	21176	missense_variant	PDE6B	NM_000283.3:p.Gly407Arg/c.1219G>A	rs60635284	0.000798722	0.000130083	0.000127421	DM	Retinal dystrophy	NA	Uncertain_significance
chr4	662188	C	T	3	0.00014167	21176	missense_variant	PDE6B	NM_000283.3:p.His557Tyr/c.1669C>T	rs121918581	NA	3.08578e-05	NA	DM	Retinitis pigmentosa	Pathogenic	Uncertain_significance
chr4	662218	C	T	1	4.72233e-05	21176	stop_gained	PDE6B	NM_000283.3:p.Gln567*/c.1699C>T	rs772057239	NA	1.09577e-05	1.59276e-05	DM	Retinitis pigmentosa	NA	Uncertain_significance
chr4	662597	C	T	16	0.000755572	21176	missense_variant	PDE6B	NM_000283.3:p.Thr604Ile/c.1811C>T	rs752738349	NA	0.000119168	3.98191e-05	DM	Retinitis pigmentosa	Uncertain_significance	Uncertain_significance
chr4	664945	G	A	1	4.72233e-05	21176	splice_donor_variant+intron_variant	PDE6B	NM_000283.3:c.2193+1G>A	rs727504075	NA	6.50037e-05	3.18552e-05	DM	Retinitis pigmentosa	Pathogenic	Pathogenic
chr4	987086	T	C	1	4.82672e-05	20718	start_lost	IDUA	NM_000203.4:p.Met1?/c.2T>C	rs753767675	NA	9.32749e-06	NA	DM	Mucopolysaccharidosis I	NA	Likely_pathogenic
chr4	987828	C	T	1	4.72233e-05	21176	stop_gained	IDUA	NM_000203.4:p.Gln60*/c.178C>T	NA	NA	NA	NA	DM	Hurler syndrome	NA	Pathogenic
chr4	987886	C	T	2	9.44465e-05	21176	structural_interaction_variant	IDUA	:c.236C>T	rs747981483	NA	4.27782e-06	3.98191e-05	DM	Hurler-Scheie syndrome	Benign	Uncertain_significance
chr4	987915	C	T	4	0.000188893	21176	structural_interaction_variant	IDUA	:c.265C>T	rs754966840	NA	1.84631e-05	7.96381e-06	DM	Hurler syndrome	NA	Uncertain_significance
chr4	987955	C	T	1	4.72233e-05	21176	splice_region_variant+intron_variant	IDUA	NM_000203.4:c.299+6C>T	rs147498923	0.00559105	0.01015	0.00661793	DM	Hurler syndrome	Benign/Likely_benign	Likely_benign
chr4	1000660	GT	G	1	4.72233e-05	21176	frameshift_variant	IDUA	NM_000203.4:p.Tyr117fs/c.349delT	NA	NA	NA	NA	DM	Mucopolysaccharidosis I	NA	Pathogenic
chr4	1000667	G	T	2	9.44465e-05	21176	structural_interaction_variant	IDUA	:c.355G>T	rs765255638	NA	1.80783e-05	7.96381e-06	DM	Mucopolysaccharidosis I	NA	Uncertain_significance
chr4	1001510	C	G	1	4.72233e-05	21176	structural_interaction_variant	IDUA	:c.536C>G	NA	NA	NA	NA	DM	Mucopolysaccharidosis I	NA	Uncertain_significance
chr4	1001511	GTGGAA	G	1	4.72233e-05	21176	frameshift_variant	IDUA	NM_000203.4:p.Trp180fs/c.540_544delGAATG	NA	NA	NA	NA	DM	Hurler syndrome	NA	Pathogenic
chr4	1001520	G	C	1	4.72233e-05	21176	structural_interaction_variant	IDUA	:c.546G>C	NA	NA	NA	NA	DM	Mucopolysaccharidosis I	NA	Uncertain_significance
chr4	1002333	T	G	8	0.000377822	21174	structural_interaction_variant	IDUA	:c.1037T>G	rs121965033	NA	4.0937e-06	NA	DM	Hurler-Scheie syndrome	Pathogenic	Likely_pathogenic
chr4	1002752	G	T	3	0.000142491	21054	stop_gained	IDUA	NM_000203.4:p.Glu404*/c.1210G>T	NA	NA	NA	NA	DM	Hurler syndrome	NA	Pathogenic
chr4	1002766	C	CG	1	4.7515e-05	21046	frameshift_variant	IDUA	NM_000203.4:p.Thr410fs/c.1227dupG	NA	NA	NA	NA	DM	Mucopolysaccharidosis I	NA	Pathogenic
chr4	1003629	C	T	1	4.72233e-05	21176	splice_region_variant+intron_variant	IDUA	NM_000203.4:c.1727+4C>T	NA	NA	9.72384e-05	NA	DM	Hurler syndrome	NA	Uncertain_significance
chr4	1004286	C	G	1	4.72233e-05	21176	structural_interaction_variant	IDUA	:c.1855C>G	rs121965031	NA	NA	NA	DM	Hurler-Scheie syndrome	Pathogenic	Likely_pathogenic
chr4	1004313	C	T	3	0.00014167	21176	stop_gained	IDUA	NM_000203.4:p.Arg628*/c.1882C>T	rs756572099	NA	2.04681e-05	NA	DM	Hurler syndrome	NA	Pathogenic
chr4	1004329	C	T	1	4.72233e-05	21176	structural_interaction_variant	IDUA	:c.1898C>T	NA	NA	1.22657e-05	2.38914e-05	DM	Scheie syndrome	NA	Uncertain_significance
chr4	1801942	C	A	1	4.72233e-05	21176	missense_variant	FGFR3	NM_001163213.1:p.Pro283Thr/c.847C>A	rs769692611	NA	4.08433e-06	NA	DM	Craniosynostosis	NA	Uncertain_significance
chr4	1803746	G	A	24	0.00113336	21176	missense_variant	FGFR3	NM_000142.4:p.Val329Ile/c.985G>A	rs188723332	0.000599042	0.000104732	4.77829e-05	DM	Cleft lip and palate	NA	Uncertain_significance
chr4	1804332	G	A	1	4.72233e-05	21176	missense_variant+splice_region_variant	FGFR3	NM_001163213.1:p.Glu362Lys/c.1084G>A	rs757013992	NA	4.10583e-05	3.98191e-05	DM	Hypochondroplasia	Uncertain_significance	Uncertain_significance
chr4	1805561	G	A	4	0.000188893	21176	missense_variant+splice_region_variant	FGFR3	NM_001163213.1:p.Asp515Asn/c.1543G>A	rs121913112	NA	4.3372e-05	3.18552e-05	DM	Lacrimo-auriculo-dento-digital syndrome	Pathogenic	Uncertain_significance
chr4	1805636	A	G	1	4.72233e-05	21176	missense_variant	FGFR3	NM_001163213.1:p.Ile540Val/c.1618A>G	rs80053154	NA	1.44521e-05	NA	DM	Hypochondroplasia	Pathogenic	Uncertain_significance
chr4	3473439	C	T	35	0.00165281	21176	missense_variant	DOK7	NM_001301071.1:p.Ser45Leu/c.134C>T	rs62272670	0.00199681	0.00525014	0.00516851	DM	Congenital myasthenic syndromes	Conflicting_interpretations_of_pathogenicity	Likely_benign
chr4	3473495	G	A	1	4.72233e-05	21176	missense_variant	DOK7	NM_001301071.1:p.Gly64Arg/c.190G>A	NA	NA	3.23353e-05	7.96381e-06	DM	Congenital myasthenic syndromes	NA	Uncertain_significance
chr4	3476424	C	T	1	4.72233e-05	21176	synonymous_variant	DOK7	NM_001301071.1:p.Leu138Leu/c.414C>T	rs771995943	NA	1.22029e-05	NA	DM	Congenital myasthenic syndromes	NA	Uncertain_significance
chr4	3493106	A	AGCCT	1	4.72233e-05	21176	frameshift_variant	DOK7	NM_001301071.1:p.Ala378fs/c.1124_1127dupTGCC	rs764365793; rs606231128	NA	0.000711101	0.000788417	DM	Congenital myasthenic syndromes	Pathogenic	Pathogenic
chr4	3493242	G	GC	2	9.44465e-05	21176	frameshift_variant	DOK7	NM_001301071.1:p.Ser422fs/c.1263dupC	rs751257124; rs606231129	NA	7.27123e-05	0.000127421	DM	Congenital myasthenic syndromes	Pathogenic	Pathogenic
chr4	3493392	C	A	138	0.00651681	21176	missense_variant	DOK7	NM_001301071.1:p.Pro469His/c.1406C>A	rs147185207	0.00159744	0.000353274	0.000262806	DM	Congenital myasthenic syndromes	Likely_benign	Uncertain_significance
chr4	3493496	CCTT	C	1	4.72233e-05	21176	stop_lost+disruptive_inframe_deletion	DOK7	NM_173660.4:p.Pro504_Ter505delinsArg/c.1511_1513delCTT	rs762345055	NA	2.56819e-05	2.38914e-05	DM	Congenital myasthenic syndromes	NA	Uncertain_significance
chr4	3532213	TG	T	1	4.72233e-05	21176	frameshift_variant	LRPAP1	NM_002337.3:p.Gln67fs/c.199delC	rs786205216	NA	1.35386e-05	NA	DM	High myopia	Pathogenic	Pathogenic
chr4	4859964	G	A	2	9.57304e-05	20892	missense_variant	MSX1	NM_002448.3:p.Gly22Asp/c.65G>A	rs755151662	NA	0.000265551	6.37105e-05	DM	Cleft lip and palate	NA	Uncertain_significance
chr4	4860264	G	A	1	4.72233e-05	21176	missense_variant	MSX1	NM_002448.3:p.Gly122Glu/c.365G>A	rs28933081	NA	NA	NA	DM	Cleft lip and palate	Pathogenic	Uncertain_significance
chr4	4860357	C	A	3	0.00014167	21176	missense_variant	MSX1	NM_002448.3:p.Pro153Gln/c.458C>A	rs104893854	0.000998403	0.00013107	7.16743e-05	DM	Cleft lip and palate	Pathogenic	Uncertain_significance
chr4	4862702	G	T	4	0.000188893	21176	missense_variant+splice_region_variant	MSX1	NM_002448.3:p.Arg157Ser/c.471G>T	rs150284621	0.00419329	0.000181001	0.000191131	DM	Cleft lip and palate	Uncertain_significance	Likely_benign
chr4	4862970	C	T	14	0.000661126	21176	missense_variant	MSX1	NM_002448.3:p.Pro247Ser/c.739C>T	rs761710147	NA	7.40066e-05	6.37105e-05	DM	Preaxial polydactyly	NA	Uncertain_significance
chr4	4863048	G	T	6	0.000283366	21174	missense_variant	MSX1	NM_002448.3:p.Gly273Cys/c.817G>T	rs184700656	NA	1.16499e-05	1.59276e-05	DM	Cleft lip with or without cleft palate	NA	Uncertain_significance
chr4	5584832	G	A	1	4.72233e-05	21176	missense_variant	EVC2	NM_147127.4:p.Arg950Trp/c.2848C>T	rs137852928	NA	0.000158486	8.76019e-05	DM	Ellis-van Creveld syndrome	Pathogenic	Uncertain_significance
chr4	5618564	G	A	1	4.72233e-05	21176	stop_gained	EVC2	NM_147127.4:p.Arg874*/c.2620C>T	rs760382778	NA	1.21899e-05	1.59276e-05	DM	Ellis-van Creveld syndrome	NA	Uncertain_significance
chr4	5631844	TTCCC	T	1	4.72233e-05	21176	frameshift_variant	EVC2	NM_147127.4:p.Gly552fs/c.1655_1658delGGGA	NA	NA	NA	7.96381e-06	DM	Ellis-van Creveld syndrome	NA	Pathogenic
chr4	5640789	G	A	9	0.000425009	21176	stop_gained	EVC2	NM_147127.4:p.Arg399*/c.1195C>T	rs137852924	0.000199681	5.05368e-05	2.38914e-05	DM	Ellis-van Creveld syndrome	Pathogenic	Pathogenic
chr4	6277628	C	T	22	0.00103891	21176	missense_variant	WFS1	NM_001145853.1:p.Ala58Val/c.173C>T	rs369671890	NA	0.000213886	0.00016724	DM	Wolfram syndrome	Likely_benign	Uncertain_significance
chr4	6291247	G	A	1	4.72233e-05	21176	missense_variant	WFS1	NM_001145853.1:p.Asp171Asn/c.511G>A	rs758281375	NA	0.000104885	3.98191e-05	DM	Sensorineural hearing loss	NA	Uncertain_significance
chr4	6291303	CAAG	C	3	0.00014167	21176	conservative_inframe_deletion	WFS1	NM_001145853.1:p.Lys193del/c.577_579delAAG	rs752461187	NA	3.25704e-05	7.96381e-06	DM	Wolfram syndrome	NA	Uncertain_significance
chr4	6291968	G	A	1	4.72233e-05	21176	missense_variant	WFS1	NM_001145853.1:p.Arg228His/c.683G>A	rs150771247	0.000399361	0.000744236	0.00093973	DM	Cerebellar ataxia	Uncertain_significance	Uncertain_significance
chr4	6292013	G	A	2	9.44465e-05	21176	intron_variant	WFS1	NM_001145853.1:c.712+16G>A	rs71524367	0.00119808	0.00320009	0.0019591	DM	Wolfram syndrome	Benign/Likely_benign	Likely_benign
chr4	6300811	A	ACTTCTTCGC	1	4.72233e-05	21176	conservative_inframe_insertion	WFS1	NM_001145853.1:p.Ala342_Phe344dup/c.1024_1032dupGCCTTCTTC	NA	NA	3.24065e-05	7.96381e-06	DM	Wolfram syndrome	NA	Likely_benign
chr4	6301022	GCTCT	G	1	4.72233e-05	21176	frameshift_variant	WFS1	NM_001145853.1:p.Val412fs/c.1230_1233delCTCT	rs760337383	NA	3.24863e-05	4.77829e-05	DM	Wolfram syndrome	Pathogenic	Pathogenic
chr4	6301030	T	C	194	0.00916131	21176	missense_variant	WFS1	NM_001145853.1:p.Val412Ala/c.1235T>C	rs144951440	0.00139776	0.000649416	0.000645069	DM	Sensorineural hearing loss	Conflicting_interpretations_of_pathogenicity	Uncertain_significance
chr4	6301084	C	T	1	4.72233e-05	21176	missense_variant	WFS1	NM_001145853.1:p.Ser430Leu/c.1289C>T	NA	NA	7.21933e-06	7.96381e-06	DM	Wolfram syndrome	NA	Uncertain_significance
chr4	6301306	C	T	1	4.72233e-05	21176	missense_variant	WFS1	NM_001145853.1:p.Pro504Leu/c.1511C>T	rs28937892	NA	3.99573e-05	3.18552e-05	DM	Wolfram syndrome	Pathogenic	Uncertain_significance
chr4	6301335	CTCT	C	1	4.72233e-05	21176	conservative_inframe_deletion	WFS1	NM_001145853.1:p.Phe516del/c.1546_1548delTTC	rs777904670	NA	4.08047e-06	NA	DM	Wolfram syndrome	NA	Uncertain_significance
chr4	6301468	G	A	1	4.72233e-05	21176	missense_variant	WFS1	NM_001145853.1:p.Arg558His/c.1673G>A	rs774265764	NA	5.06505e-05	3.18552e-05	DM	Wolfram syndrome	Likely_pathogenic	Uncertain_significance
chr4	6301493	CCTCTTT	C	1	4.72233e-05	21176	conservative_inframe_deletion	WFS1	NM_001145853.1:p.Leu567_Phe568del/c.1699_1704delCTCTTT	rs774416127	NA	8.13306e-06	3.98191e-05	DM	Wolfram syndrome	NA	Uncertain_significance
chr4	6301615	C	T	18	0.000850019	21176	missense_variant	WFS1	NM_001145853.1:p.Pro607Leu/c.1820C>T	rs373862003	NA	7.9384e-05	0.000127421	DM	Hearing loss	Uncertain_significance	Uncertain_significance
chr4	6301626	C	T	1	4.72233e-05	21176	missense_variant	WFS1	NM_001145853.1:p.Arg611Cys/c.1831C>T	rs144993516	NA	0.000144365	0.00010353	DM	Hearing loss	NA	Uncertain_significance
chr4	6301792	G	A	1	4.72233e-05	21176	stop_gained	WFS1	NM_001145853.1:p.Trp666*/c.1997G>A	NA	NA	NA	NA	DM	Wolfram syndrome	NA	Pathogenic
chr4	6301815	G	A	12	0.000566679	21176	missense_variant	WFS1	NM_001145853.1:p.Gly674Arg/c.2020G>A	rs200672755	0.000199681	0.000224335	0.000143349	DM	Wolfram syndrome	Pathogenic/Likely_pathogenic	Likely_pathogenic
chr4	6301824	G	A	3	0.00014167	21176	missense_variant	WFS1	NM_001145853.1:p.Ala677Thr/c.2029G>A	rs757027394	NA	8.96539e-05	4.77829e-05	DM	Hearing loss	Uncertain_significance	Uncertain_significance
chr4	6301891	C	T	1	4.72233e-05	21176	missense_variant	WFS1	NM_001145853.1:p.Thr699Met/c.2096C>T	rs28937894	NA	NA	2.38914e-05	DM	Sensorineural hearing loss	Uncertain_significance	Uncertain_significance
chr4	6301899	G	A	1	4.72233e-05	21176	missense_variant	WFS1	NM_001145853.1:p.Gly702Ser/c.2104G>A	rs71532862	NA	2.17185e-05	NA	DM	Wolfram syndrome	NA	Uncertain_significance
chr4	6301917	C	T	8	0.000377786	21176	missense_variant	WFS1	NM_001145853.1:p.Arg708Cys/c.2122C>T	rs200099217	NA	0.000108673	0.00010353	DM	Wolfram syndrome	Uncertain_significance	Uncertain_significance
chr4	6301965	C	T	1	4.72233e-05	21176	missense_variant	WFS1	NM_001145853.1:p.Pro724Ser/c.2170C>T	rs777663097	NA	1.22957e-05	NA	DM	Wolfram syndrome	Pathogenic	Uncertain_significance
chr4	6301966	C	T	1	4.72233e-05	21176	missense_variant	WFS1	NM_001145853.1:p.Pro724Leu/c.2171C>T	rs28937890	NA	3.28402e-05	5.57467e-05	DM	Wolfram syndrome	Pathogenic	Uncertain_significance
chr4	6301980	G	A	4	0.000188893	21176	missense_variant	WFS1	NM_001145853.1:p.Asp729Asn/c.2185G>A	rs575778537	0.000399361	0.000103071	3.18552e-05	DM	Diabetes	Uncertain_significance	Uncertain_significance
chr4	6302001	G	A	4	0.000188893	21176	missense_variant	WFS1	NM_001145853.1:p.Gly736Ser/c.2206G>A	rs71532864	NA	2.48449e-05	4.77829e-05	DM	Wolfram syndrome	NA	Uncertain_significance
chr4	6302004	G	A	62	0.00292784	21176	missense_variant	WFS1	NM_001145853.1:p.Glu737Lys/c.2209G>A	rs147834269	0.00259585	0.000675165	0.000453937	DM	Wolfram syndrome	Conflicting_interpretations_of_pathogenicity	Likely_benign
chr4	6302049	G	T	1	4.72233e-05	21176	stop_gained	WFS1	NM_001145853.1:p.Glu752*/c.2254G>T	rs201239579	NA	4.14147e-06	5.57467e-05	DM	Wolfram syndrome	Pathogenic	Pathogenic
chr4	6302247	C	T	2	9.44465e-05	21176	missense_variant	WFS1	NM_001145853.1:p.Arg818Cys/c.2452C>T	rs35932623	0.00379393	0.00484578	0.00394209	DM	Wolfram syndrome	Conflicting_interpretations_of_pathogenicity	Likely_benign
chr4	6302398	G	A	6	0.00028334	21176	missense_variant	WFS1	NM_001145853.1:p.Arg868His/c.2603G>A	rs56393026	NA	9.04964e-05	0.000143349	DM	Hearing loss	Conflicting_interpretations_of_pathogenicity	Uncertain_significance
chr4	9834957	G	A	1	4.72233e-05	21176	missense_variant	SLC2A9	NM_020041.2:p.Pro448Leu/c.1343C>T	rs372201423	NA	6.13705e-05	2.38914e-05	DM	Renal hypouricaemia	NA	Uncertain_significance
chr4	9890687	G	A	2	9.44465e-05	21176	missense_variant	SLC2A9	NM_020041.2:p.Arg380Trp/c.1138C>T	rs121908321	0.000199681	0.000198555	NA	DM	Renal hypouricaemia	Pathogenic	Uncertain_significance
chr4	9985692	C	T	1	4.72233e-05	21176	missense_variant	SLC2A9	NM_020041.2:p.Arg171His/c.512G>A	rs769968441	NA	8.13716e-06	7.96381e-06	DM	Renal hypouricaemia	NA	Uncertain_significance
chr4	9996817	G	A	1	4.72233e-05	21176	missense_variant	SLC2A9	NM_020041.2:p.Thr125Met/c.374C>T	rs181509591	0.000798722	0.000126322	8.76019e-05	DM	Renal hypouricaemia	Pathogenic	Uncertain_significance
chr4	10019069	C	T	1	4.72233e-05	21176	stop_gained	SLC2A9	NM_020041.2:p.Trp52*/c.155G>A	rs547994251	0.000399361	2.71161e-05	2.38914e-05	DM	Renal hypouricaemia	NA	Pathogenic
chr4	13381577	G	A	3	0.00014167	21176	stop_gained	RAB28	NM_001017979.2:p.Arg137*/c.409C>T	rs398123044	NA	8.1485e-06	7.96381e-06	DM	Cone-rod dystrophy	Pathogenic	Pathogenic
chr4	15533264	G	A	3	0.00014167	21176	stop_gained	CC2D2A	NM_001080522.2:p.Trp513*/c.1538G>A	NA	NA	NA	NA	DM	Meckel syndrome	NA	Pathogenic
chr4	15540994	C	T	2	9.44465e-05	21176	missense_variant	CC2D2A	NM_001080522.2:p.Pro721Ser/c.2161C>T	rs199768782	0.00399361	0.00210966	0.000812309	DM	Joubert syndrome	Benign/Likely_benign	Likely_benign
chr4	15559183	C	T	1	4.72233e-05	21176	stop_gained	CC2D2A	NM_001080522.2:p.Arg950*/c.2848C>T	rs118204053	NA	6.46354e-06	4.77829e-05	DM	Joubert syndrome	Pathogenic	Pathogenic
chr4	15580170	CAGTA	C	1	4.72233e-05	21176	splice_region_variant+intron_variant	CC2D2A	NM_001080522.2:c.3975+4_3975+7delAGTA	rs386833759; rs863225180	NA	NA	7.96381e-06	DM	Meckel syndrome	Pathogenic	Pathogenic
chr4	15994016	T	G	4	0.000188893	21176	missense_variant	PROM1	NM_006017.2:p.Asn580His/c.1738A>C	rs199674847	0.000199681	0.00011788	1.59276e-05	DM	Cone dystrophy	NA	Uncertain_significance
chr4	16013299	G	A	1	4.72233e-05	21176	missense_variant	PROM1	NM_006017.2:p.Arg373Cys/c.1117C>T	rs137853006	NA	4.06289e-06	7.96381e-06	DM	Macular degeneration	Pathogenic	Pathogenic
chr4	16033437	C	T	1	4.72233e-05	21176	missense_variant	PROM1	NM_006017.2:p.Val126Met/c.376G>A	rs199556426	NA	0.000271214	0.000127421	DM	Retinal degeneration	NA	Uncertain_significance
chr4	16075767	TG	T	7	0.000330563	21176	frameshift_variant	PROM1	NM_006017.2:p.His47fs/c.139delC	rs747512450	NA	2.84648e-05	1.59276e-05	DM	Retinitis pigmentosa	NA	Likely_pathogenic
chr4	17487205	G	A	2	9.44465e-05	21176	stop_gained	QDPR	NM_000320.2:p.Arg221*/c.661C>T	rs779997983	NA	1.21927e-05	1.59276e-05	DM	Dihydropteridine reductase deficiency	NA	Pathogenic
chr4	17492231	C	T	1	4.72233e-05	21176	splice_donor_variant+intron_variant	QDPR	NM_000320.2:c.545+1G>A	rs761619802	NA	1.64181e-05	1.59276e-05	DM	Dihydropteridine reductase deficiency	NA	Pathogenic
chr4	17501844	C	T	1	4.72233e-05	21176	missense_variant	QDPR	NM_000320.2:p.Cys104Tyr/c.311G>A	NA	NA	NA	NA	DM	Dihydropteridine reductase deficiency	NA	Uncertain_significance
chr4	25144799	T	C	1	4.72233e-05	21176	structural_interaction_variant	SEPSECS	:c.1001A>G	rs267607036	NA	NA	7.96381e-06	DM	Progressive cerebello-cerebral atrophy	Pathogenic	Uncertain_significance
chr4	25667931	C	A	1	4.72233e-05	21176	missense_variant	SLC34A2	NM_006424.2:p.Thr192Lys/c.575C>A	NA	NA	NA	NA	DM	Pulmonary alveolar microlithiasis	NA	Uncertain_significance
chr4	25670816	A	T	4	0.000188893	21176	stop_gained	SLC34A2	NM_006424.2:p.Lys304*/c.910A>T	NA	NA	NA	2.38914e-05	DM	Pulmonary alveolar microlithiasis	NA	Pathogenic
chr4	38051978	C	T	226	0.0106725	21176	missense_variant	TBC1D1	NM_001253912.1:p.Pro664Ser/c.1990C>T	rs117452860	0.00838658	0.00495433	0.00306607	DM	Kidney and urinary tract abnormalities (CAKUT)	NA	Uncertain_significance
chr4	39273062	G	A	1	4.72233e-05	21176	splice_donor_variant+intron_variant	WDR19	NM_025132.3:c.3565+1G>A	rs587777352	NA	1.95804e-05	2.38914e-05	DM	Nephronophthisis-related ciliopathy	Pathogenic	Pathogenic
chr4	42893345	C	T	3	0.00014167	21176	stop_gained	GRXCR1	NM_001080476.2:p.Arg27*/c.79C>T	rs769983282	NA	8.14558e-06	7.96381e-06	DM	Deafness	NA	Uncertain_significance
chr4	42962919	C	T	1	4.72233e-05	21176	missense_variant	GRXCR1	NM_001080476.2:p.Arg138Cys/c.412C>T	rs267606856	NA	6.51089e-05	7.96381e-06	DM	Hearing impairment	Pathogenic	Uncertain_significance
chr4	42962946	C	T	1	4.72233e-05	21176	missense_variant	GRXCR1	NM_001080476.2:p.Arg147Cys/c.439C>T	rs569193097	0.000199681	5.42107e-05	6.37105e-05	DM	Hearing loss	NA	Uncertain_significance
chr4	43030451	C	T	2	9.44465e-05	21176	stop_gained	GRXCR1	NM_001080476.2:p.Arg262*/c.784C>T	rs761349153	NA	3.25045e-05	3.18552e-05	DM	Hearing loss	Likely_pathogenic	Uncertain_significance
chr4	47936954	G	A	1	4.72233e-05	21176	stop_gained	CNGA1	NM_001142564.1:p.Arg583*/c.1747C>T	rs199584830	NA	4.69792e-05	1.59276e-05	DM	Retinitis pigmentosa	Pathogenic/Likely_pathogenic	Uncertain_significance
chr4	47936957	C	T	1	4.72233e-05	21176	missense_variant	CNGA1	NM_001142564.1:p.Gly582Arg/c.1744G>A	rs544588016	0.000199681	8.13875e-06	7.96381e-06	DM	Retinitis pigmentosa	NA	Uncertain_significance
chr4	47937223	C	T	241	0.0113808	21176	missense_variant	CNGA1	NM_001142564.1:p.Arg493Gln/c.1478G>A	rs192912733	0.00119808	0.000957453	0.00114679	DM	Retinitis pigmentosa	Uncertain_significance	Uncertain_significance
chr4	47937224	G	A	1	4.72233e-05	21176	stop_gained	CNGA1	NM_001142564.1:p.Arg493*/c.1477C>T	rs369717052	NA	8.13643e-06	2.38914e-05	DM	Retinitis pigmentosa	NA	Uncertain_significance
chr4	47949866	AG	A	47	0.00221949	21176	frameshift_variant	CNGA1	NM_001142564.1:p.Leu158fs/c.472delC	rs749012133	NA	9.75271e-05	0.000151312	DM	Retinitis pigmentosa	Pathogenic	Pathogenic
chr4	52028800	T	C	1	4.72233e-05	21176	missense_variant	SGCB	NM_000232.4:p.Tyr184Cys/c.551A>G	NA	NA	NA	1.59276e-05	DM	Muscular dystrophy	Uncertain_significance	Uncertain_significance
chr4	52029835	C	A	1	4.72233e-05	21176	missense_variant	SGCB	NM_000232.4:p.Arg91Leu/c.272G>T	rs104893869	NA	4.06114e-06	NA	DM	Muscular dystrophy	Likely_pathogenic	Uncertain_significance
chr4	52029836	G	A	2	9.44465e-05	21176	missense_variant	SGCB	NM_000232.4:p.Arg91Cys/c.271C>T	rs555514820	0.000199681	2.03064e-05	1.59276e-05	DM	Muscular dystrophy	Likely_pathogenic	Uncertain_significance
chr4	54707124	A	G	1	4.72233e-05	21176	missense_variant	KIT	NM_000222.2:p.Met318Val/c.952A>G	rs143388949	NA	0.00014487	0.000143349	DM	Piebaldism	Conflicting_interpretations_of_pathogenicity	Likely_benign
chr4	54727298	A	T	2	9.44465e-05	21176	missense_variant	KIT	NM_000222.2:p.Met541Leu/c.1621A>T	NA	NA	3.61118e-06	NA	DM	Piebaldism	NA	Uncertain_significance
chr4	67740682	C	T	3	0.00014167	21176	missense_variant	GNRHR	NM_000406.2:p.Arg262Gln/c.785G>A	rs104893837	0.000599042	0.00180428	0.00119457	DM	Hypogonadotropic hypogonadism	Pathogenic	Uncertain_significance
chr4	67744591	C	T	177	0.00835852	21176	missense_variant	GNRHR	NM_000406.2:p.Arg240Gln/c.719G>A	rs182531866	0.00139776	0.000397537	0.000390227	DM	Kallmann syndrome	NA	Uncertain_significance
chr4	67754019	T	C	1	4.72233e-05	21176	missense_variant	GNRHR	NM_000406.2:p.Gln106Arg/c.317A>G	rs104893836	0.00119808	0.00271164	0.00253249	DM	Hypogonadotropic hypogonadism	Pathogenic	Likely_pathogenic
chr4	71453584	C	T	1	4.72233e-05	21176	missense_variant	SLC4A4	NM_001134742.1:p.Ser471Leu/c.1412C>T	NA	NA	NA	NA	DM	Proximal renal tubular acidosis	NA	Uncertain_significance
chr4	73406718	CAT	C	1	4.72233e-05	21176	frameshift_variant	ALB	NM_000477.6:p.Val78fs/c.228_229delAT	rs75152012	NA	5.05536e-05	6.37105e-05	DM	Analbuminaemia	not_provided	Pathogenic
chr4	73412007	G	A	1	4.72233e-05	21176	missense_variant	ALB	NM_000477.6:p.Arg242His/c.725G>A	rs75002628	0.000399361	7.31267e-05	0.000119457	DM	Dysalbuminaemic hyperthyroxinaemia	Uncertain_significance	Likely_benign
chr4	73418211	G	A	1	4.72233e-05	21176	missense_variant	ALB	NM_000477.6:p.Asp518Asn/c.1552G>A	rs75920790	NA	2.84486e-05	3.18552e-05	DM	Analbuminaemia	other	Uncertain_significance
chr4	76555619	G	T	4	0.000188893	21176	missense_variant	SHROOM3	NM_020859.3:p.Gly60Val/c.179G>T	rs144435434	0.000998403	0.00194154	0.00186353	DM	Heterotaxy	NA	Uncertain_significance
chr4	79984831	A	AG	3	0.000144009	20832	frameshift_variant	ANTXR2	NM_001145794.1:p.Ala359fs/c.1073dupC	rs312262690	NA	0.000226933	0.000135385	DM	Hyaline fibromatosis syndrome	Pathogenic	Pathogenic
chr4	80275012	TG	T	1	4.72233e-05	21176	splice_donor_variant+intron_variant	FGF5	NM_004464.3:c.459+1delG	rs587777579	NA	4.37572e-06	NA	DM	Trichomegaly	Pathogenic	Pathogenic
chr4	83279000	C	T	1	4.72233e-05	21176	missense_variant	COQ2	NM_015697.7:p.Arg173His/c.518G>A	rs752363398	NA	7.41972e-05	3.98191e-05	DM	Multiple system atrophy	NA	Uncertain_significance
chr4	83284533	T	C	9	0.00042509	21172	missense_variant	COQ2	NM_015697.7:p.Met128Val/c.382A>G	rs778094136	NA	5.29157e-05	1.59276e-05	DM	Multiple system atrophy	Pathogenic,_risk_factor	Uncertain_significance
chr4	83284595	C	G	1	4.72947e-05	21144	missense_variant	COQ2	NM_015697.7:p.Ser107Thr/c.320G>C	rs550949678	0.000199681	0.00110195	0.000852128	DM	Multiple system atrophy	NA	Uncertain_significance
chr4	88008021	C	CGAG	1	4.72411e-05	21168	disruptive_inframe_insertion	PKD2	NM_000297.3:p.Glu102dup/c.305_307dupAGG	rs547253972; rs796065320	0.00738818	0.00150103	0.0047305	DM	Polycystic kidney disease 2	Benign/Likely_benign	Likely_benign
chr4	88036294	G	A	2	9.44465e-05	21176	missense_variant	PKD2	NM_000297.3:p.Val262Met/c.784G>A	rs138132026	0.000599042	0.000737042	0.000923802	DM	Polycystic kidney disease	Likely_benign	Uncertain_significance
chr4	88043393	A	G	1	4.72233e-05	21176	missense_variant	PKD2	NM_000297.3:p.Thr419Ala/c.1255A>G	rs755510252	NA	2.84713e-05	NA	DM	Polycystic kidney disease 2	NA	Uncertain_significance
chr4	88046712	C	T	1	4.72233e-05	21176	stop_gained	PKD2	NM_000297.3:p.Arg464*/c.1390C>T	rs121918042	NA	NA	NA	DM	Polycystic kidney disease 2	Pathogenic	Pathogenic
chr4	89726164	G	T	4	0.000188893	21176	3_prime_UTR_variant	SNCA	NM_000345.3:c.*464C>A	rs183204610	NA	6.4704e-05	4.77829e-05	DM	Parkinson disease	NA	Uncertain_significance
chr4	99557368	G	A	2	9.44465e-05	21176	stop_gained	TRMT10A	NM_001134665.2:p.Arg133*/c.397C>T	rs752374367	NA	1.44501e-05	7.96381e-06	DM	Microcephaly	NA	Uncertain_significance
chr4	102634957	A	T	562	0.0265395	21176	missense_variant	MANBA	NM_005908.3:p.Leu749His/c.2246T>A	rs142248415	0.00339457	0.00199545	0.00219801	DM	Nystagmus	Likely_benign	Uncertain_significance
chr4	102639805	C	T	3	0.00014167	21176	missense_variant	MANBA	NM_005908.3:p.Arg641His/c.1922G>A	rs569997475	NA	0.000126373	0.000143349	DM	Mannosidosis	NA	Uncertain_significance
chr4	102639814	C	T	35	0.00165281	21176	missense_variant	MANBA	NM_005908.3:p.Arg638His/c.1913G>A	rs781584789	NA	0.000111943	0.000159276	DM	Nystagmus	NA	Uncertain_significance
chr4	102664772	C	T	2	9.44465e-05	21176	stop_gained	MANBA	NM_005908.3:p.Trp466*/c.1398G>A	NA	NA	4.06101e-06	NA	DM	Mannosidosis	NA	Pathogenic
chr4	103656257	C	T	1	4.72233e-05	21176	stop_gained	TACR3	NM_001059.2:p.Trp275*/c.825G>A	NA	NA	NA	NA	DM	Hypogonadotropic hypogonadism	NA	Pathogenic
chr4	103719233	T	A	1	4.72233e-05	21176	missense_variant	TACR3	NM_001059.2:p.His148Leu/c.443A>T	NA	NA	4.06055e-06	NA	DM	Hypogonadotropic hypogonadism	NA	Uncertain_significance
chr4	106235355	T	A	1	4.72233e-05	21176	stop_gained	TBCK	NM_001163435.2:p.Lys455*/c.1363A>T	rs376699648	NA	2.08777e-05	7.96381e-06	DM	Encephalopathy	Pathogenic	Pathogenic
chr4	108034319	G	A	2	9.44465e-05	21176	missense_variant	HADH	NM_001184705.2:p.Gly320Ser/c.958G>A	rs201772964	0.000199681	3.65479e-05	2.38914e-05	DM	Medium and short-chain 3-hydroxyacyl-CoA dehydrogenase deficiency	NA	Uncertain_significance
chr4	108863327	C	T	3	0.00014167	21176	missense_variant	COL25A1	NM_198721.3:p.Gly382Arg/c.1144G>A	rs780209390	NA	1.80871e-05	NA	DM	Cranial dysinnervation disorder	Pathogenic	Uncertain_significance
chr4	109539611	G	A	7	0.000330563	21176	missense_variant	SEC24B	NM_001300813.2:p.Arg1278Gln/c.3833G>A	rs199716124	0.000199681	8.12975e-06	7.96381e-06	DM	Neural tube defects	NA	Uncertain_significance
chr4	109740912	A	G	1	4.72233e-05	21176	missense_variant	CFI	NM_001318057.1:p.Ile586Thr/c.1757T>C	rs760148430	NA	2.43714e-05	6.37105e-05	DM	Macular degeneration	NA	Uncertain_significance
chr4	109741090	C	T	2	9.44465e-05	21176	missense_variant	CFI	NM_001318057.1:p.Asp527Asn/c.1579G>A	rs121964918	NA	8.13345e-06	7.96381e-06	DM	Haemolytic uraemic syndrome	risk_factor	Uncertain_significance
chr4	109742521	G	A	1	4.72233e-05	21176	missense_variant	CFI	NM_001318057.1:p.Arg510Cys/c.1528C>T	NA	NA	1.0829e-05	1.59276e-05	DM	Macular degeneration	NA	Uncertain_significance
chr4	109746230	C	T	2	9.44465e-05	21176	missense_variant	CFI	NM_001318057.1:p.Arg482Gln/c.1445G>A	rs765956155	NA	4.87654e-05	3.98191e-05	DM	Haemolytic uraemic syndrome	NA	Uncertain_significance
chr4	109746329	T	C	1	4.72233e-05	21176	missense_variant	CFI	NM_001318057.1:p.Lys449Arg/c.1346A>G	rs41278047	0.00119808	0.00357169	0.00244489	DM	Haemolytic uraemic syndrome	Likely_benign	Uncertain_significance
chr4	109746417	C	T	8	0.000377786	21176	missense_variant	CFI	NM_001318057.1:p.Val420Met/c.1258G>A	rs371432629	NA	9.02293e-05	1.59276e-05	DM	Haemolytic uraemic syndrome	risk_factor	Uncertain_significance
chr4	109746434	C	T	2368	0.111825	21176	missense_variant	CFI	NM_001318057.1:p.Arg414His/c.1241G>A	rs74817407	0.038139	0.0159648	0.0088239	DM	Macular degeneration	Benign	Benign
chr4	109746485	C	T	1	4.72233e-05	21176	missense_variant	CFI	NM_001318057.1:p.Arg397His/c.1190G>A	rs777190530	NA	2.90244e-05	3.98191e-05	DM	Macular degeneration	NA	Uncertain_significance
chr4	109757762	C	T	2	9.44465e-05	21176	splice_donor_variant+intron_variant	CFI	NM_001318057.1:c.928+1G>A	NA	NA	NA	1.59276e-05	DM	Haemolytic uraemic syndrome	NA	Pathogenic
chr4	109760576	G	C	1	4.72233e-05	21176	missense_variant	CFI	NM_001318057.1:p.Ala240Gly/c.719C>G	rs146444258	NA	0.000238149	0.000254842	DM	Haemolytic uraemic syndrome	NA	Uncertain_significance
chr4	109761615	C	T	2	9.44465e-05	21176	missense_variant	CFI	NM_001318057.1:p.Arg187Gln/c.560G>A	rs143366614	NA	7.93846e-05	0.000119457	DM	Macular degeneration	NA	Uncertain_significance
chr4	109766691	G	A	5	0.000236116	21176	missense_variant	CFI	NM_001318057.1:p.Pro64Leu/c.191C>T	rs773187287	NA	0.00022746	0.000135385	DM	Haemolytic uraemic syndrome	NA	Uncertain_significance
chr4	109766752	C	T	3	0.00014167	21176	missense_variant	CFI	NM_001318057.1:p.Asp44Asn/c.130G>A	rs374036714	NA	1.80517e-05	5.57467e-05	DM	Macular degeneration	NA	Uncertain_significance
chr4	109870067	C	T	1	4.72233e-05	21176	stop_gained	LRIT3	NM_198506.4:p.Arg440*/c.1318C>T	rs397509378	0.000199681	1.08407e-05	3.98191e-05	DM	Stationary night blindness	Pathogenic	Pathogenic
chr4	112647196	CAGAAG	C	1	4.72233e-05	21176	frameshift_variant	LARP7	NM_001267039.1:p.Lys226fs/c.672_676delGAAGA	rs756894838	NA	1.36269e-05	2.38914e-05	DM	Alazami syndrome	Pathogenic	Pathogenic
chr4	113345966	G	T	1	4.72233e-05	21176	missense_variant	ANK2	NM_001148.4:p.Gly1439Cys/c.4315G>T	rs34591340	0.000199681	0.000285246	0.000294661	DM	Long QT syndrome	Conflicting_interpretations_of_pathogenicity	Uncertain_significance
chr4	113360849	G	A	8	0.000377786	21176	missense_variant	ANK2	NM_001148.4:p.Glu3570Lys/c.10708G>A	rs180843436	0.000199681	8.33605e-05	6.37105e-05	DM	Long QT syndrome	Uncertain_significance	Uncertain_significance
chr4	113365050	G	A	2	9.44465e-05	21176	missense_variant	ANK2	NM_001148.4:p.Val3634Ile/c.10900G>A	rs143228029	NA	2.16639e-05	3.98191e-05	DM	Long QT syndrome	Uncertain_significance	Uncertain_significance
chr4	113373162	G	A	12	0.000566679	21176	missense_variant	ANK2	NM_001148.4:p.Val3895Met/c.11683G>A	rs72556370	0.000399361	0.000357486	0.000238914	DM	Cardiac arrhythmia	Likely_benign	Uncertain_significance
chr4	113373306	C	T	2	9.44465e-05	21176	missense_variant	ANK2	NM_001148.4:p.Arg3906Trp/c.11716C>T	rs121912706	0.000599042	0.00105846	0.00106715	DM	Cardiac arrhythmia	Conflicting_interpretations_of_pathogenicity	Uncertain_significance
chr4	118833583	T	TG	2	9.44465e-05	21176	frameshift_variant	SEC24D	NM_001318066.1:p.Thr39fs/c.113dupC	rs759594785	NA	1.22365e-05	7.96381e-06	DM	Osteogenesis imperfecta	NA	Pathogenic
chr4	121847438	TA	T	4	0.000188893	21176	frameshift_variant	BBS7	NM_176824.2:p.Asn335fs/c.1002delT	rs762782183	NA	1.62608e-05	NA	DM	Bardet-Biedl syndrome	NA	Uncertain_significance
chr4	121852967	G	A	1	4.72233e-05	21176	stop_gained	BBS7	NM_176824.2:p.Arg280*/c.838C>T	rs151275562	NA	1.21973e-05	1.59276e-05	DM	Bardet-Biedl syndrome	NA	Uncertain_significance
chr4	121853077	C	T	9	0.000425009	21176	missense_variant	BBS7	NM_176824.2:p.Cys243Tyr/c.728G>A	rs727503821	NA	3.97359e-05	3.18552e-05	DM	Retinitis pigmentosa	Uncertain_significance	Uncertain_significance
chr4	122742226	ATAG	A	1	4.72233e-05	21176	conservative_inframe_deletion	BBS12	NM_001178007.1:p.Val113del/c.337_339delGTA	rs587777801	NA	NA	NA	DM	Bardet-Biedl syndrome	Pathogenic	Likely_pathogenic
chr4	122743912	C	T	1	4.72233e-05	21176	missense_variant	BBS12	NM_001178007.1:p.Arg674Cys/c.2020C>T	rs759088490	NA	1.24673e-05	2.38914e-05	DM	Bardet-Biedl syndrome	Conflicting_interpretations_of_pathogenicity	Uncertain_significance
chr4	122934573	TCAA	T	1	4.72233e-05	21176	disruptive_inframe_deletion	SPATA5	NM_145207.2:p.Thr330del/c.989_991delCAA	rs748291365; rs796052243	NA	0.000115971	0.000111493	DM	Microcephaly	Pathogenic/Likely_pathogenic	Likely_pathogenic
chr4	125398883	A	G	1	4.72233e-05	21176	missense_variant	FAT4	NM_001291303.1:p.Ile1759Val/c.5275A>G	rs145639192	0.000399361	0.000846679	0.00146534	DM	Autism spectrum disorder with Van Maldergem syndrome 2	Uncertain_significance	Uncertain_significance
chr4	127920743	G	A	4	0.000188893	21176	stop_gained	MFSD8	NM_152778.2:p.Arg482*/c.1444C>T	rs724159971	NA	1.80435e-05	1.59276e-05	DM	Neuronal ceroid lipofuscinoses	Pathogenic	Pathogenic
chr4	127920749	C	T	1	4.72233e-05	21176	missense_variant	MFSD8	NM_152778.2:p.Gly480Arg/c.1438G>A	rs796052747	NA	NA	NA	DM	Intellectual disability and retinitis pigmentosa	NA	Uncertain_significance
chr4	145642425	AC	A	2	9.44465e-05	21176	frameshift_variant	MMAA	NM_172250.2:p.Thr168fs/c.503delC	rs864309728	NA	NA	NA	DM	Methylmalonic acidaemia	Pathogenic	Pathogenic
chr4	145646076	G	A	1	4.72233e-05	21176	missense_variant	MMAA	NM_172250.2:p.Gly218Glu/c.653G>A	rs864309730	NA	NA	NA	DM	Methylmalonic acidaemia	Pathogenic	Likely_pathogenic
chr4	150302705	A	C	1	4.72233e-05	21176	missense_variant	LRBA	NM_006726.4:p.Ile2657Ser/c.7970T>G	rs199469663	NA	NA	NA	DM	Hypogammaglobulinaemia	Pathogenic	Uncertain_significance
chr4	150583174	G	A	1	4.72233e-05	21176	missense_variant	MAB21L2	NM_006439.4:p.Glu49Lys/c.145G>A	rs587777513	NA	NA	NA	DM	Bilateral colobomata	Likely_pathogenic	Uncertain_significance
chr4	154568456	C	T	5	0.000236116	21176	missense_variant	FGB	NM_005141.4:p.Pro265Leu/c.794C>T	rs6054	0.000998403	0.00233603	0.00295457	DM	Dysfibrinogenaemia	Uncertain_significance	Uncertain_significance
chr4	154586230	G	A	175	0.00826407	21176	missense_variant	FGA	NM_000508.4:p.Ser400Phe/c.1199C>T	rs184635235	0.00359425	0.000810385	0.000788417	DM	Dysfibrinogenaemia	Likely_benign	Likely_benign
chr4	154586822	G	A	3	0.00014167	21176	stop_gained	FGA	NM_000508.4:p.Gln203*/c.607C>T	rs200299414	0.000199681	4.06527e-06	7.96381e-06	DM	Afibrinogenaemia	NA	Pathogenic
chr4	154586888	G	A	1	4.72233e-05	21176	stop_gained	FGA	NM_000508.4:p.Arg181*/c.541C>T	rs199717989	0.000199681	4.07272e-06	1.59276e-05	DM	Afibrinogenaemia	NA	Pathogenic
chr4	154591876	G	A	3	0.00014167	21176	upstream_gene_variant	FGA	NM_000508.4:c.-1189C>T	NA	NA	3.28149e-05	3.98191e-05	DM	Hypofibrinogenaemia	NA	Uncertain_significance
chr4	154606073	T	C	5	0.000236116	21176	intron_variant	FGG	NM_021870.2:c.1129+632A>G	rs2066862	0.00259585	0.00448995	0.00583747	DM	Dysfibrinogenaemia	NA	Benign
chr4	154611883	G	C	1	4.72233e-05	21176	missense_variant	FGG	NM_021870.2:p.Ala108Gly/c.323C>G	rs148685782	0.00159744	0.00199733	0.00225376	DM	Hypofibrinogenaemia	NA	Likely_benign
chr4	157120581	C	T	2	9.44733e-05	21170	stop_gained	GLRB	NM_000824.4:p.Arg50*/c.148C>T	NA	NA	NA	NA	DM	Hyperekplexia	NA	Pathogenic
chr4	158682261	T	C	3	0.00014167	21176	missense_variant	ETFDH	NM_004453.3:p.Leu81Pro/c.242T>C	NA	NA	NA	NA	DM	Lipid storage myopathy	NA	Uncertain_significance
chr4	158682269	G	A	7	0.000330563	21176	missense_variant	ETFDH	NM_004453.3:p.Ala84Thr/c.250G>A	rs121964954	0.000199681	0.000122675	8.76019e-05	DM	Acyl-CoA dehydrogenation deficiency	Pathogenic	Pathogenic
chr4	158682275	C	T	1	4.72233e-05	21176	missense_variant	ETFDH	NM_004453.3:p.Arg86Cys/c.256C>T	NA	NA	8.12354e-06	NA	DM	Acyl-CoA dehydrogenation deficiency	NA	Uncertain_significance
chr4	158682314	C	T	2	9.44465e-05	21176	missense_variant	ETFDH	NM_004453.3:p.Arg99Cys/c.295C>T	rs371493232	NA	2.8865e-05	7.96381e-05	DM	Acyl-CoA dehydrogenation deficiency	NA	Uncertain_significance
chr4	158682408	A	T	20	0.000944465	21176	missense_variant	ETFDH	NM_004453.3:p.Asp130Val/c.389A>T	rs199899494	0.000399361	8.12341e-06	4.77829e-05	DM	Lipid storage myopathy	NA	Uncertain_significance
chr4	158685137	G	A	3	0.00014167	21176	missense_variant	ETFDH	NM_004453.3:p.Arg175His/c.524G>A	rs121964955	NA	1.62514e-05	1.59276e-05	DM	Glutaricacidaemia 2c	Pathogenic	Likely_pathogenic
chr4	158695582	A	G	22	0.00103891	21176	missense_variant	ETFDH	NM_004453.3:p.Tyr257Cys/c.770A>G	rs780015493	NA	0.000104661	8.76019e-05	DM	Lipid storage myopathy	NA	Uncertain_significance
chr4	158697647	C	G	2	9.44465e-05	21176	missense_variant	ETFDH	NM_004453.3:p.Ser307Cys/c.920C>G	NA	NA	NA	NA	DM	Acyl-CoA dehydrogenation deficiency	NA	Uncertain_significance
chr4	158699012	A	G	1	4.72233e-05	21176	missense_variant	ETFDH	NM_004453.3:p.Tyr333Cys/c.998A>G	rs781531865	NA	2.84379e-05	7.96381e-06	DM	Acyl-CoA dehydrogenation deficiency	NA	Uncertain_significance
chr4	158699098	G	A	3	0.00014167	21176	missense_variant	ETFDH	NM_004453.3:p.Gly362Arg/c.1084G>A	rs369711837	NA	2.43746e-05	3.18552e-05	DM	Glutaricacidaemia 2c	Uncertain_significance	Uncertain_significance
chr4	158703517	T	C	7	0.000330563	21176	missense_variant	ETFDH	NM_004453.3:p.Met404Thr/c.1211T>C	rs779253471	NA	4.06405e-06	2.38914e-05	DM	Lipid storage myopathy	NA	Uncertain_significance
chr4	158703533	A	C	9	0.000425009	21176	missense_variant	ETFDH	NM_004453.3:p.Leu409Phe/c.1227A>C	NA	NA	NA	3.18552e-05	DM	Lipid storage myopathy	NA	Uncertain_significance
chr4	158703586	CAA	C	1	4.72233e-05	21176	frameshift_variant	ETFDH	NM_004453.3:p.Ile428fs/c.1281_1282delAA	NA	NA	NA	7.96381e-06	DM	Acyl-CoA dehydrogenation deficiency	NA	Pathogenic
chr4	158706298	T	G	3	0.00014167	21176	stop_gained	ETFDH	NM_004453.3:p.Tyr465*/c.1395T>G	rs745714733	NA	NA	NA	DM	Lipid storage myopathy	NA	Pathogenic
chr4	158706353	T	C	1	4.72233e-05	21176	missense_variant	ETFDH	NM_004453.3:p.Trp484Arg/c.1450T>C	NA	NA	NA	NA	DM	Acyl-CoA dehydrogenation deficiency	NA	Uncertain_significance
chr4	158706357	C	G	3	0.00014167	21176	missense_variant	ETFDH	NM_004453.3:p.Thr485Ser/c.1454C>G	NA	NA	NA	NA	DM	Acyl-CoA dehydrogenation deficiency	NA	Uncertain_significance
chr4	158706761	C	T	1	4.72233e-05	21176	missense_variant	ETFDH	NM_004453.3:p.Pro534Leu/c.1601C>T	rs200920510	0.000399361	2.43829e-05	3.98191e-05	DM	Glutaricacidaemia 2c	Likely_pathogenic	Uncertain_significance
chr4	158708361	C	G	3	0.00014167	21176	splice_region_variant+intron_variant	ETFDH	NM_004453.3:c.1691-3C>G	rs776853600	NA	4.07511e-06	NA	DM	Lipid storage myopathy	NA	Uncertain_significance
chr4	158708445	CAT	C	1	4.72233e-05	21176	frameshift_variant	ETFDH	NM_004453.3:p.Cys592fs/c.1773_1774delAT	rs767795266	NA	4.062e-06	4.77829e-05	DM	Acyl-CoA dehydrogenation deficiency	Conflicting_interpretations_of_pathogenicity	Pathogenic
chr4	174517983	CAG	C	16	0.000755572	21176	frameshift_variant	HPGD	NM_000860.5:p.Leu104fs/c.310_311delCT	rs587777719	NA	4.07764e-05	8.76019e-05	DM	Osteoarthropathy	Pathogenic	Pathogenic
chr4	174521984	CAG	C	1	4.72233e-05	21176	frameshift_variant	HPGD	NM_000860.5:p.Leu59fs/c.175_176delCT	rs548208942	NA	0.000158724	8.76019e-05	DM	Osteoarthropathy	Pathogenic	Pathogenic
chr4	177439578	G	A	5	0.000236116	21176	missense_variant+splice_region_variant	AGA	NM_000027.3:p.Ser131Leu/c.392C>T	NA	NA	NA	2.38914e-05	DM	Aspartylglucosaminuria	NA	Uncertain_significance
chr4	184659424	T	G	75	0.00354175	21176	missense_variant	PRIMPOL	NM_152683.3:p.Tyr89Asp/c.265T>G	rs200857997	0.00179712	0.00040407	0.00043801	DM	High myopia	Pathogenic	Uncertain_significance
chr4	186082575	C	G	2	9.44465e-05	21176	missense_variant	TLR3	NM_003265.2:p.Leu297Val/c.889C>G	rs35311343	0.00199681	0.00155163	0.00156887	DM	Herpes simplex encephalitis	Uncertain_significance	Uncertain_significance
chr4	186083914	G	A	6	0.00028334	21176	missense_variant	TLR3	NM_003265.2:p.Gly743Asp/c.2228G>A	NA	NA	7.21798e-06	NA	DM	Herpes simplex encephalitis	risk_factor	Uncertain_significance
chr4	186084758	G	A	1	4.72233e-05	21176	missense_variant	TLR3	NM_003265.2:p.Arg867Gln/c.2600G>A	rs199768900	0.000399361	0.000754034	3.18552e-05	DM	Herpes simplex encephalitis	risk_factor	Uncertain_significance
chr4	186194498	A	G	1	4.72233e-05	21176	splice_acceptor_variant+intron_variant	CYP4V2	NM_207352.3:c.215-2A>G	NA	NA	NA	NA	DM	Bietti crystalline corneoretinal dystrophy	NA	Pathogenic
chr4	186194504	T	A	2	9.44465e-05	21176	missense_variant	CYP4V2	NM_207352.3:p.Phe73Leu/c.219T>A	rs754919490	NA	4.06134e-06	7.96381e-06	DM	Bietti crystalline corneoretinal dystrophy	NA	Uncertain_significance
chr4	186194522	G	T	16	0.000755572	21176	missense_variant	CYP4V2	NM_207352.3:p.Glu79Asp/c.237G>T	rs199476185	NA	0.000245277	0.000183168	DM	Bietti crystalline corneoretinal dystrophy	Uncertain_significance	Uncertain_significance
chr4	186194568	G	A	4	0.000188893	21176	missense_variant	CYP4V2	NM_207352.3:p.Gly95Arg/c.283G>A	rs199476187	NA	4.46671e-05	3.18552e-05	DM	Bietti crystalline corneoretinal dystrophy	Pathogenic	Uncertain_significance
chr4	186196042	A	G	131	0.00618625	21176	missense_variant	CYP4V2	NM_207352.3:p.Met123Val/c.367A>G	rs149684063	0.00119808	0.0007287	0.000653033	DM	Bietti crystalline corneoretinal dystrophy	Uncertain_significance	Uncertain_significance
chr4	186198976	C	T	1	4.72233e-05	21176	stop_gained	CYP4V2	NM_207352.3:p.Arg232*/c.694C>T	rs369063468	NA	2.0311e-05	7.96381e-06	DM	Bietti crystalline corneoretinal dystrophy	NA	Pathogenic
chr4	186199043	A	G	1	4.72233e-05	21176	missense_variant	CYP4V2	NM_207352.3:p.His254Arg/c.761A>G	rs199476193	NA	4.06171e-06	NA	DM	Bietti crystalline corneoretinal dystrophy	Pathogenic	Uncertain_significance
chr4	186201164	CT	C	55	0.00259728	21176	frameshift_variant	CYP4V2	NM_207352.3:p.Glu271fs/c.810delT	rs556930061	0.00139776	6.85554e-05	NA	DM	Retinal dystrophy	NA	Uncertain_significance
chr4	186201314	GAGA	G	1	4.72233e-05	21176	disruptive_inframe_deletion	CYP4V2	NM_207352.3:p.Glu322del/c.965_967delAAG	rs765317114	NA	1.6243e-05	NA	DM	Bietti crystalline corneoretinal dystrophy	NA	Uncertain_significance
chr4	186205204	A	C	15	0.000708349	21176	missense_variant	CYP4V2	NM_207352.3:p.His331Pro/c.992A>C	rs199476197	NA	7.71505e-05	5.57467e-05	DM	Bietti crystalline corneoretinal dystrophy	Pathogenic	Pathogenic
chr4	186205232	G	A	2	9.44465e-05	21176	stop_gained	CYP4V2	NM_207352.3:p.Trp340*/c.1020G>A	rs199476198	NA	4.06055e-06	1.59276e-05	DM	Bietti crystalline corneoretinal dystrophy	Pathogenic	Pathogenic
chr4	186205268	G	GA	1	4.72233e-05	21176	frameshift_variant	CYP4V2	NM_207352.3:p.Val355fs/c.1062dupA	NA	NA	NA	7.96381e-06	DM	Bietti crystalline corneoretinal dystrophy	NA	Pathogenic
chr4	186208863	A	G	9	0.000425009	21176	splice_acceptor_variant+intron_variant	CYP4V2	NM_207352.3:c.1091-2A>G	rs199476183	NA	4.8727e-05	0.00010353	DM	Bietti crystalline corneoretinal dystrophy	Pathogenic	Pathogenic
chr4	186208942	C	T	1	4.72233e-05	21176	missense_variant	CYP4V2	NM_207352.3:p.Arg390Cys/c.1168C>T	rs776616377	NA	2.84245e-05	3.98191e-05	DM	Bietti crystalline corneoretinal dystrophy	NA	Uncertain_significance
chr4	186208943	G	A	3	0.00014167	21176	missense_variant	CYP4V2	NM_207352.3:p.Arg390His/c.1169G>A	rs199476201	NA	2.84243e-05	NA	DM	Bietti crystalline corneoretinal dystrophy	Pathogenic	Likely_pathogenic
chr4	186208961	C	T	1	4.72233e-05	21176	missense_variant	CYP4V2	NM_207352.3:p.Pro396Leu/c.1187C>T	rs199476202	NA	7.21402e-06	NA	DM	Bietti crystalline corneoretinal dystrophy	Pathogenic	Likely_pathogenic
chr4	186208972	C	T	2	9.44465e-05	21176	missense_variant	CYP4V2	NM_207352.3:p.Arg400Cys/c.1198C>T	rs138444697	NA	5.05003e-05	0.000175204	DM	Bietti crystalline corneoretinal dystrophy	Uncertain_significance	Uncertain_significance
chr4	186208973	G	A	1	4.72233e-05	21176	missense_variant	CYP4V2	NM_207352.3:p.Arg400His/c.1199G>A	rs199476203	0.000199681	5.41067e-05	2.38914e-05	DM	Bietti crystalline corneoretinal dystrophy	Pathogenic	Uncertain_significance
chr4	186209195	G	A	2	9.44465e-05	21176	missense_variant	CYP4V2	NM_207352.3:p.Arg443Gln/c.1328G>A	rs72646291	0.00159744	0.00139622	0.00332091	DM	Bietti crystalline corneoretinal dystrophy	Benign	Uncertain_significance
chr4	186236896	G	GT	1	4.72233e-05	21176	frameshift_variant	KLKB1	NM_000892.4:p.Ser151fs/c.451dupT	rs560588447	0.00359425	0.00433068	0.00420489	DM	Prekallikrein deficiency	NA	Uncertain_significance
chr4	186252131	G	A	3	0.00014167	21176	missense_variant	KLKB1	NM_000892.4:p.Gly420Glu/c.1259G>A	rs186254196	0.000199681	4.08563e-06	3.98191e-05	DM	Prekallikrein deficiency	Likely_pathogenic	Uncertain_significance
chr4	186257283	G	A	1	4.72233e-05	21176	missense_variant	KLKB1	NM_000892.4:p.Cys548Tyr/c.1643G>A	rs121964951	NA	0.000613047	0.000700815	DM	Prekallikrein deficiency	Uncertain_significance	Uncertain_significance
chr4	186265841	G	A	1	4.72233e-05	21176	upstream_gene_variant	F11	NM_000128.3:c.-1296G>A	NA	NA	3.23332e-05	1.59276e-05	DM	Factor XI deficiency	NA	Uncertain_significance
chr4	186271647	G	A	1	4.72233e-05	21176	missense_variant	F11	NM_000128.3:p.Gly32Arg/c.94G>A	rs281875259	NA	NA	NA	DM	Factor XI deficiency	not_provided	Uncertain_significance
chr4	186274115	G	A	1	4.72233e-05	21176	splice_acceptor_variant+intron_variant	F11	NM_000128.3:c.326-1G>A	NA	NA	8.13524e-06	NA	DM	Factor XI deficiency	Pathogenic	Pathogenic
chr4	186274239	C	T	1	4.72233e-05	21176	missense_variant	F11	NM_000128.3:p.Thr150Met/c.449C>T	NA	NA	4.06431e-06	2.38914e-05	DM	Factor XI deficiency	NA	Uncertain_significance
chr4	186275870	T	C	3	0.00014167	21176	missense_variant	F11	NM_000128.3:p.Leu190Pro/c.569T>C	rs574509278	0.000199681	1.23013e-05	7.96381e-06	DM	Factor XI deficiency	NA	Uncertain_significance
chr4	186276317	C	T	1	4.72233e-05	21176	stop_gained	F11	NM_000128.3:p.Arg228*/c.682C>T	rs752907087	NA	1.62466e-05	7.96381e-06	DM	Factor XI deficiency	Likely_pathogenic	Pathogenic
chr4	186276318	G	A	1	4.72233e-05	21176	missense_variant	F11	NM_000128.3:p.Arg228Gln/c.683G>A	rs281875246	NA	2.88648e-05	1.59276e-05	DM	Factor XI deficiency	not_provided	Uncertain_significance
chr4	186280097	C	T	9	0.000425009	21176	stop_gained	F11	NM_000128.3:p.Gln281*/c.841C>T	rs770505620	NA	8.29971e-05	6.37105e-05	DM	Factor XI deficiency	Pathogenic	Pathogenic
chr4	186280378	G	A	10	0.000472233	21176	missense_variant	F11	NM_000128.3:p.Glu341Lys/c.1021G>A	rs281875270	NA	1.6245e-05	3.98191e-05	DM	Factor XI deficiency	not_provided	Uncertain_significance
chr4	186280552	C	A	2	9.44465e-05	21176	stop_gained	F11	NM_000128.3:p.Tyr369*/c.1107C>A	rs773905328	NA	3.24818e-05	1.59276e-05	DM	Factor XI deficiency	Likely_pathogenic	Pathogenic
chr4	186284084	TGTTG	T	4	0.000188893	21176	splice_region_variant+intron_variant	F11	NM_000128.3:c.1136-7_1136-4delGTTG	NA	NA	4.06098e-06	1.59276e-05	DM	Factor XI deficiency	NA	Uncertain_significance
chr4	186284155	C	T	1	4.72233e-05	21176	structural_interaction_variant	F11	:c.1199C>T	rs533335580	0.000199681	8.1217e-06	1.59276e-05	DM	Factor XI deficiency	Likely_pathogenic	Uncertain_significance
chr4	186284209	G	T	7	0.000330563	21176	missense_variant	F11	NM_000128.3:p.Gly418Val/c.1253G>T	rs121965071	NA	8.12203e-06	7.96381e-06	DM	Factor XI deficiency	Likely_pathogenic	Uncertain_significance
chr4	186284272	G	A	1	4.72233e-05	21176	intron_variant	F11	NM_000128.3:c.1304+12G>A	rs116667976	0.00239617	0.00319543	0.00328905	DM	Factor XI deficiency	NA	Likely_benign
chr4	186285654	AT	A	4	0.000188893	21176	frameshift_variant	F11	NM_000128.3:p.Leu442fs/c.1325delT	rs757530565	NA	4.69074e-05	7.96381e-06	DM	Factor XI deficiency	Uncertain_significance	Pathogenic
chr4	186285765	G	A	1	4.72233e-05	21176	missense_variant	F11	NM_000128.3:p.Gly478Arg/c.1432G>A	rs542967227	0.000798722	0.000109652	NA	DM	Factor XI deficiency	Pathogenic/Likely_pathogenic	Likely_pathogenic
chr4	186286434	C	G	4	0.000188893	21176	missense_variant	F11	NM_000128.3:p.Cys500Trp/c.1500C>G	rs761254473	NA	4.06174e-06	7.96381e-06	DM	Factor XI deficiency	NA	Uncertain_significance
chr4	186286480	G	A	6	0.00028334	21176	missense_variant	F11	NM_000128.3:p.Val516Met/c.1546G>A	rs200622588	0.000199681	2.84289e-05	2.38914e-05	DM	Factor XI deficiency	NA	Uncertain_significance
chr4	186286490	G	A	5	0.000236116	21176	stop_gained	F11	NM_000128.3:p.Trp519*/c.1556G>A	rs201007090	NA	2.84315e-05	6.37105e-05	DM	Factor XI deficiency	Likely_pathogenic	Pathogenic
chr4	186286491	G	C	2	9.44465e-05	21176	structural_interaction_variant	F11	:c.1557G>C	NA	NA	4.06171e-06	NA	DM	Factor XI deficiency	NA	Uncertain_significance
chr4	186288514	C	T	3	0.00014167	21176	missense_variant	F11	NM_000128.3:p.Thr593Met/c.1778C>T	rs145906668	NA	3.65461e-05	5.57467e-05	DM	Factor XI deficiency	Likely_pathogenic	Uncertain_significance
chr4	186588985	C	T	2	9.44465e-05	21176	synonymous_variant	FAT1	NM_005245.3:p.Gln4458Gln/c.13374G>A	rs75883674	0.000199681	1.21836e-05	1.59276e-05	DM	Facioscapulohumeral dystrophy-like phenotype	NA	Uncertain_significance
chr4	186606089	T	C	5	0.000236116	21176	missense_variant	FAT1	NM_005245.3:p.Asn3444Ser/c.10331A>G	rs188148421	0.000399361	7.94258e-05	6.37105e-05	DM	Facioscapulohumeral dystrophy-like phenotype	NA	Uncertain_significance
chr4	186617117	T	A	414	0.0195504	21176	missense_variant	FAT1	NM_005245.3:p.Lys2988Ile/c.8963A>T	rs74986565	0.00179712	0.0013713	0.00163258	DM	Facioscapulohumeral dystrophy-like phenotype	NA	Uncertain_significance
chr4	186628241	C	T	4	0.000188893	21176	missense_variant	FAT1	NM_005245.3:p.Ala1575Thr/c.4723G>A	rs768661863	NA	8.5411e-05	7.96381e-06	DM	Facioscapulohumeral dystrophy-like phenotype	NA	Uncertain_significance
chr4	186628729	C	T	19	0.000897242	21176	missense_variant	FAT1	NM_005245.3:p.Arg1453His/c.4358G>A	rs186220887	0.000599042	0.00159497	0.000215023	DM	Facioscapulohumeral dystrophy-like phenotype	NA	Uncertain_significance
chr4	186636787	C	T	45	0.00212505	21176	missense_variant	FAT1	NM_005245.3:p.Arg1257Gln/c.3770G>A	rs188188069	0.000399361	0.000173169	0.000143349	DM	Facioscapulohumeral dystrophy-like phenotype	NA	Uncertain_significance
chr5	218356	A	G	2	9.50209e-05	21048	start_lost	SDHA	NM_004168.3:p.Met1?/c.1A>G	rs1061517	NA	3.38694e-05	3.18552e-05	DM	Leigh syndrome	Pathogenic/Likely_pathogenic	Likely_pathogenic
chr5	223509	C	T	2	9.44465e-05	21176	stop_gained	SDHA	NM_004168.3:p.Arg31*/c.91C>T	rs142441643	NA	0.000209426	0.000191131	DM	Gastrointestinal tumour	Pathogenic	Pathogenic
chr5	224369	C	T	1	4.72233e-05	21176	stop_gained	SDHA	NM_004168.3:p.Gln54*/c.160C>T	NA	NA	NA	NA	DM	Gastrointestinal tumour	NA	Pathogenic
chr5	236518	C	T	2	9.44465e-05	21176	missense_variant	SDHA	NM_004168.3:p.Arg451Cys/c.1351C>T	NA	NA	NA	NA	DM	Optic atrophy	Likely_pathogenic	Uncertain_significance
chr5	251100	C	T	1	4.72233e-05	21176	missense_variant	SDHA	NM_004168.3:p.Arg554Trp/c.1660C>T	rs9809219	NA	3.65979e-05	7.96381e-06	DM	Leigh syndrome	Conflicting_interpretations_of_pathogenicity	Uncertain_significance
chr5	251439	C	T	3	0.00014167	21176	missense_variant	SDHA	NM_004168.3:p.Arg589Trp/c.1765C>T	rs387906780	NA	1.22033e-05	7.96381e-06	DM	Paraganglioma	Conflicting_interpretations_of_pathogenicity	Uncertain_significance
chr5	1201819	C	T	8	0.000377786	21176	missense_variant	SLC6A19	NM_001003841.2:p.Arg57Cys/c.169C>T	rs762989809	NA	2.9062e-05	2.38914e-05	DM	Hartnup disorder	NA	Uncertain_significance
chr5	1201846	G	A	1	4.72233e-05	21176	missense_variant	SLC6A19	NM_001003841.2:p.Gly66Arg/c.196G>A	NA	NA	NA	7.96381e-06	DM	Hartnup disorder	NA	Uncertain_significance
chr5	1213517	C	T	1	4.72233e-05	21176	stop_gained	SLC6A19	NM_001003841.2:p.Arg240*/c.718C>T	rs121434347	NA	4.88524e-05	3.98191e-05	DM	Hartnup disorder	Pathogenic	Pathogenic
chr5	1216652	C	T	2	9.44465e-05	21176	missense_variant	SLC6A19	NM_001003841.2:p.Arg328Cys/c.982C>T	rs142164435	0.000199681	0.000148018	0.00016724	DM	Hartnup disorder	NA	Uncertain_significance
chr5	1221314	G	A	2	9.44465e-05	21176	splice_donor_variant+intron_variant	SLC6A19	NM_001003841.2:c.1701+1G>A	rs756010661	NA	3.25852e-05	5.57467e-05	DM	Hartnup disorder	NA	Pathogenic
chr5	1253798	G	A	2	9.44465e-05	21176	missense_variant	TERT	NM_198253.2:p.Thr1110Met/c.3329C>T	rs199422306	NA	3.32081e-05	3.18552e-05	DM	Pulmonary fibrosis	Uncertain_significance	Uncertain_significance
chr5	1260533	G	A	3	0.00014167	21176	missense_variant	TERT	NM_198253.2:p.Arg971Cys/c.2911C>T	NA	NA	NA	NA	DM	Pulmonary fibrosis	NA	Uncertain_significance
chr5	1271219	G	A	1	4.72233e-05	21176	intron_variant	TERT	NM_198253.2:c.2383-15C>T	rs574645600	0.000199681	0.000455961	0.00010353	DM	Dyskeratosis congenita	Benign/Likely_benign	Likely_benign
chr5	1272196	C	T	1	4.72233e-05	21176	missense_variant	TERT	NM_198253.2:p.Val791Ile/c.2371G>A	rs141425941	NA	9.87463e-05	0.000111493	DM	Dyskeratosis congenita	Uncertain_significance	Uncertain_significance
chr5	1272213	G	A	2	9.44465e-05	21176	missense_variant	TERT	NM_198253.2:p.Pro785Leu/c.2354C>T	NA	NA	3.63317e-06	1.59276e-05	DM	Acute myeloid leukaemia	NA	Uncertain_significance
chr5	1278781	C	T	1	4.72233e-05	21176	missense_variant	TERT	NM_198253.2:p.Ala716Thr/c.2146G>A	rs387907249	NA	NA	NA	DM	Aplastic anaemia & pulmonary fibrosis	Pathogenic	Likely_pathogenic
chr5	1293748	G	A	101	0.00476955	21176	missense_variant	TERT	NM_198253.2:p.Pro380Ser/c.1138C>T	rs144756946	0.00339457	0.000709383	0.000310589	DM	Cirrhosis	Benign	Likely_benign
chr5	1294048	C	T	50	0.00236116	21176	missense_variant	TERT	NM_198253.2:p.Glu280Lys/c.838G>A	rs199701877	0.000199681	0.000277724	0.000366335	DM	Dyskeratosis congenita	Likely_benign	Uncertain_significance
[truncated: 4,780 more rows]
