# Supplementary material for: The ChinaMAP analytics of deep whole genome sequences in 10,588 individuals
Source: Cell Res. 2020 Apr 30;30(9):717–31. doi: 10.1038/s41422-020-0322-9 (PMC7609296; doi:10.1038/s41422-020-0322-9)
Supplement: Supplementary file 15 — Supplementary information, Table S8 [file 41422_2020_322_MOESM15_ESM.xlsx]

## Sheet: S8
Supplementary Table S8. Disease-causing variants in pancreatitis and hypothyroidism from the ChinaMAP
Disease	CHROM	POS	rsID	Gene	REF	ALT	Function	Transcript	Population	AC	AF	AN	Genotype information
Pancreatitis	chr5	147828020	rs148954387	SPINK1	A	G	splice_donor_variant+intron_variant	NM_003122.4:c.194+2T>C	ChinaMAP	114	0.005383	21176	AG (1.0578%);AA (98.9328%);GG (0.0094%)
Pancreatitis	chr5	147828020	rs148954387	SPINK1	A	G	splice_donor_variant+intron_variant	NM_003122.4:c.194+2T>C	gnomAD	82	0.00029851	274698	AA (99.9403%);AG (0.0597%)
Pancreatitis	chr5	147828020	rs148954387	SPINK1	A	-	-	-	AFR	0	0	23960	AA (100%)
Pancreatitis	chr5	147828020	rs148954387	SPINK1	A	G	splice_donor_variant+intron_variant	NM_003122.4:c.194+2T>C	AMR	1	2.91647e-05	34288	AA (99.9942%);AG (0.0058%)
Pancreatitis	chr5	147828020	rs148954387	SPINK1	A	-	-	-	ASJ	0	0	10082	AA (100%)
Pancreatitis	chr5	147828020	rs148954387	SPINK1	A	G	splice_donor_variant+intron_variant	NM_003122.4:c.194+2T>C	EAS	63	0.00336826	18704	AA (99.3263%);AG (0.6737%)
Pancreatitis	chr5	147828020	rs148954387	SPINK1	A	-	-	-	FIN	0	0	25392	AA (100%)
Pancreatitis	chr5	147828020	rs148954387	SPINK1	A	G	splice_donor_variant+intron_variant	NM_003122.4:c.194+2T>C	NFE	14	0.000111671	125368	AA (99.9777%);AG (0.0223%)
Pancreatitis	chr5	147828020	rs148954387	SPINK1	A	G	splice_donor_variant+intron_variant	NM_003122.4:c.194+2T>C	OTH	1	0.00015586	6416	AA (99.9688%);AG (0.0312%)
Pancreatitis	chr5	147828020	rs148954387	SPINK1	A	G	splice_donor_variant+intron_variant	NM_003122.4:c.194+2T>C	TOPMed	49	0.000390227	125568	AA (99.9251%);AG (0.0749%)
Hypothyroidism	chr7	107683453	rs111033313	SLC26A4	A	G	splice_acceptor_variant+intron_variant	NM_000441.1:c.919-2A>G	ChinaMAP	129	0.006235	21176	AG (1.2184%);AA (98.7816%)
Hypothyroidism	chr7	107683453	rs111033313	SLC26A4	A	G	splice_acceptor_variant+intron_variant	NM_000441.1:c.919-2A>G	gnomAD	93	0.000335973	276808	AA (99.9328%);AG (0.0672%)
Hypothyroidism	chr7	107683453	rs111033313	SLC26A4	A	-	-	-	AFR	0	0	24018	AA (100%)
Hypothyroidism	chr7	107683453	rs111033313	SLC26A4	A	-	-	-	AMR	0	0	34374	AA (100%)
Hypothyroidism	chr7	107683453	rs111033313	SLC26A4	A	-	-	-	ASJ	0	0	10146	AA (100%)
Hypothyroidism	chr7	107683453	rs111033313	SLC26A4	A	G	splice_acceptor_variant+intron_variant	NM_000441.1:c.919-2A>G	EAS	91	0.00482503	18860	AA (99.0350%);AG (0.9650%)
Hypothyroidism	chr7	107683453	rs111033313	SLC26A4	A	-	-	-	FIN	0	0	25778	AA (100%)
Hypothyroidism	chr7	107683453	rs111033313	SLC26A4	A	G	splice_acceptor_variant+intron_variant	NM_000441.1:c.919-2A>G	NFE	2	1.5822e-05	126406	AA (99.9968%);AG (0.0032%)
Hypothyroidism	chr7	107683453	rs111033313	SLC26A4	A	-	-	-	OTH	0	0	6450	AA (100%)
Hypothyroidism	chr7	107683453	rs111033313	SLC26A4	A	G	splice_acceptor_variant+intron_variant	NM_000441.1:c.919-2A>G	TOPMed	65	0.000517648	125568	AA (99.8965%);AG (0.1035%)
Hypothyroidism	chr7	107690200	rs111033305	SLC26A4	G	A	missense_variant	NM_000441.1:p.Arg409His/c.1226G>A	ChinaMAP	4	0.0001744	21176	GA (0.0378%);GG (99.9622%)
Hypothyroidism	chr7	107690200	rs111033305	SLC26A4	G	A,C	-	-	gnomAD	27,2	9.76407111136827e-05,7.2326452676802e-06	276524	multiple_allele
Hypothyroidism	chr7	107690200	rs111033305	SLC26A4	G	-	-	-	AFR	0	0	24024	GG (100%)
Hypothyroidism	chr7	107690200	rs111033305	SLC26A4	G	A	missense_variant	NM_000441.1:p.Arg409His/c.1226G>A	AMR	7	0.000203571	34386	GG (99.9593%);GA (0.0407%)
Hypothyroidism	chr7	107690200	rs111033305	SLC26A4	G	-	-	-	ASJ	0	0	10136	GG (100%)
Hypothyroidism	chr7	107690200	rs111033305	SLC26A4	G	-	-	-	EAS	0	0	18856	GG (100%)
Hypothyroidism	chr7	107690200	rs111033305	SLC26A4	G	-	-	-	FIN	0	0	25782	GG (100%)
Hypothyroidism	chr7	107690200	rs111033305	SLC26A4	G	A	missense_variant	NM_000441.1:p.Arg409His/c.1226G>A	NFE	17	0.000134805	126108	GG (99.9730%);GA (0.0270%)
Hypothyroidism	chr7	107690200	rs111033305	SLC26A4	G	-	-	-	OTH	0	0	6450	GG (100%)
Hypothyroidism	chr7	107690200	rs111033305	SLC26A4	G	A	missense_variant	NM_000441.1:p.Arg409His/c.1226G>A	TOPMed	11	8.76019e-05	125568	GG (99.9825%);GA (0.0175%)
Hypothyroidism	chr7	107690203	rs111033220	SLC26A4	C	T	missense_variant	NM_000441.1:p.Thr410Met/c.1229C>T	ChinaMAP	10	0.0004361	21176	CC (99.9056%);CT (0.0944%)
Hypothyroidism	chr7	107690203	rs111033220	SLC26A4	C	T,G	-	-	gnomAD	51,1	0.000184413781133385,3.61595649281148e-06	276552	multiple_allele
Hypothyroidism	chr7	107690203	rs111033220	SLC26A4	C	-	-	-	AFR	0	0	24030	CC (100%)
Hypothyroidism	chr7	107690203	rs111033220	SLC26A4	C	T,G	-	-	AMR	4,1	0.000116326411911825,2.90816029779561e-05	34386	multiple_allele
Hypothyroidism	chr7	107690203	rs111033220	SLC26A4	C	-	-	-	ASJ	0	0	10134	CC (100%)
Hypothyroidism	chr7	107690203	rs111033220	SLC26A4	C	T	missense_variant	NM_000441.1:p.Thr410Met/c.1229C>T	EAS	7	0.000371235	18856	CC (99.9258%);CT (0.0742%)
Hypothyroidism	chr7	107690203	rs111033220	SLC26A4	C	T	missense_variant	NM_000441.1:p.Thr410Met/c.1229C>T	FIN	3	0.000116333	25788	CC (99.9767%);CT (0.0233%)
Hypothyroidism	chr7	107690203	rs111033220	SLC26A4	C	T	missense_variant	NM_000441.1:p.Thr410Met/c.1229C>T	NFE	16	0.000126861	126122	CC (99.9746%);CT (0.0254%)
Hypothyroidism	chr7	107690203	rs111033220	SLC26A4	C	T	missense_variant	NM_000441.1:p.Thr410Met/c.1229C>T	OTH	2	0.000309885	6454	CC (99.9380%);CT (0.0620%)
Hypothyroidism	chr7	107690203	rs111033220	SLC26A4	C	T	missense_variant	NM_000441.1:p.Thr410Met/c.1229C>T	TOPMed	8	6.37105e-05	125568	CC (99.9873%);CT (0.0127%)
Hypothyroidism	chr7	107710132	rs121908362	SLC26A4	A	G	missense_variant	NM_000441.1:p.His723Arg/c.2168A>G	ChinaMAP	27	0.001264	21176	AG (0.2550%);AA (99.7450%)
Hypothyroidism	chr7	107710132	rs121908362	SLC26A4	A	G	missense_variant	NM_000441.1:p.His723Arg/c.2168A>G	gnomAD	31	0.000111894	277048	AA (99.9776%);AG (0.0224%)
Hypothyroidism	chr7	107710132	rs121908362	SLC26A4	A	-	-	-	AFR	0	0	24036	AA (100%)
Hypothyroidism	chr7	107710132	rs121908362	SLC26A4	A	-	-	-	AMR	0	0	34374	AA (100%)
Hypothyroidism	chr7	107710132	rs121908362	SLC26A4	A	-	-	-	ASJ	0	0	10150	AA (100%)
Hypothyroidism	chr7	107710132	rs121908362	SLC26A4	A	G	missense_variant	NM_000441.1:p.His723Arg/c.2168A>G	EAS	31	0.00164299	18868	AA (99.6714%);AG (0.3286%)
Hypothyroidism	chr7	107710132	rs121908362	SLC26A4	A	-	-	-	FIN	0	0	25788	AA (100%)
Hypothyroidism	chr7	107710132	rs121908362	SLC26A4	A	-	-	-	NFE	0	0	126598	AA (100%)
Hypothyroidism	chr7	107710132	rs121908362	SLC26A4	A	-	-	-	OTH	0	0	6456	AA (100%)
Hypothyroidism	chr7	107710132	rs121908362	SLC26A4	A	G	missense_variant	NM_000441.1:p.His723Arg/c.2168A>G	TOPMed	8	6.37105e-05	125568	AA (99.9873%);AG (0.0127%)
Hypothyroidism	chr8	109087561	rs121917847	TRHR	C	T	stop_gained	NM_003301.5:p.Arg17*/c.49C>T	ChinaMAP	1	4.36e-05	21176	CC (99.9906%);CT (0.0094%)
Hypothyroidism	chr8	109087561	rs121917847	TRHR	C	T	stop_gained	NM_003301.5:p.Arg17*/c.49C>T	gnomAD	8	3.25132e-05	246054	CC (99.9935%);CT (0.0065%)
Hypothyroidism	chr8	109087561	rs121917847	TRHR	C	-	-	-	AFR	0	0	15302	CC (100%)
Hypothyroidism	chr8	109087561	rs121917847	TRHR	C	-	-	-	AMR	0	0	33556	CC (100%)
Hypothyroidism	chr8	109087561	rs121917847	TRHR	C	-	-	-	ASJ	0	0	9846	CC (100%)
Hypothyroidism	chr8	109087561	rs121917847	TRHR	C	T	stop_gained	NM_003301.5:p.Arg17*/c.49C>T	EAS	2	0.000115955	17248	CC (99.9768%);CT (0.0232%)
Hypothyroidism	chr8	109087561	rs121917847	TRHR	C	T	stop_gained	NM_003301.5:p.Arg17*/c.49C>T	FIN	2	8.96861e-05	22300	CC (99.9821%);CT (0.0179%)
Hypothyroidism	chr8	109087561	rs121917847	TRHR	C	T	stop_gained	NM_003301.5:p.Arg17*/c.49C>T	NFE	3	2.68957e-05	111542	CC (99.9946%);CT (0.0054%)
Hypothyroidism	chr8	109087561	rs121917847	TRHR	C	T	stop_gained	NM_003301.5:p.Arg17*/c.49C>T	OTH	1	0.000182548	5478	CC (99.9635%);CT (0.0365%)
Hypothyroidism	chr8	109087561	rs121917847	TRHR	C	T	stop_gained	NM_003301.5:p.Arg17*/c.49C>T	TOPMed	1	7.96381e-06	125568	CC (99.9984%);CT (0.0016%)
Hypothyroidism	chr8	132886719	rs776553164	TG	CT	C	frameshift_variant	NM_003235.4:p.Ser450fs/c.1348delT	ChinaMAP	3	0.0001308	21176	CT/CT (99.9717%);CT/C (0.0283%)
Hypothyroidism	chr8	132886719	rs776553164	TG	CT	C	frameshift_variant	NM_003235.4:p.Ser450fs/c.1348delT	gnomAD	14	5.05433e-05	276990	CT/CT (99.9899%);CT/C (0.0101%)
Hypothyroidism	chr8	132886719	rs776553164	TG	C	-	-	-	AFR	0	0	24018	CC (100%)
Hypothyroidism	chr8	132886719	rs776553164	TG	C	-	-	-	AMR	0	0	34418	CC (100%)
Hypothyroidism	chr8	132886719	rs776553164	TG	C	-	-	-	ASJ	0	0	10144	CC (100%)
Hypothyroidism	chr8	132886719	rs776553164	TG	CT	C	frameshift_variant	NM_003235.4:p.Ser450fs/c.1348delT	EAS	14	0.000742627	18852	CT/CT (99.8515%);CT/C (0.1485%)
Hypothyroidism	chr8	132886719	rs776553164	TG	C	-	-	-	FIN	0	0	25790	CC (100%)
Hypothyroidism	chr8	132886719	rs776553164	TG	C	-	-	-	NFE	0	0	126534	CC (100%)
Hypothyroidism	chr8	132886719	rs776553164	TG	C	-	-	-	OTH	0	0	6462	CC (100%)
Hypothyroidism	chr8	132886719	rs776553164	TG	CT	C	frameshift_variant	NM_003235.4:p.Ser450fs/c.1348delT	TOPMed	8	6.37105e-05	125568	CT/CT (99.9873%);CT/C (0.0127%)
Hypothyroidism	chr8	132886723	rs773142559	TG	C	T	stop_gained	NM_003235.4:p.Arg451*/c.1351C>T	ChinaMAP	1	8.721e-05	21176	CC (99.9906%);CT (0.0094%)
Hypothyroidism	chr8	132886723	rs773142559	TG	C	A,T	-	-	gnomAD	1,4	4.06437977564624e-06,1.62575191025849e-05	246040	multiple_allele
Hypothyroidism	chr8	132886723	rs773142559	TG	C	-	-	-	AFR	0	0	15282	CC (100%)
Hypothyroidism	chr8	132886723	rs773142559	TG	C	-	-	-	AMR	0	0	33574	CC (100%)
Hypothyroidism	chr8	132886723	rs773142559	TG	C	-	-	-	ASJ	0	0	9840	CC (100%)
Hypothyroidism	chr8	132886723	rs773142559	TG	C	A,T	-	-	EAS	1,3	5.80113702285648e-05,0.000174034110685694	17238	multiple_allele
Hypothyroidism	chr8	132886723	rs773142559	TG	C	-	-	-	FIN	0	0	22296	CC (100%)
Hypothyroidism	chr8	132886723	rs773142559	TG	C	T	stop_gained	NM_003235.4:p.Arg451*/c.1351C>T	NFE	1	8.96475e-06	111548	CC (99.9982%);CT (0.0018%)
Hypothyroidism	chr8	132886723	rs773142559	TG	C	-	-	-	OTH	0	0	5486	CC (100%)
Hypothyroidism	chr8	132886723	rs773142559	TG	C	T	stop_gained	NM_003235.4:p.Arg451*/c.1351C>T	TOPMed	3	2.38914e-05	125568	CC (99.9952%);CT (0.0048%)
Hypothyroidism	chr8	132923397	rs121912646	TG	C	T	stop_gained	NM_003235.4:p.Arg1530*/c.4588C>T	ChinaMAP	1	4.36e-05	21176	CC (99.9906%);CT (0.0094%)
Hypothyroidism	chr8	132923397	rs121912646	TG	C	T,G	-	-	gnomAD	26,1	9.3828265404075e-05,3.60877943861827e-06	277102	multiple_allele
Hypothyroidism	chr8	132923397	rs121912646	TG	C	T	stop_gained	NM_003235.4:p.Arg1530*/c.4588C>T	AFR	2	8.3257e-05	24022	CC (99.9833%);CT (0.0167%)
Hypothyroidism	chr8	132923397	rs121912646	TG	C	T	stop_gained	NM_003235.4:p.Arg1530*/c.4588C>T	AMR	2	5.81125e-05	34416	CC (99.9884%);CT (0.0116%)
Hypothyroidism	chr8	132923397	rs121912646	TG	C	-	-	-	ASJ	0	0	10142	CC (100%)
Hypothyroidism	chr8	132923397	rs121912646	TG	C	T	stop_gained	NM_003235.4:p.Arg1530*/c.4588C>T	EAS	1	5.3011e-05	18864	CC (99.9894%);CT (0.0106%)
Hypothyroidism	chr8	132923397	rs121912646	TG	C	-	-	-	FIN	0	0	25786	CC (100%)
Hypothyroidism	chr8	132923397	rs121912646	TG	C	T	stop_gained	NM_003235.4:p.Arg1530*/c.4588C>T	NFE	19	0.000150046	126628	CC (99.9700%);CT (0.0300%)
Hypothyroidism	chr8	132923397	rs121912646	TG	C	-	-	-	OTH	0	0	6464	CC (100%)
Hypothyroidism	chr8	132923397	rs121912646	TG	C	T	stop_gained	NM_003235.4:p.Arg1530*/c.4588C>T	TOPMed	11	8.76019e-05	125568	CC (99.9825%);CT (0.0175%)
Hypothyroidism	chr8	132966698	rs374620255	TG	G	A	splice_donor_variant+intron_variant	NM_003235.4:c.5686+1G>A	ChinaMAP	3	0.0001308	21176	GA (0.0283%);GG (99.9717%)
Hypothyroidism	chr8	132966698	rs374620255	TG	G	A,T	-	-	gnomAD	1,2	4.07807058324565e-06,8.15614116649131e-06	245214	multiple_allele
Hypothyroidism	chr8	132966698	rs374620255	TG	G	-	-	-	AFR	0	0	15292	GG (100%)
Hypothyroidism	chr8	132966698	rs374620255	TG	G	T	splice_donor_variant+intron_variant	NM_003235.4:c.5686+1G>T	AMR	2	5.96303e-05	33540	GG (99.9881%);GT (0.0119%)
Hypothyroidism	chr8	132966698	rs374620255	TG	G	-	-	-	ASJ	0	0	9814	GG (100%)
Hypothyroidism	chr8	132966698	rs374620255	TG	G	-	-	-	EAS	0	0	17230	GG (100%)
Hypothyroidism	chr8	132966698	rs374620255	TG	G	-	-	-	FIN	0	0	22222	GG (100%)
Hypothyroidism	chr8	132966698	rs374620255	TG	G	A	splice_donor_variant+intron_variant	NM_003235.4:c.5686+1G>A	NFE	1	9.01941e-06	110872	GG (99.9982%);GA (0.0018%)
Hypothyroidism	chr8	132966698	rs374620255	TG	G	-	-	-	OTH	0	0	5466	GG (100%)
Hypothyroidism	chr8	132966698	rs374620255	TG	G	A,T	-	-	TOPMed	3,2	2.38914e-05,1.59276e-05	125568	multiple_allele
Hypothyroidism	chr8	133022121	rs121912650	TG	G	A	missense_variant	NM_003235.4:p.Arg2336Gln/c.7007G>A	ChinaMAP	1	4.36e-05	21176	GA (0.0094%);GG (99.9906%)
Hypothyroidism	chr8	133022121	rs121912650	TG	G	A	missense_variant	NM_003235.4:p.Arg2336Gln/c.7007G>A	gnomAD	1	4.06088e-06	246252	GG (99.9992%);GA (0.0008%)
Hypothyroidism	chr8	133022121	rs121912650	TG	G	-	-	-	AFR	0	0	15304	GG (100%)
Hypothyroidism	chr8	133022121	rs121912650	TG	G	-	-	-	AMR	0	0	33582	GG (100%)
Hypothyroidism	chr8	133022121	rs121912650	TG	G	-	-	-	ASJ	0	0	9850	GG (100%)
Hypothyroidism	chr8	133022121	rs121912650	TG	G	-	-	-	EAS	0	0	17248	GG (100%)
Hypothyroidism	chr8	133022121	rs121912650	TG	G	-	-	-	FIN	0	0	22300	GG (100%)
Hypothyroidism	chr8	133022121	rs121912650	TG	G	A	missense_variant	NM_003235.4:p.Arg2336Gln/c.7007G>A	NFE	1	8.95255e-06	111700	GG (99.9982%);GA (0.0018%)
Hypothyroidism	chr8	133022121	rs121912650	TG	G	-	-	-	OTH	0	0	5486	GG (100%)
Hypothyroidism	chr8	133022121	rs121912650	TG	G	A	missense_variant	NM_003235.4:p.Arg2336Gln/c.7007G>A	TOPMed	2	1.59276e-05	125568	GG (99.9968%);GA (0.0032%)
Hypothyroidism	chr8	133029907	rs137854434	TG	G	A	missense_variant	NM_003235.4:p.Gly2375Arg/c.7123G>A	ChinaMAP	2	8.721e-05	21176	GA (0.0189%);GG (99.9811%)
Hypothyroidism	chr8	133029907	rs137854434	TG	G	A	missense_variant	NM_003235.4:p.Gly2375Arg/c.7123G>A	gnomAD	5	2.04476e-05	244528	GG (99.9959%);GA (0.0041%)
Hypothyroidism	chr8	133029907	rs137854434	TG	G	-	-	-	AFR	0	0	15278	GG (100%)
Hypothyroidism	chr8	133029907	rs137854434	TG	G	-	-	-	AMR	0	0	33572	GG (100%)
Hypothyroidism	chr8	133029907	rs137854434	TG	G	-	-	-	ASJ	0	0	9840	GG (100%)
Hypothyroidism	chr8	133029907	rs137854434	TG	G	-	-	-	EAS	0	0	17238	GG (100%)
Hypothyroidism	chr8	133029907	rs137854434	TG	G	-	-	-	FIN	0	0	22280	GG (100%)
Hypothyroidism	chr8	133029907	rs137854434	TG	G	A	missense_variant	NM_003235.4:p.Gly2375Arg/c.7123G>A	NFE	2	1.81706e-05	110068	GG (99.9964%);GA (0.0036%)
Hypothyroidism	chr8	133029907	rs137854434	TG	G	-	-	-	OTH	0	0	5470	GG (100%)
Hypothyroidism	chr8	133029907	rs137854434	TG	G	A	missense_variant	NM_003235.4:p.Gly2375Arg/c.7123G>A	TOPMed	2	1.59276e-05	125568	GG (99.9968%);GA (0.0032%)
Hypothyroidism	chr8	133133591	NA	TG	C	T	stop_gained	NM_003235.4:p.Arg2707*/c.8119C>T	ChinaMAP	1	4.36e-05	21176	CC (99.9906%);CT (0.0094%)
Hypothyroidism	chr8	133133591	NA	TG	C	T	stop_gained	NM_003235.4:p.Arg2707*/c.8119C>T	gnomAD	2	7.21735e-06	277110	CC (99.9986%);CT (0.0014%)
Hypothyroidism	chr8	133133591	NA	TG	C	T	stop_gained	NM_003235.4:p.Arg2707*/c.8119C>T	AFR	1	4.16112e-05	24032	CC (99.9917%);CT (0.0083%)
Hypothyroidism	chr8	133133591	NA	TG	C	-	-	-	AMR	0	0	34420	CC (100%)
Hypothyroidism	chr8	133133591	NA	TG	C	-	-	-	ASJ	0	0	10146	CC (100%)
Hypothyroidism	chr8	133133591	NA	TG	C	T	stop_gained	NM_003235.4:p.Arg2707*/c.8119C>T	EAS	1	5.30448e-05	18852	CC (99.9894%);CT (0.0106%)
Hypothyroidism	chr8	133133591	NA	TG	C	-	-	-	FIN	0	0	25790	CC (100%)
Hypothyroidism	chr8	133133591	NA	TG	C	-	-	-	NFE	0	0	126622	CC (100%)
Hypothyroidism	chr8	133133591	NA	TG	C	-	-	-	OTH	0	0	6468	CC (100%)
Hypothyroidism	chr8	133133591	NA	TG	C	T	stop_gained	NM_003235.4:p.Arg2707*/c.8119C>T	TOPMed	1	7.96381e-06	125568	CC (99.9984%);CT (0.0016%)
Hypothyroidism	chr14	81143407	rs189261858	TSHR	G	A	missense_variant	NM_000369.2:p.Arg450His/c.1349G>A	ChinaMAP	34	0.00157	21176	GA (0.3211%);GG (99.6789%)
Hypothyroidism	chr14	81143407	rs189261858	TSHR	G	A,T	-	-	gnomAD	60,1	0.000216467396402312,3.60778994003853e-06	277178	multiple_allele
Hypothyroidism	chr14	81143407	rs189261858	TSHR	G	T	missense_variant	NM_000369.2:p.Arg450Leu/c.1349G>T	AFR	1	4.16112e-05	24032	GG (99.9917%);GT (0.0083%)
Hypothyroidism	chr14	81143407	rs189261858	TSHR	G	A	missense_variant	NM_000369.2:p.Arg450His/c.1349G>A	AMR	3	8.71586e-05	34420	GG (99.9826%);GA (0.0174%)
Hypothyroidism	chr14	81143407	rs189261858	TSHR	G	-	-	-	ASJ	0	0	10152	GG (100%)
Hypothyroidism	chr14	81143407	rs189261858	TSHR	G	A	missense_variant	NM_000369.2:p.Arg450His/c.1349G>A	EAS	49	0.00259699	18868	GG (99.4806%);GA (0.5194%)
Hypothyroidism	chr14	81143407	rs189261858	TSHR	G	A	missense_variant	NM_000369.2:p.Arg450His/c.1349G>A	FIN	1	3.87687e-05	25794	GG (99.9922%);GA (0.0078%)
Hypothyroidism	chr14	81143407	rs189261858	TSHR	G	A	missense_variant	NM_000369.2:p.Arg450His/c.1349G>A	NFE	3	2.36836e-05	126670	GG (99.9953%);GA (0.0047%)
Hypothyroidism	chr14	81143407	rs189261858	TSHR	G	-	-	-	OTH	0	0	6462	GG (100%)
Hypothyroidism	chr14	81143407	rs189261858	TSHR	G	A	missense_variant	NM_000369.2:p.Arg450His/c.1349G>A	TOPMed	22	0.000175204	125568	GG (99.9650%);GA (0.0350%)
Hypothyroidism	chr14	81143613	rs756016910	TSHR	C	T	missense_variant	NM_000369.2:p.Arg519Cys/c.1555C>T	ChinaMAP	1	4.36e-05	21176	CC (99.9906%);CT (0.0094%)
Hypothyroidism	chr14	81143613	rs756016910	TSHR	C	T	missense_variant	NM_000369.2:p.Arg519Cys/c.1555C>T	gnomAD	5	1.80543e-05	276942	CC (99.9964%);CT (0.0036%)
Hypothyroidism	chr14	81143613	rs756016910	TSHR	C	T	missense_variant	NM_000369.2:p.Arg519Cys/c.1555C>T	AFR	1	4.1625e-05	24024	CC (99.9917%);CT (0.0083%)
Hypothyroidism	chr14	81143613	rs756016910	TSHR	C	-	-	-	AMR	0	0	34418	CC (100%)
Hypothyroidism	chr14	81143613	rs756016910	TSHR	C	-	-	-	ASJ	0	0	10150	CC (100%)
Hypothyroidism	chr14	81143613	rs756016910	TSHR	C	T	missense_variant	NM_000369.2:p.Arg519Cys/c.1555C>T	EAS	4	0.000212157	18854	CC (99.9576%);CT (0.0424%)
Hypothyroidism	chr14	81143613	rs756016910	TSHR	C	-	-	-	FIN	0	0	25636	CC (100%)
Hypothyroidism	chr14	81143613	rs756016910	TSHR	C	-	-	-	NFE	0	0	126622	CC (100%)
Hypothyroidism	chr14	81143613	rs756016910	TSHR	C	-	-	-	OTH	0	0	6460	CC (100%)
Hypothyroidism	chr14	81143613	rs756016910	TSHR	C	T	missense_variant	NM_000369.2:p.Arg519Cys/c.1555C>T	TOPMed	2	1.59276e-05	125568	CC (99.9968%);CT (0.0032%)
Hypothyroidism	chr15	45099736	rs748194265	DUOX2	AG	A	frameshift_variant	NM_014080.4:p.Leu1114fs/c.3340delC	ChinaMAP	1	4.36e-05	21176	AG/A (0.0094%);AG/AG (99.9906%)
Hypothyroidism	chr15	45099736	rs748194265	DUOX2	AG	A	frameshift_variant	NM_014080.4:p.Leu1114fs/c.3340delC	gnomAD	4	1.62425e-05	246268	AG/AG (99.9968%);AG/A (0.0032%)
Hypothyroidism	chr15	45099736	rs748194265	DUOX2	A	-	-	-	AFR	0	0	15304	AA (100%)
Hypothyroidism	chr15	45099736	rs748194265	DUOX2	A	-	-	-	AMR	0	0	33582	AA (100%)
Hypothyroidism	chr15	45099736	rs748194265	DUOX2	A	-	-	-	ASJ	0	0	9850	AA (100%)
Hypothyroidism	chr15	45099736	rs748194265	DUOX2	AG	A	frameshift_variant	NM_014080.4:p.Leu1114fs/c.3340delC	EAS	4	0.000231911	17248	AG/AG (99.9536%);AG/A (0.0464%)
Hypothyroidism	chr15	45099736	rs748194265	DUOX2	A	-	-	-	FIN	0	0	22300	AA (100%)
Hypothyroidism	chr15	45099736	rs748194265	DUOX2	A	-	-	-	NFE	0	0	111716	AA (100%)
Hypothyroidism	chr15	45099736	rs748194265	DUOX2	A	-	-	-	OTH	0	0	5486	AA (100%)
Hypothyroidism	chr15	45099736	rs748194265	DUOX2	AG	A	frameshift_variant	NM_014080.4:p.Leu1114fs/c.3340delC	TOPMed	1	7.96381e-06	125568	AG/AG (99.9984%);AG/A (0.0016%)
Hypothyroidism	chr15	45099748	rs368488511	DUOX2	C	T	missense_variant	NM_014080.4:p.Arg1110Gln/c.3329G>A	ChinaMAP	68	0.00327	21176	CC (99.3578%);CT (0.6422%)
Hypothyroidism	chr15	45099748	rs368488511	DUOX2	C	T	missense_variant	NM_014080.4:p.Arg1110Gln/c.3329G>A	gnomAD	53	0.000191194	277206	CC (99.9618%);CT (0.0382%)
Hypothyroidism	chr15	45099748	rs368488511	DUOX2	C	-	-	-	AFR	0	0	24018	CC (100%)
Hypothyroidism	chr15	45099748	rs368488511	DUOX2	C	T	missense_variant	NM_014080.4:p.Arg1110Gln/c.3329G>A	AMR	1	2.90529e-05	34420	CC (99.9942%);CT (0.0058%)
Hypothyroidism	chr15	45099748	rs368488511	DUOX2	C	-	-	-	ASJ	0	0	10152	CC (100%)
Hypothyroidism	chr15	45099748	rs368488511	DUOX2	C	T	missense_variant	NM_014080.4:p.Arg1110Gln/c.3329G>A	EAS	49	0.00259671	18870	CC (99.4807%);CT (0.5193%)
Hypothyroidism	chr15	45099748	rs368488511	DUOX2	C	-	-	-	FIN	0	0	25792	CC (100%)
Hypothyroidism	chr15	45099748	rs368488511	DUOX2	C	T	missense_variant	NM_014080.4:p.Arg1110Gln/c.3329G>A	NFE	3	2.36772e-05	126704	CC (99.9953%);CT (0.0047%)
Hypothyroidism	chr15	45099748	rs368488511	DUOX2	C	-	-	-	OTH	0	0	6468	CC (100%)
Hypothyroidism	chr15	45099748	rs368488511	DUOX2	C	G,T	-	-	TOPMed	1,36	7.96381e-06,0.000286697	125568	multiple_allele
Hypothyroidism	chr15	45105775	rs769789467	DUOX2	C	T	stop_gained	NM_014080.4:p.Trp734*/c.2202G>A	ChinaMAP	12	0.0005232	21176	CC (99.8867%);CT (0.1133%)
Hypothyroidism	chr15	45105775	rs769789467	DUOX2	C	T	stop_gained	NM_014080.4:p.Trp734*/c.2202G>A	gnomAD	5	2.03082e-05	246206	CC (99.9959%);CT (0.0041%)
Hypothyroidism	chr15	45105775	rs769789467	DUOX2	C	-	-	-	AFR	0	0	15300	CC (100%)
Hypothyroidism	chr15	45105775	rs769789467	DUOX2	C	-	-	-	AMR	0	0	33580	CC (100%)
Hypothyroidism	chr15	45105775	rs769789467	DUOX2	C	-	-	-	ASJ	0	0	9848	CC (100%)
Hypothyroidism	chr15	45105775	rs769789467	DUOX2	C	T	stop_gained	NM_014080.4:p.Trp734*/c.2202G>A	EAS	5	0.000289889	17248	CC (99.9420%);CT (0.0580%)
Hypothyroidism	chr15	45105775	rs769789467	DUOX2	C	-	-	-	FIN	0	0	22286	CC (100%)
Hypothyroidism	chr15	45105775	rs769789467	DUOX2	C	-	-	-	NFE	0	0	111678	CC (100%)
Hypothyroidism	chr15	45105775	rs769789467	DUOX2	C	-	-	-	OTH	0	0	5484	CC (100%)
Hypothyroidism	chr15	45105775	rs769789467	DUOX2	C	T	stop_gained	NM_014080.4:p.Trp734*/c.2202G>A	TOPMed	5	3.98191e-05	125568	CC (99.9920%);CT (0.0080%)
Hypothyroidism	chr15	45106601	rs769258094	DUOX2	GC	G	frameshift_variant	NM_014080.4:p.Gly624fs/c.1871delG	ChinaMAP	6	0.0003488	21176	GC/GC (99.9433%);GC/G (0.0567%)
Hypothyroidism	chr15	45106601	rs769258094	DUOX2	GC	G	frameshift_variant	NM_014080.4:p.Gly624fs/c.1871delG	gnomAD	8	3.24889e-05	246238	GC/GC (99.9935%);GC/G (0.0065%)
Hypothyroidism	chr15	45106601	rs769258094	DUOX2	G	-	-	-	AFR	0	0	15304	GG (100%)
Hypothyroidism	chr15	45106601	rs769258094	DUOX2	G	-	-	-	AMR	0	0	33582	GG (100%)
Hypothyroidism	chr15	45106601	rs769258094	DUOX2	G	-	-	-	ASJ	0	0	9850	GG (100%)
Hypothyroidism	chr15	45106601	rs769258094	DUOX2	GC	G	frameshift_variant	NM_014080.4:p.Gly624fs/c.1871delG	EAS	8	0.000463822	17248	GC/GC (99.9072%);GC/G (0.0928%)
Hypothyroidism	chr15	45106601	rs769258094	DUOX2	G	-	-	-	FIN	0	0	22300	GG (100%)
Hypothyroidism	chr15	45106601	rs769258094	DUOX2	G	-	-	-	NFE	0	0	111686	GG (100%)
Hypothyroidism	chr15	45106601	rs769258094	DUOX2	G	-	-	-	OTH	0	0	5486	GG (100%)
Hypothyroidism	chr15	45106601	rs769258094	DUOX2	GC	G,AC	-	-	TOPMed	5,1	3.98191e-05,7.96381e-06	125568	multiple_allele
Hypothyroidism	chr15	45107450	rs180671269	DUOX2	T	A	stop_gained	NM_014080.4:p.Lys530*/c.1588A>T	ChinaMAP	164	0.008023	21176	AA (0.0094%);TT (98.4605%);TA (1.5300%)
Hypothyroidism	chr15	45107450	rs180671269	DUOX2	T	A,C	-	-	gnomAD	176,1	0.00063488856984135,3.60732141955312e-06	277214	multiple_allele
Hypothyroidism	chr15	45107450	rs180671269	DUOX2	T	-	-	-	AFR	0	0	24036	TT (100%)
Hypothyroidism	chr15	45107450	rs180671269	DUOX2	T	-	-	-	AMR	0	0	34420	TT (100%)
Hypothyroidism	chr15	45107450	rs180671269	DUOX2	T	-	-	-	ASJ	0	0	10152	TT (100%)
Hypothyroidism	chr15	45107450	rs180671269	DUOX2	T	A	stop_gained	NM_014080.4:p.Lys530*/c.1588A>T	EAS	175	0.00927398	18870	TT (98.1664%);TA (1.8124%);AA (0.0212%)
Hypothyroidism	chr15	45107450	rs180671269	DUOX2	T	-	-	-	FIN	0	0	25788	TT (100%)
Hypothyroidism	chr15	45107450	rs180671269	DUOX2	T	-	-	-	NFE	0	0	126698	TT (100%)
Hypothyroidism	chr15	45107450	rs180671269	DUOX2	T	A,C	-	-	OTH	1,1	0.00015460729746444,0.00015460729746444	6468	multiple_allele
Hypothyroidism	chr15	45107450	rs180671269	DUOX2	T	A	stop_gained	NM_014080.4:p.Lys530*/c.1588A>T	TOPMed	92	0.000732671	125568	TT (99.8535%);TA (0.1465%)
Hypothyroidism	chr15	45108159	rs191759494	DUOX2	C	T	missense_variant	NM_014080.4:p.Gly488Arg/c.1462G>A	ChinaMAP	3	0.0001308	21176	CC (99.9717%);CT (0.0283%)
Hypothyroidism	chr15	45108159	rs191759494	DUOX2	C	T,G	-	-	gnomAD	42,1	0.000151518431134873,3.60758169368745e-06	277194	multiple_allele
Hypothyroidism	chr15	45108159	rs191759494	DUOX2	C	T	missense_variant	NM_014080.4:p.Gly488Arg/c.1462G>A	AFR	13	0.000541126	24024	CC (99.8918%);CT (0.1082%)
Hypothyroidism	chr15	45108159	rs191759494	DUOX2	C	-	-	-	AMR	0	0	34420	CC (100%)
Hypothyroidism	chr15	45108159	rs191759494	DUOX2	C	-	-	-	ASJ	0	0	10150	CC (100%)
Hypothyroidism	chr15	45108159	rs191759494	DUOX2	C	T	missense_variant	NM_014080.4:p.Gly488Arg/c.1462G>A	EAS	24	0.00127199	18868	CC (99.7456%);CT (0.2544%)
Hypothyroidism	chr15	45108159	rs191759494	DUOX2	C	-	-	-	FIN	0	0	25788	CC (100%)
Hypothyroidism	chr15	45108159	rs191759494	DUOX2	C	T	missense_variant	NM_014080.4:p.Gly488Arg/c.1462G>A	NFE	5	3.94639e-05	126698	CC (99.9921%);CT (0.0079%)
Hypothyroidism	chr15	45108159	rs191759494	DUOX2	C	G	missense_variant	NM_014080.4:p.Gly488Arg/c.1462G>C	OTH	1	0.000154703	6464	CC (99.9691%);CG (0.0309%)
Hypothyroidism	chr15	45108159	rs191759494	DUOX2	C	T	missense_variant	NM_014080.4:p.Gly488Arg/c.1462G>A	TOPMed	40	0.000318552	125568	CC (99.9363%);CT (0.0637%)
Hypothyroidism	chr15	45109895	rs119472029	DUOX2	G	A	missense_variant	NM_014080.4:p.Arg376Trp/c.1126C>T	ChinaMAP	2	8.721e-05	21176	GA (0.0189%);GG (99.9811%)
Hypothyroidism	chr15	45109895	rs119472029	DUOX2	G	A	missense_variant	NM_014080.4:p.Arg376Trp/c.1126C>T	gnomAD	22	7.93634e-05	277206	GG (99.9841%);GA (0.0159%)
Hypothyroidism	chr15	45109895	rs119472029	DUOX2	G	A	missense_variant	NM_014080.4:p.Arg376Trp/c.1126C>T	AFR	5	0.000208108	24026	GG (99.9584%);GA (0.0416%)
Hypothyroidism	chr15	45109895	rs119472029	DUOX2	G	A	missense_variant	NM_014080.4:p.Arg376Trp/c.1126C>T	AMR	1	2.90529e-05	34420	GG (99.9942%);GA (0.0058%)
Hypothyroidism	chr15	45109895	rs119472029	DUOX2	G	-	-	-	ASJ	0	0	10152	GG (100%)
Hypothyroidism	chr15	45109895	rs119472029	DUOX2	G	-	-	-	EAS	0	0	18868	GG (100%)
Hypothyroidism	chr15	45109895	rs119472029	DUOX2	G	-	-	-	FIN	0	0	25794	GG (100%)
Hypothyroidism	chr15	45109895	rs119472029	DUOX2	G	A	missense_variant	NM_014080.4:p.Arg376Trp/c.1126C>T	NFE	12	9.47134e-05	126698	GG (99.9811%);GA (0.0189%)
Hypothyroidism	chr15	45109895	rs119472029	DUOX2	G	A	missense_variant	NM_014080.4:p.Arg376Trp/c.1126C>T	OTH	2	0.00030931	6466	GG (99.9381%);GA (0.0619%)
Hypothyroidism	chr15	45109895	rs119472029	DUOX2	G	A,T	-	-	TOPMed	12,1	9.55657e-05,7.96381e-06	125568	multiple_allele
Hypothyroidism	chr15	45110489	rs774468038	DUOX2	C	A	stop_gained	NM_014080.4:p.Glu327*/c.979G>T	ChinaMAP	4	0.0001744	21176	CC (99.9622%);CA (0.0378%)
Hypothyroidism	chr15	45110489	rs774468038	DUOX2	C	A	stop_gained	NM_014080.4:p.Glu327*/c.979G>T	gnomAD	6	2.16446e-05	277206	CC (99.9957%);CA (0.0043%)
Hypothyroidism	chr15	45110489	rs774468038	DUOX2	C	-	-	-	AFR	0	0	24024	CC (100%)
Hypothyroidism	chr15	45110489	rs774468038	DUOX2	C	-	-	-	AMR	0	0	34418	CC (100%)
Hypothyroidism	chr15	45110489	rs774468038	DUOX2	C	-	-	-	ASJ	0	0	10150	CC (100%)
Hypothyroidism	chr15	45110489	rs774468038	DUOX2	C	A	stop_gained	NM_014080.4:p.Glu327*/c.979G>T	EAS	6	0.000317965	18870	CC (99.9364%);CA (0.0636%)
Hypothyroidism	chr15	45110489	rs774468038	DUOX2	C	-	-	-	FIN	0	0	25794	CC (100%)
Hypothyroidism	chr15	45110489	rs774468038	DUOX2	C	-	-	-	NFE	0	0	126702	CC (100%)
Hypothyroidism	chr15	45110489	rs774468038	DUOX2	C	-	-	-	OTH	0	0	6468	CC (100%)
Hypothyroidism	chr15	45110489	rs774468038	DUOX2	C	A	stop_gained	NM_014080.4:p.Glu327*/c.979G>T	TOPMed	3	2.38914e-05	125568	CC (99.9952%);CA (0.0048%)
Hypothyroidism	chr15	45111496	rs567500345	DUOX2	T	TC	frameshift_variant	NM_014080.4:p.Gln202fs/c.602dupG	ChinaMAP	4	0.0001745	21170	T/TC (0.0378%);T/T (99.9622%)
Hypothyroidism	chr15	45111496	rs567500345	DUOX2	TC	AC,TCC,T	-	-	gnomAD	2,111,1	1.41426712677491e-05,0.000784918255360072,7.07133563387453e-06	141416	multiple_allele
Hypothyroidism	chr15	45111496	rs567500345	DUOX2	T	TC	frameshift_variant	NM_014080.4:p.Gln202fs/c.602dupG	AFR	1	0.000152022	6578	T/T (99.9696%);T/TC (0.0304%)
Hypothyroidism	chr15	45111496	rs567500345	DUOX2	T	TC	frameshift_variant	NM_014080.4:p.Gln202fs/c.602dupG	AMR	13	0.000540585	24048	T/T (99.8919%);T/TC (0.1081%)
Hypothyroidism	chr15	45111496	rs567500345	DUOX2	T	-	-	-	ASJ	0	0	7856	TT (100%)
Hypothyroidism	chr15	45111496	rs567500345	DUOX2	TC	T	frameshift_variant	NM_014080.4:p.Gly201fs/c.602delG	EAS	1	9.59325e-05	10424	TC/TC (99.9808%);TC/T (0.0192%)
Hypothyroidism	chr15	45111496	rs567500345	DUOX2	T	TC	frameshift_variant	NM_014080.4:p.Gln202fs/c.602dupG	FIN	2	0.0001514	13210	T/T (99.9697%);T/TC (0.0303%)
Hypothyroidism	chr15	45111496	rs567500345	DUOX2	TC	AC,TCC,T	-	-	NFE	2,77,0	3.79190050053087e-05,0.00145988169270438,0	52744	multiple_allele
Hypothyroidism	chr15	45111496	rs567500345	DUOX2	T	TC	frameshift_variant	NM_014080.4:p.Gln202fs/c.602dupG	OTH	1	0.000270709	3694	T/T (99.9459%);T/TC (0.0541%)
Hypothyroidism	chr15	45111496	rs567500345	DUOX2	T	TC	frameshift_variant	NM_014080.4:p.Gln202fs/c.602dupG	TOPMed	105	0.0008362	125568	T/T (99.8328%);T/TC (0.1672%)
Hypothyroidism	chr15	45116587	rs778410503	DUOXA2	T	TA	frameshift_variant+stop_gained	NM_207581.3:p.Tyr138fs/c.413dupA	ChinaMAP	46	0.00218	21176	T/T (99.5655%);T/TA (0.4345%)
Hypothyroidism	chr15	45116587	rs778410503	DUOXA2	T	C,TA	-	-	gnomAD	17,64	6.13364121806899e-05,0.000230913551739068	277160	multiple_allele
Hypothyroidism	chr15	45116587	rs778410503	DUOXA2	T	-	-	-	AFR	0	0	24014	TT (100%)
Hypothyroidism	chr15	45116587	rs778410503	DUOXA2	T	-	-	-	AMR	0	0	34418	TT (100%)
Hypothyroidism	chr15	45116587	rs778410503	DUOXA2	T	-	-	-	ASJ	0	0	10152	TT (100%)
Hypothyroidism	chr15	45116587	rs778410503	DUOXA2	T	TA	frameshift_variant+stop_gained	NM_207581.3:p.Tyr138fs/c.413dupA	EAS	64	0.00339163	18870	T/T (99.3217%);T/TA (0.6783%)
Hypothyroidism	chr15	45116587	rs778410503	DUOXA2	T	-	-	-	FIN	0	0	25790	TT (100%)
Hypothyroidism	chr15	45116587	rs778410503	DUOXA2	T	C	missense_variant	NM_207581.3:p.Tyr138His/c.412T>C	NFE	1	7.89428e-06	126674	TT (99.9984%);TC (0.0016%)
Hypothyroidism	chr15	45116587	rs778410503	DUOXA2	T	-	-	-	OTH	0	0	6460	TT (100%)
Hypothyroidism	chr15	45116587	rs778410503	DUOXA2	T	TA	frameshift_variant+stop_gained	NM_207581.3:p.Tyr138fs/c.413dupA	TOPMed	12	9.55657e-05	125568	T/T (99.9809%);T/TA (0.0191%)
Hypothyroidism	chr15	45117274	rs4774518	DUOXA2	C	T,G	NAstop_gained	NM_207581.3:p.Tyr246*/c.738C>G	ChinaMAP	1186,76	0.056,0.003314	21176	CC (88.4586%);TT (0.3589%);TG (0.0189%);CT (10.4647%);CG (0.6989%)
Hypothyroidism	chr15	45117274	rs4774518	DUOXA2	C	T,G	-	-	gnomAD	4312,33	0.0162167447667903,0.00012410774056217	265898	multiple_allele
Hypothyroidism	chr15	45117274	rs4774518	DUOXA2	C	T	NA	NA	AFR	233	0.0100988	23072	CC (98.0062%);CT (1.9678%);TT (0.0260%)
Hypothyroidism	chr15	45117274	rs4774518	DUOXA2	C	T	NA	NA	AMR	1262	0.0372162	33910	CC (92.7101%);CT (7.1365%);TT (0.1533%)
Hypothyroidism	chr15	45117274	rs4774518	DUOXA2	C	T	NA	NA	ASJ	26	0.00265957	9776	CC (99.4681%);CT (0.5319%)
Hypothyroidism	chr15	45117274	rs4774518	DUOXA2	C	T,G	-	-	EAS	1018,32	0.0546020167346063,0.00171636987770865	18644	multiple_allele
Hypothyroidism	chr15	45117274	rs4774518	DUOXA2	C	T	NA	NA	FIN	216	0.00927676	23284	CC (98.1618%);CT (1.8210%);TT (0.0172%)
Hypothyroidism	chr15	45117274	rs4774518	DUOXA2	C	T,G	-	-	NFE	1212,1	0.0100044574315289,8.25450283129447e-06	121146	multiple_allele
Hypothyroidism	chr15	45117274	rs4774518	DUOXA2	C	T	NA	NA	OTH	101	0.0161859	6240	CC (96.7949%);CT (3.1731%);TT (0.0321%)
Hypothyroidism	chr15	45117274	rs4774518	DUOXA2	C	T,G	-	-	TOPMed	2005,19	0.0159674,0.000151312	125568	multiple_allele
AFR: African/African American
AMR: Admixed American
ASJ: Ashkenazi Jewish
EAS: East Asian
FIN: Finnish
NFE: Non-Finnish European
OTH: population not assigned in gnomAD
