# Supplementary material for: The ChinaMAP analytics of deep whole genome sequences in 10,588 individuals
Source: Cell Res. 2020 Apr 30;30(9):717–31. doi: 10.1038/s41422-020-0322-9 (PMC7609296; doi:10.1038/s41422-020-0322-9)
Supplement: Supplementary file 16 — Supplementary information, Table S9 [file 41422_2020_322_MOESM16_ESM.xlsx]

## Sheet: S9
Supplementary Table S9. Distribution of pathagenic variants associated with hypothyroidism
Province	Hom	M0	M1	M2	Total
Northwest Han	0 (0.00%)	615 (94.62%)	33 (5.08%)	2 (0.31%)	650
Central Han	1 (0.09%)	1,002 (94.00%)	62 (5.82%)	1 (0.09%)	1066
Lingnan Han	0 (0.00%)	893 (94.10%)	55 (5.80%)	1 (0.11%)	949
South Han	0 (0.00%)	698 (93.19%)	49 (6.54%)	2 (0.27%)	749
North Han	0 (0.00%)	1,075 (94.46%)	62 (5.45%)	1 (0.09%)	1138
East Han	0 (0.00%)	3,340 (94.43%)	195 (5.51%)	2 (0.06%)	3537
Southeast Han	0 (0.00%)	884 (92.66%)	67 (7.02%)	3 (0.31%)	954
Mongolian	0 (0.00%)	215 (94.30%)	13 (5.70%)	0 (0.00%)	228
Manchu	0 (0.00%)	199 (95.67%)	9 (4.33%)	0 (0.00%)	208
Tibetan	0 (0.00%)	201 (97.10%)	6 (2.90%)	0 (0.00%)	207
Hui	0 (0.00%)	214 (96.40%)	8 (3.60%)	0 (0.00%)	222
Zhuang	0 (0.00%)	213 (95.52%)	10 (4.48%)	0 (0.00%)	223
Yi	0 (0.00%)	200 (94.34%)	12 (5.66%)	0 (0.00%)	212
Miao	0 (0.00%)	233 (95.10%)	12 (4.90%)	0 (0.00%)	245
Total	1 (0.01%)	9,982 (94.28%)	593 (5.60%)	12 (0.11%)	10588
M0: Number of individuals with 0 heterozygous mutation in 6 hypothyroidism related genes
M1: Number of individuals with 1 heterozygous mutation in 6 hypothyroidism related genes
M2: Number of individuals with 2 heterozygous mutation in 6 hypothyroidism related genes
