# Supplementary material for: The ChinaMAP analytics of deep whole genome sequences in 10,588 individuals
Source: Cell Res. 2020 Apr 30;30(9):717–31. doi: 10.1038/s41422-020-0322-9 (PMC7609296; doi:10.1038/s41422-020-0322-9)
Supplement: Supplementary file 17 — Supplementary information, Table S10 [file 41422_2020_322_MOESM17_ESM.xlsx]

## Sheet: S10
Supplementary Table S10. The significant single variants associated with fasting and 2-hour postprandial blood glucose
						FBG			2h-PBG
CHROM	POS	REF	ALT	CALLRATE	MAF	STAT	P value	Beta	STAT	P value	Beta	AF	Function	Nearest Gene	Transcript	dbSNP	1000GP3_AF	gnomAD_AF	TOPMed_AF
4	25207197	G	A	1	0.01181	5.627	1.88e-08	0.7751	4.5352	5.817e-06	1.407	0.011806	intergenic_region	PI4K2B	:n.25207197G>A	rs75337182	0.00119808	0.000324929	0.000876019
6	20553647	G	A	1	0.33113	4.7998	1.61e-06	0.1529	6.1234	9.483e-10	0.4372	0.33113	intron_variant	CDKAL1	NM_017774.3:c.286+4942G>A	rs76393458	0.0836661	0.0294194	0.0426781
6	20620906	A	G	0.99981	0.37946	4.8015	1.596e-06	0.1495	6.3003	3.089e-10	0.4393	0.379486	intron_variant	CDKAL1	NM_017774.3:c.287-28387A>G	rs59800273	0.211661	0.183523	0.181105
6	20620924	A	G	1	0.38029	4.8304	1.382e-06	0.1502	6.3477	2.275e-10	0.442	0.380289	intron_variant	CDKAL1	NM_017774.3:c.287-28369A>G	rs61663643	0.20647	0.184074	0.181432
6	20621007	T	C	0.99962	0.46641	-4.4677	7.989e-06	-0.134	-6.3003	3.089e-10	-0.4236	0.533576	intron_variant	CDKAL1	NM_017774.3:c.287-28286T>C	rs2223621	0.675719	0.675757	0.695392
6	20622121	C	G	0.99962	0.39673	5.4742	4.496e-08	0.1691	6.6266	3.602e-11	0.4585	0.39677	intron_variant	CDKAL1	NM_017774.3:c.287-27172C>G	rs9295472	0.223442	0.19219	0.190375
6	20623948	C	G	0.99981	0.39666	5.3531	8.827e-08	0.1654	6.5248	7.119e-11	0.4517	0.396675	intron_variant	CDKAL1	NM_017774.3:c.287-25345C>G	rs9465837	0.216454	0.184004	0.178891
6	20626420	C	T	0.99981	0.39727	5.4219	6.027e-08	0.1675	6.5902	4.601e-11	0.4562	0.397289	intron_variant	CDKAL1	NM_017774.3:c.287-22873C>T	rs13437429	0.22504	0.192758	0.19137
6	20627210	C	G	1	0.39866	5.3069	1.138e-07	0.1637	6.5627	5.532e-11	0.4535	0.398659	intron_variant	CDKAL1	NM_017774.3:c.287-22083C>G	rs4515379	0.225639	0.192482	0.191227
6	20629477	C	T	1	0.39686	5.5177	3.515e-08	0.1706	6.6825	2.468e-11	0.4628	0.396864	intron_variant	CDKAL1	NM_017774.3:c.287-19816C>T	rs9465841	0.222244	0.192626	0.19106
6	20631314	A	T	0.99981	0.39647	5.3034	1.16e-07	0.164	6.5214	7.284e-11	0.4518	0.396487	intron_variant	CDKAL1	NM_017774.3:c.287-17979A>T	rs2328528	0.224241	0.192499	0.190765
6	20631879	C	T	1	0.39668	5.304	1.156e-07	0.164	6.5093	7.894e-11	0.4508	0.396675	intron_variant	CDKAL1	NM_017774.3:c.287-17414C>T	rs9460537	0.224042	0.192524	0.190797
6	20633066	G	T	0.99962	0.44463	-4.5657	5.036e-06	-0.1382	-5.7988	6.871e-09	-0.3935	0.444654	intron_variant	CDKAL1	NM_017774.3:c.287-16227G>T	rs9465845	0.644369	0.707994	0.708055
6	20633676	G	A	0.99991	0.39586	5.3002	1.18e-07	0.1641	6.4687	1.032e-10	0.4486	0.395873	intron_variant	CDKAL1	NM_017774.3:c.287-15617G>A	rs7768642	0.224042	0.192678	0.190701
6	20633896	T	C	1	0.39658	5.268	1.406e-07	0.163	6.435	1.288e-10	0.446	0.396581	intron_variant	CDKAL1	NM_017774.3:c.287-15397T>C	rs56241903	0.224042	0.192546	0.190733
6	20634110	C	T	1	0.39634	5.2832	1.294e-07	0.1635	6.4628	1.073e-10	0.4479	0.396345	intron_variant	CDKAL1	NM_017774.3:c.287-15183C>T	rs9465846	0.224241	0.192644	0.190717
6	20634197	G	T	1	0.39653	5.2735	1.365e-07	0.1631	6.4408	1.24e-10	0.4464	0.396534	intron_variant	CDKAL1	NM_017774.3:c.287-15096G>T	rs9465847	0.224241	0.192726	0.190837
6	20634655	T	C	1	0.43242	-4.5311	5.932e-06	-0.1378	-5.6694	1.47e-08	-0.3866	0.432423	intron_variant	CDKAL1	NM_017774.3:c.287-14638T>C	rs7755830	0.375799	0.39131	0.386548
6	20634795	T	C	1	0.43988	-4.6631	3.152e-06	-0.1411	-5.7476	9.302e-09	-0.3901	0.439885	intron_variant	CDKAL1	NM_017774.3:c.287-14498T>C	rs7756031	0.412939	0.417371	0.411689
6	20635031	C	T	0.99943	0.39633	5.2848	1.284e-07	0.1635	6.4498	1.169e-10	0.4471	0.396392	intron_variant	CDKAL1	NM_017774.3:c.287-14262C>T	rs6940200	0.22504	0.19244	0.190773
6	20637778	C	G	1	0.39748	5.1547	2.587e-07	0.1593	6.4135	1.483e-10	0.4441	0.397478	intron_variant	CDKAL1	NM_017774.3:c.287-11515C>G	rs7751957	0.230431	0.212067	0.210476
6	20638647	C	T	0.99972	0.43108	-4.4048	1.069e-05	-0.1341	-5.6468	1.677e-08	-0.3854	0.431101	intron_variant	CDKAL1	NM_017774.3:c.287-10646C>T	rs7341291	0.375	0.39109	0.385998
6	20639178	C	T	0.99981	0.39481	5.1796	2.265e-07	0.1601	6.4163	1.456e-10	0.4443	0.394834	intron_variant	CDKAL1	NM_017774.3:c.287-10115C>T	rs9465850	0.22484	0.192679	0.190463
6	20641105	C	T	1	0.40022	4.8546	1.223e-06	0.1495	6.1667	7.228e-10	0.4255	0.400217	intron_variant	CDKAL1	NM_017774.3:c.287-8188C>T	rs9348440	0.194489	0.137879	0.140952
6	20642991	C	G	1	0.44064	-4.3358	1.465e-05	-0.1314	-5.5095	3.683e-08	-0.3743	0.44064	intron_variant	CDKAL1	NM_017774.3:c.287-6302C>G	rs4235999	0.390176	0.381972	0.393484
6	20644713	A	G	1	0.44064	-4.3156	1.606e-05	-0.1308	-5.4593	4.887e-08	-0.371	0.44064	intron_variant	CDKAL1	NM_017774.3:c.287-4580A>G	rs4710939	0.410743	0.402293	0.414278
6	20644895	A	G	0.99991	0.40111	4.9789	6.496e-07	0.1534	6.2243	5.02e-10	0.4296	0.401114	intron_variant	CDKAL1	NM_017774.3:c.287-4398A>G	rs72830669	0.190895	0.133922	0.136133
6	20649023	A	T	0.99981	0.40124	4.8956	9.945e-07	0.1508	6.146	8.234e-10	0.424	0.401256	intron_variant	CDKAL1	NM_017774.3:c.287-270A>T	rs6456364	0.194688	0.139339	0.141883
6	20650590	G	A	0.99991	0.40073	4.973	6.695e-07	0.1533	6.1992	5.888e-10	0.428	0.400737	intron_variant	CDKAL1	NM_017774.3:c.371+1213G>A	rs7766844	0.189497	0.13367	0.135441
6	20652486	C	G	0.99972	0.41356	4.844	1.291e-06	0.1483	6.0292	1.703e-09	0.4137	0.413581	intron_variant	CDKAL1	NM_017774.3:c.371+3109C>G	rs9295474	0.346645	0.340739	0.329049
6	20652534	A	G	0.99972	0.40368	4.9859	6.266e-07	0.1533	6.1661	7.257e-10	0.4248	0.403712	intron_variant	CDKAL1	NM_017774.3:c.371+3157A>G	rs9295475	0.303315	0.242881	0.257685
6	20653319	G	C	0.99981	0.40015	5.0408	4.713e-07	0.1554	6.1756	6.834e-10	0.4264	0.40017	intron_variant	CDKAL1	NM_017774.3:c.371+3942G>C	rs2328545	0.195887	0.139309	0.141907
6	20653569	A	G	0.99953	0.40041	4.9937	6.019e-07	0.1538	6.1322	8.977e-10	0.4232	0.400453	intron_variant	CDKAL1	NM_017774.3:c.371+4192A>G	rs2876582	0.201278	0.143557	0.147036
6	20654069	G	C	1	0.40036	5.024	5.144e-07	0.1549	6.175	6.859e-10	0.4264	0.400359	intron_variant	CDKAL1	NM_017774.3:c.371+4692G>C	rs6456366	0.191494	0.133697	0.135584
6	20654666	T	C	0.99962	0.4015	5.049	4.516e-07	0.1554	6.2243	5.021e-10	0.4292	0.401539	intron_variant	CDKAL1	NM_017774.3:c.371+5289T>C	rs9358355	0.325479	0.266124	0.283241
6	20654879	A	G	0.99924	0.40033	4.9822	6.386e-07	0.1535	6.1349	8.827e-10	0.4236	0.400406	intron_variant	CDKAL1	NM_017774.3:c.371+5502A>G	rs9368216	0.196486	0.139424	0.142027
6	20656569	C	G	0.99991	0.40446	5.0498	4.497e-07	0.1551	6.1448	8.293e-10	0.4229	0.404467	intron_variant	CDKAL1	NM_017774.3:c.371+7192C>G	rs4712522	0.405351	0.407339	0.401583
6	20657333	A	G	0.99991	0.41253	4.8704	1.13e-06	0.1492	6.0456	1.539e-09	0.4151	0.412543	intron_variant	CDKAL1	NM_017774.3:c.371+7956A>G	rs4712523	0.419129	0.413	0.4084
6	20657634	A	G	1	0.40503	5.0229	5.172e-07	0.1542	6.1542	7.819e-10	0.4233	0.405034	intron_variant	CDKAL1	NM_017774.3:c.371+8257A>G	rs4712524	0.405351	0.406719	0.401177
6	20657781	A	C	1	0.40617	5.0803	3.832e-07	0.1558	6.2366	4.641e-10	0.4286	0.406167	intron_variant	CDKAL1	NM_017774.3:c.371+8404A>C	rs4710940	0.449081	0.457845	0.459799
6	20659228	G	A	0.99991	0.40573	5.1285	2.972e-07	0.1575	6.2856	3.395e-10	0.4324	0.405742	intron_variant	CDKAL1	NM_017774.3:c.371+9851G>A	rs6906327	0.467252	0.469566	0.472875
6	20659356	T	A	0.99991	0.40408	5.0516	4.455e-07	0.1552	6.1994	5.881e-10	0.4268	0.40409	intron_variant	CDKAL1	NM_017774.3:c.371+9979T>A	rs6456367	0.405152	0.406539	0.401169
6	20659575	T	C	0.99991	0.4046	5.0721	4e-07	0.1558	6.1907	6.213e-10	0.426	0.404609	intron_variant	CDKAL1	NM_017774.3:c.371+10198T>C	rs6456368	0.405351	0.406808	0.401145
6	20660134	T	C	0.99972	0.40572	5.1176	3.15e-07	0.157	6.2764	3.6e-10	0.4315	0.405742	intron_variant	CDKAL1	NM_017774.3:c.371+10757T>C	rs6456369	0.454073	0.46101	0.463789
6	20660459	G	A	1	0.4057	5.1339	2.889e-07	0.1575	6.2767	3.593e-10	0.4316	0.405695	intron_variant	CDKAL1	NM_017774.3:c.371+11082G>A	rs10946396	0.453674	0.45865	0.46382
6	20660462	A	T	1	0.4057	5.1339	2.889e-07	0.1575	6.2767	3.593e-10	0.4316	0.405695	intron_variant	CDKAL1	NM_017774.3:c.371+11085A>T	rs10946397	0.451677	0.458618	0.463804
6	20660500	T	C	1	0.40447	5.0854	3.73e-07	0.1562	6.1984	5.915e-10	0.4266	0.404467	intron_variant	CDKAL1	NM_017774.3:c.371+11123T>C	rs11759505	0.405351	0.406691	0.401145
6	20660803	A	C	0.99981	0.40454	5.0556	4.361e-07	0.1553	6.1793	6.675e-10	0.4252	0.404562	intron_variant	CDKAL1	NM_017774.3:c.371+11426A>C	rs10946398	0.405351	0.4068	0.401209
6	20660912	T	A	0.99972	0.40439	5.0884	3.674e-07	0.1563	6.2116	5.442e-10	0.4276	0.40442	intron_variant	CDKAL1	NM_017774.3:c.371+11535T>A	rs7774594	0.405551	0.406671	0.401129
6	20661019	G	C	0.99924	0.4044	5.0915	3.613e-07	0.1564	6.2102	5.491e-10	0.4274	0.404467	intron_variant	CDKAL1	NM_017774.3:c.371+11642G>C	rs7754840	0.405351	0.406197	0.401066
6	20661298	G	T	0.99962	0.40424	5.1097	3.283e-07	0.157	6.2224	5.08e-10	0.4284	0.404278	intron_variant	CDKAL1	NM_017774.3:c.371+11921G>T	rs9460544	0.405351	0.407273	0.401145
6	20661611	T	C	0.99972	0.39991	5.0284	5.027e-07	0.155	6.1625	7.42e-10	0.4255	0.399934	intron_variant	CDKAL1	NM_017774.3:c.371+12234T>C	rs58723416	0.190895	0.136098	0.135536
6	20661882	A	G	0.99981	0.40563	5.1208	3.096e-07	0.157	6.2742	3.652e-10	0.431	0.405648	intron_variant	CDKAL1	NM_017774.3:c.371+12505A>G	rs6456370	0.459864	0.465546	0.469284
6	20661986	T	C	0.99972	0.4042	5.0985	3.483e-07	0.1566	6.2127	5.404e-10	0.4274	0.404231	intron_variant	CDKAL1	NM_017774.3:c.371+12609T>C	rs35456723	0.329673	0.338298	0.327528
6	20662361	G	A	0.99972	0.4043	5.1106	3.268e-07	0.157	6.2101	5.493e-10	0.4275	0.404326	intron_variant	CDKAL1	NM_017774.3:c.371+12984G>A	rs9368218	0.414537	0.415359	0.41071
6	20662735	C	T	0.99991	0.40427	5.1112	3.257e-07	0.157	6.204	5.709e-10	0.4269	0.404278	intron_variant	CDKAL1	NM_017774.3:c.371+13358C>T	rs4712525	0.405351	0.406868	0.401097
6	20662804	T	A	0.99991	0.40427	5.1113	3.255e-07	0.157	6.214	5.36e-10	0.4275	0.404278	intron_variant	CDKAL1	NM_017774.3:c.371+13427T>A	rs4712526	0.405351	0.406426	0.401105
6	20663869	C	T	1	0.40395	5.1075	3.322e-07	0.1569	6.2382	4.597e-10	0.4293	0.403948	intron_variant	CDKAL1	NM_017774.3:c.371+14492C>T	rs9465860	0.405351	0.40715	0.400914
6	20664850	G	A	0.99953	0.39937	5.1242	3.041e-07	0.1579	6.2553	4.12e-10	0.432	0.399405	intron_variant	CDKAL1	NM_017774.3:c.371+15473G>A	rs742642	0.276358	0.21224	0.220478
6	20665318	G	A	0.99972	0.4042	5.1309	2.934e-07	0.1577	6.2369	4.633e-10	0.4295	0.404231	intron_variant	CDKAL1	NM_017774.3:c.371+15941G>A	rs7748382	0.421526	0.417126	0.412326
6	20665360	G	A	0.99991	0.39945	5.0906	3.631e-07	0.1569	6.2322	4.774e-10	0.4303	0.399462	intron_variant	CDKAL1	NM_017774.3:c.371+15983G>A	rs28665000	0.276358	0.212158	0.220598
6	20665499	T	C	0.99953	0.3997	5.081	3.819e-07	0.1566	6.2207	5.136e-10	0.4295	0.399745	intron_variant	CDKAL1	NM_017774.3:c.371+16122T>C	rs58048170	0.276358	0.211949	0.220582
6	20665791	G	A	0.99981	0.40365	5.1548	2.585e-07	0.1583	6.2527	4.19e-10	0.4303	0.403665	intron_variant	CDKAL1	NM_017774.3:c.371+16414G>A	rs7752780	0.405351	0.406398	0.401066
6	20665824	G	A	0.99943	0.4037	5.1242	3.041e-07	0.1573	6.2228	5.069e-10	0.4281	0.403759	intron_variant	CDKAL1	NM_017774.3:c.371+16447G>A	rs7752906	0.405551	0.407231	0.401113
6	20666013	A	G	0.99981	0.40369	5.1433	2.748e-07	0.158	6.2304	4.831e-10	0.4287	0.403712	intron_variant	CDKAL1	NM_017774.3:c.371+16636A>G	rs2206739	0.405551	0.403821	0.401074
6	20666015	A	G	0.99972	0.40368	5.1451	2.722e-07	0.158	6.231	4.811e-10	0.4288	0.403712	intron_variant	CDKAL1	NM_017774.3:c.371+16638A>G	rs2206738	0.405751	0.403761	0.401074
6	20667151	T	C	1	0.40499	5.1205	3.101e-07	0.1573	6.1675	7.192e-10	0.4245	0.404987	intron_variant	CDKAL1	NM_017774.3:c.371+17774T>C	rs9358356	0.38758	0.393742	0.387846
6	20673649	T	C	0.99991	0.49698	4.6265	3.764e-06	0.1406	5.6819	1.367e-08	0.387	0.503022	intron_variant	CDKAL1	NM_017774.3:c.371+24272T>C	rs7451008	0.297125	0.279466	0.26858
6	20674460	C	T	0.99991	0.38831	5.625	1.902e-08	0.1739	6.4062	1.556e-10	0.4438	0.388317	intron_variant	CDKAL1	NM_017774.3:c.371+25083C>T	rs9368219	0.241414	0.190458	0.199995
6	20675561	C	A	1	0.39115	5.5968	2.238e-08	0.1726	6.4399	1.248e-10	0.445	0.39115	intron_variant	CDKAL1	NM_017774.3:c.371+26184C>A	rs35261542	0.277556	0.27205	0.25845
6	20679079	T	G	1	0.49466	4.6006	4.261e-06	0.1398	5.6315	1.832e-08	0.3836	0.505336	intron_variant	CDKAL1	NM_017774.3:c.371+29702T>G	rs1569699	0.429912	0.41102	0.41501
6	20679478	A	G	1	0.49584	4.4955	7.014e-06	0.1366	5.4958	3.979e-08	0.3743	0.504156	intron_variant	CDKAL1	NM_017774.3:c.371+30101A>G	rs7756992	0.41274	0.382271	0.381881
6	20680447	T	A	1	0.39224	5.6073	2.106e-08	0.1731	6.3945	1.678e-10	0.4423	0.392236	intron_variant	CDKAL1	NM_017774.3:c.371+31070T>A	rs9348441	0.26857	0.267192	0.251298
6	20682391	T	C	0.99991	0.38949	5.7494	9.203e-09	0.1779	6.4682	1.035e-10	0.4485	0.389498	intron_variant	CDKAL1	NM_017774.3:c.371+33014T>C	rs35612982	0.348043	0.283735	0.302705
6	20682933	G	A	0.99972	0.39277	5.6606	1.548e-08	0.1747	6.4806	9.545e-11	0.4482	0.392803	intron_variant	CDKAL1	NM_017774.3:c.371+33556G>A	rs9350271	0.427915	0.41743	0.420051
6	20685255	T	C	1	0.39346	5.6952	1.265e-08	0.1756	6.5743	5.118e-11	0.4543	0.393464	intron_variant	CDKAL1	NM_017774.3:c.371+35878T>C	rs9356744	0.428115	0.417481	0.420752
6	20686342	C	A	0.99943	0.3917	5.5932	2.284e-08	0.1726	6.4629	1.072e-10	0.4469	0.391764	intron_variant	CDKAL1	NM_017774.3:c.371+36965C>A	rs7766070	0.272165	0.268908	0.252732
6	20686647	C	T	1	0.38893	5.6208	1.949e-08	0.1739	6.42	1.421e-10	0.445	0.388931	intron_variant	CDKAL1	NM_017774.3:c.371+37270C>T	rs67131976	0.223043	0.175465	0.182061
6	20686765	C	A	0.99991	0.39138	5.6223	1.932e-08	0.1736	6.4856	9.234e-11	0.4487	0.391386	intron_variant	CDKAL1	NM_017774.3:c.371+37388C>A	rs9368222	0.269169	0.267386	0.25078
6	20693997	C	T	0.99962	0.38941	5.5123	3.625e-08	0.1705	6.3544	2.179e-10	0.4403	0.38945	intron_variant	CDKAL1	NM_017774.3:c.371+44620C>T	rs4710941	0.222843	0.173878	0.181909
6	20694653	C	T	0.99991	0.38916	5.4957	3.981e-08	0.17	6.346	2.301e-10	0.4398	0.389167	intron_variant	CDKAL1	NM_017774.3:c.372-44866C>T	rs2206734	0.253395	0.205389	0.212928
7	127609605	C	T	1	0.10824	4.3032	1.698e-05	0.2105	5.5485	2.95e-08	0.6078	0.108236	downstream_gene_variant	PAX4	NM_006193.2:c.*1459G>A	rs61160304	0.0255591	0.00623143	0.00753377
7	127613496	C	T	1	0.08883	4.87	1.132e-06	0.2588	5.8964	3.83e-09	0.7022	0.088827	missense_variant	PAX4	NM_006193.2:p.Arg192His/c.575G>A	rs2233580	0.0197684	0.00752908	0.00604453
7	127782544	C	T	1	0.10762	4.3155	1.607e-05	0.212	5.6121	2.05e-08	0.6175	0.107622	intron_variant	SND1	NM_014390.3:c.1153-24940C>T	rs56751449	0.023762	0.00632748	0.00745413
7	127920488	G	A	1	0.10748	4.4449	8.883e-06	0.2183	5.4644	4.749e-08	0.6011	0.10748	intron_variant	SND1	NM_014390.3:c.1528-8700G>A	rs72607744	0.0247604	0.00601047	0.00738245
8	117172544	C	T	0.99972	0.42763	-5.9794	2.312e-09	-0.1801	-5.6939	1.275e-08	-0.3856	0.427654	missense_variant	SLC30A8	NM_173851.2:p.Arg325Trp/c.973C>T	rs13266634	0.255192	0.285104	0.242602
8	117172786	G	A	1	0.43172	-5.9272	3.178e-09	-0.1783	-5.6926	1.284e-08	-0.3849	0.431715	3_prime_UTR_variant	SLC30A8	NM_173851.2:c.*105G>A	rs3802177	0.25619	0.266777	0.243565
8	117173494	A	G	0.99991	0.43785	-5.8524	4.989e-09	-0.176	-5.7968	6.952e-09	-0.3919	0.437854	3_prime_UTR_variant	SLC30A8	NM_173851.2:c.*813A>G	rs11558471	0.259984	0.270922	0.249132
8	117179236	C	T	0.99962	0.43065	-5.7951	7.021e-09	-0.1741	-5.5229	3.413e-08	-0.3731	0.430663	intergenic_region	SLC30A8	:n.117179236C>T	rs35859536	0.257388	0.266844	0.244393
8	117191781	C	T	0.99991	0.43577	-5.9532	2.714e-09	-0.1792	-5.8979	3.794e-09	-0.399	0.435776	intergenic_region	SLC30A8	:n.117191781C>T	rs9650069	0.26238	0.2693	0.247571
8	117208031	T	C	0.99972	0.43921	-5.6013	2.18e-08	-0.1684	-5.6401	1.743e-08	-0.3811	0.439224	intergenic_region	SLC30A8	:n.117208031T>C	rs11774700	0.271965	0.275168	0.255702
8	117212959	G	T	0.99953	0.43688	-6.0044	1.983e-09	-0.1806	-5.954	2.7e-09	-0.4026	0.43691	intergenic_region	SLC30A8	:n.117212959G>T	rs4350011	0.329273	0.376579	0.363214
9	22132699	T	C	0.99991	0.44914	-6.6986	2.211e-11	-0.1992	-6.6124	3.964e-11	-0.4421	0.449141	intergenic_region	CDKN2B	:n.22132699T>C	rs10965246	0.186302	0.155724	0.168713
9	22132730	A	G	0.99991	0.45022	-6.45	1.168e-10	-0.1918	-6.4681	1.037e-10	-0.4324	0.450227	intergenic_region	CDKN2B	:n.22132730A>G	rs10965247	0.180711	0.148208	0.160383
9	22132879	T	C	1	0.44975	-6.5812	4.886e-11	-0.1957	-6.5122	7.742e-11	-0.4355	0.449754	intergenic_region	CDKN2B	:n.22132879T>C	rs10965248	0.188498	0.155564	0.169151
9	22133285	G	A	1	0.44673	-6.6434	3.216e-11	-0.1976	-6.6061	4.135e-11	-0.4418	0.446732	intergenic_region	CDKN2B	:n.22133285G>A	rs10965250	0.177117	0.142621	0.155708
9	22134069	G	A	0.99981	0.44743	-6.6855	2.418e-11	-0.1988	-6.4925	8.82e-11	-0.434	0.44744	intergenic_region	CDKN2B	:n.22134069G>A	rs10811660	0.176518	0.142474	0.156361
9	22134095	T	C	1	0.44758	-6.7002	2.187e-11	-0.1992	-6.4947	8.693e-11	-0.4341	0.447582	intergenic_region	CDKN2B	:n.22134095T>C	rs10811661	0.176318	0.142493	0.156385
9	22134254	G	A	0.99991	0.44767	-6.7019	2.163e-11	-0.1992	-6.507	8.011e-11	-0.4349	0.447677	intergenic_region	CDKN2B	:n.22134254G>A	rs10811662	0.190695	0.157198	0.172528
10	12258791	G	A	0.99868	0.39238	5.2551	1.508e-07	0.1618	5.8062	6.574e-09	0.4008	0.60749	intergenic_region	CDC123	:n.12258791G>A	rs7916879	0.444089	0.388194	0.392027
10	12260358	C	T	1	0.43195	5.055	4.377e-07	0.1539	5.5765	2.514e-08	0.3806	0.568049	intergenic_region	CDC123	:n.12260358C>T	rs10906111	0.460863	0.407172	0.411713
10	12260608	T	C	1	0.43035	-5.1643	2.458e-07	-0.1574	-5.6676	1.486e-08	-0.3872	0.430346	intergenic_region	CDC123	:n.12260608T>C	rs10795945	0.538938	0.592039	0.587236
10	12261372	T	C	0.99991	0.43048	-5.1717	2.362e-07	-0.1576	-5.6528	1.62e-08	-0.3861	0.430487	intergenic_region	CDC123	:n.12261372T>C	rs4747971	0.53774	0.592022	0.587156
10	12261814	T	C	0.99991	0.38146	4.9222	8.686e-07	0.1518	5.6103	2.07e-08	0.3881	0.61853	intergenic_region	CDC123	:n.12261814T>C	rs61848342	0.398562	0.355143	0.354979
10	12265895	C	T	1	0.43049	5.2273	1.753e-07	0.1592	5.6083	2.094e-08	0.383	0.569513	intergenic_region	CDC123	:n.12265895C>T	rs11257655	0.301118	0.243979	0.249172
10	92495286	T	C	0.99698	0.32744	-5.4901	4.111e-08	-0.1794	-4.1707	3.061e-05	-0.3047	0.672129	intron_variant	IDE	NM_001322793.1:c.1431-4691A>G	rs11187022	0.451677	0.410161	0.425467
10	92500211	C	T	0.99991	0.32875	-5.4662	4.703e-08	-0.1787	-4.0772	4.591e-05	-0.298	0.671232	intron_variant	IDE	NM_001322793.1:c.1430+4583G>A	rs10786048	0.426917	0.36572	0.381204
10	92518109	C	A	1	0.32957	-5.5444	3.02e-08	-0.1811	-4.1158	3.887e-05	-0.3005	0.670429	intron_variant	IDE	NM_001322793.1:c.662-3067G>T	rs10509645	0.362021	0.287359	0.289254
10	92526663	T	C	0.99991	0.33088	-5.865	4.625e-09	-0.1915	-4.2993	1.729e-05	-0.3138	0.669107	intron_variant	IDE	NM_001322793.1:c.661+5085A>G	rs7073833	0.414137	0.375228	0.3811
10	92551152	C	T	1	0.33146	-5.8442	5.24e-09	-0.1907	-4.3131	1.624e-05	-0.3147	0.66854	intron_variant	IDE	NM_001322793.1:c.99-13602G>A	rs12220493	0.411741	0.3734	0.37817
10	92552058	G	A	1	0.33141	-5.849	5.093e-09	-0.1909	-4.3151	1.609e-05	-0.3149	0.668587	intron_variant	IDE	NM_001322793.1:c.99-14508C>T	rs2421943	0.41254	0.373689	0.378106
10	92562216	C	G	0.99981	0.33029	-5.8512	5.025e-09	-0.1908	-4.4414	9.028e-06	-0.3238	0.669673	intron_variant	IDE	NM_001322793.1:c.98+11706G>C	rs10882083	0.411542	0.372767	0.378002
10	92564652	C	T	0.99254	0.33134	-5.9905	2.16e-09	-0.1946	-4.4215	9.897e-06	-0.3213	0.667454	intron_variant	IDE	NM_001322793.1:c.98+9270G>A	rs11187072	0.410942	0.405202	0.376625
10	92565754	C	T	1	0.33151	-5.8413	5.333e-09	-0.1906	-4.3353	1.469e-05	-0.3163	0.668493	intron_variant	IDE	NM_001322793.1:c.98+8168G>A	rs7076966	0.410942	0.371605	0.37684
10	92580948	C	G	1	0.335	-5.7518	9.074e-09	-0.1871	-4.1529	3.308e-05	-0.3021	0.664998	intergenic_region	IDE	:n.92580948C>G	rs11187078	0.363818	0.292412	0.293331
10	92582906	C	T	0.99972	0.33396	-5.8131	6.311e-09	-0.1894	-4.2526	2.131e-05	-0.3097	0.666037	intergenic_region	IDE	:n.92582906C>T	rs2901597	0.410543	0.372703	0.377015
10	92587812	G	A	0.99953	0.33412	-5.8448	5.221e-09	-0.1904	-4.2938	1.772e-05	-0.3127	0.665801	intergenic_region	KIF11	:n.92587812G>A	rs7921210	0.410144	0.371036	0.377501
10	92588073	G	A	1	0.22799	-5.5582	2.791e-08	-0.2027	-4.7347	2.223e-06	-0.386	0.772006	intergenic_region	KIF11	:n.92588073G>A	rs6583826	0.614018	0.531189	0.546182
10	92588443	G	A	0.99972	0.43396	-5.5792	2.475e-08	-0.1738	-4.2492	2.164e-05	-0.2961	0.566018	intergenic_region	KIF11	:n.92588443G>A	rs7922041	0.292532	0.194764	0.202209
10	92594447	T	G	0.99991	0.32908	-5.7591	8.69e-09	-0.1878	-4.3809	1.193e-05	-0.3193	0.670901	intron_variant	KIF11	NM_004523.3:c.77+995T>G	rs3824735	0.374002	0.303517	0.306089
10	92600915	C	T	0.99991	0.32937	-5.7277	1.046e-08	-0.1867	-4.3394	1.442e-05	-0.3162	0.670618	intron_variant	KIF11	NM_004523.3:c.78-5350C>T	rs11187090	0.366414	0.294769	0.296748
10	92605125	C	T	0.99991	0.32946	-5.7843	7.49e-09	-0.1885	-4.4145	1.022e-05	-0.3217	0.670523	intron_variant	KIF11	NM_004523.3:c.78-1140C>T	rs10882085	0.382388	0.311844	0.315853
10	92609831	G	T	0.99991	0.32946	-5.7423	9.594e-09	-0.1871	-4.3439	1.413e-05	-0.3165	0.670523	intron_variant	KIF11	NM_004523.3:c.698+322G>T	rs11187096	0.382188	0.311261	0.315359
10	92615134	T	C	0.99991	0.32937	-5.7914	7.179e-09	-0.1888	-4.4394	9.111e-06	-0.3236	0.670618	intron_variant	KIF11	NM_004523.3:c.1032+1515T>C	rs11187098	0.382788	0.311759	0.316068
10	92619466	G	A	1	0.32924	-5.6004	2.192e-08	-0.1825	-4.255	2.108e-05	-0.3101	0.670759	intron_variant	KIF11	NM_004523.3:c.1129-1919G>A	rs10882092	0.373802	0.302877	0.305484
10	92631940	G	A	1	0.32924	-5.7074	1.178e-08	-0.186	-4.3395	1.441e-05	-0.3163	0.670759	intron_variant	KIF11	NM_004523.3:c.1495-546G>A	rs11187107	0.367013	0.296227	0.296779
10	92634645	T	G	0.99991	0.32908	-5.6696	1.469e-08	-0.1848	-4.3028	1.701e-05	-0.3136	0.670901	intron_variant	KIF11	NM_004523.3:c.1875+850T>G	rs10882095	0.382788	0.312096	0.316203
10	92636831	C	T	0.99991	0.33102	-5.6514	1.632e-08	-0.1838	-4.3293	1.509e-05	-0.3149	0.668965	intron_variant	KIF11	NM_004523.3:c.1876-353C>T	rs1972360	0.382588	0.312006	0.315502
10	92641629	G	T	0.99981	0.33044	-5.6679	1.483e-08	-0.1844	-4.3721	1.242e-05	-0.3181	0.669532	intron_variant	KIF11	NM_004523.3:c.2267+1729G>T	rs10882096	0.382588	0.311622	0.315558
10	92646480	A	T	1	0.33014	-5.6799	1.383e-08	-0.1851	-4.3143	1.616e-05	-0.3144	0.669862	intron_variant	KIF11	NM_004523.3:c.2547+838A>T	rs11187114	0.382987	0.312027	0.315988
10	92652401	A	C	1	0.33094	-5.5689	2.626e-08	-0.1814	-4.286	1.836e-05	-0.3122	0.669059	intron_variant	KIF11	NM_004523.3:c.3040-1264A>C	rs11187117	0.366414	0.295558	0.29709
10	92655321	A	C	1	0.32967	-5.6629	1.527e-08	-0.1846	-4.3792	1.202e-05	-0.3192	0.670334	3_prime_UTR_variant	KIF11	NM_004523.3:c.*1525A>C	rs1044153	0.367212	0.295319	0.296644
10	92664665	G	A	0.99981	0.33072	-5.6853	1.34e-08	-0.1851	-4.367	1.272e-05	-0.3179	0.669248	intergenic_region	KIF11	:n.92664665G>A	rs35978445	0.388379	0.330749	0.325648
10	92707153	G	A	0.99991	0.24299	-5.6729	1.441e-08	-0.2021	-6.0265	1.731e-09	-0.4804	0.757036	intergenic_region	HHEX	:n.92707153G>A	rs11187140	0.413538	0.302881	0.307284
10	92707530	C	T	0.99991	0.23656	-5.9445	2.86e-09	-0.2142	-6.1766	6.791e-10	-0.4979	0.763411	intergenic_region	HHEX	:n.92707530C>T	rs34744311	0.511781	0.388264	0.40351
10	92709177	G	A	0.99991	0.23491	-5.8201	6.05e-09	-0.21	-6.0075	1.947e-09	-0.4849	0.765064	intergenic_region	HHEX	:n.92709177G>A	rs11187143	0.451478	0.333769	0.342755
10	92710223	T	C	1	0.23451	-5.717	1.114e-08	-0.2064	-5.8597	4.775e-09	-0.4733	0.765489	intergenic_region	HHEX	:n.92710223T>C	rs11187144	0.513179	0.390536	0.406481
10	92711838	C	T	0.99962	0.23498	-5.8023	6.729e-09	-0.2093	-5.9698	2.452e-09	-0.4819	0.764923	intergenic_region	HHEX	:n.92711838C>T	rs4933736	0.451478	0.334197	0.344347
10	92713872	G	A	1	0.23484	-5.7953	7.014e-09	-0.2093	-5.9521	2.731e-09	-0.4809	0.765159	intergenic_region	HHEX	:n.92713872G>A	rs7087591	0.513179	0.400532	0.406377
10	92714340	G	A	0.99991	0.20667	-5.6185	1.975e-08	-0.211	-5.923	3.259e-09	-0.4981	0.793351	intergenic_region	HHEX	:n.92714340G>A	rs10786053	0.431709	0.313314	0.324151
10	92715354	G	A	0.99953	0.20627	-5.625	1.902e-08	-0.2114	-5.9326	3.074e-09	-0.4991	0.793587	intergenic_region	HHEX	:n.92715354G>A	rs2901609	0.515375	0.405875	0.408631
10	92717782	G	A	0.99991	0.21503	-5.6	2.196e-08	-0.2073	-6.1756	6.835e-10	-0.5119	0.784945	intergenic_region	HHEX	:n.92717782G>A	rs1832886	0.432508	0.318497	0.327353
10	92718113	C	T	0.99991	0.21498	-5.6182	1.979e-08	-0.208	-6.1954	6.029e-10	-0.5136	0.78504	intergenic_region	HHEX	:n.92718113C>T	rs7898054	0.432508	0.318355	0.327376
10	92719350	A	G	0.99991	0.16067	-4.9042	9.521e-07	-0.2027	-5.7262	1.055e-08	-0.5305	0.839299	intergenic_region	HHEX	:n.92719350A>G	rs1112718	0.563299	0.434591	0.457027
10	92720577	C	T	0.99991	0.21536	-5.5899	2.328e-08	-0.2068	-6.1643	7.336e-10	-0.5106	0.784615	intergenic_region	HHEX	:n.92720577C>T	rs10882106	0.43151	0.318023	0.326978
10	92722160	G	A	1	0.21505	-5.6142	2.024e-08	-0.2078	-6.1863	6.389e-10	-0.5127	0.784945	intergenic_region	HHEX	:n.92722160G>A	rs7923837	0.428914	0.323827	0.324199
10	92722319	C	T	1	0.21505	-5.6142	2.024e-08	-0.2078	-6.1863	6.389e-10	-0.5127	0.784945	intergenic_region	HHEX	:n.92722319C>T	rs7923866	0.431909	0.317949	0.327082
10	92726006	G	A	0.99981	0.2151	-5.5816	2.442e-08	-0.2067	-6.0826	1.224e-09	-0.5044	0.784898	intergenic_region	HHEX	:n.92726006G>A	rs11187149	0.437899	0.318117	0.327137
11	2828300	A	C	0.99622	0.35248	-5.5045	3.788e-08	-0.1708	-5.5732	2.562e-08	-0.3894	0.352991	intron_variant	KCNQ1	NM_000218.2:c.1795-19467A>C	rs2283228	0.159545	0.102515	0.118494
11	2835964	A	C	0.99972	0.33401	5.8247	5.888e-09	0.1829	5.8841	4.125e-09	0.4157	0.334057	intron_variant	KCNQ1	NM_000218.2:c.1795-11803A>C	rs2237895	0.322883	0.358752	0.337228
11	2836003	G	A	0.99736	0.34309	-7.2567	4.244e-13	-0.2257	-7.5973	3.278e-14	-0.5318	0.343502	intron_variant	KCNQ1	NM_000218.2:c.1795-11764G>A	rs60808706	0.184105	0.126048	0.133824
11	2837316	C	T	0.99934	0.33981	-7.6269	2.611e-14	-0.2376	-8.2092	2.486e-16	-0.5755	0.339913	intron_variant	KCNQ1	NM_000218.2:c.1795-10451C>T	rs2237897	0.142173	0.0825151	0.0914723
12	31352796	T	G	0.99991	0.31024	-6.2505	4.248e-10	-0.2	-5.232	1.709e-07	-0.3768	0.689743	intergenic_region	SINHCAF	:n.31352796T>G	rs6487986	0.690895	0.699592	0.700075
12	31355085	G	C	0.99981	0.31594	6.0486	1.51e-09	0.1927	4.7119	2.485e-06	0.3378	0.315971	intergenic_region	DENND5B	:n.31355085G>C	rs6487987	0.290535	0.270643	0.266111
12	31355202	A	G	0.99981	0.3157	6.0403	1.59e-09	0.1926	4.7555	2.006e-06	0.3411	0.315735	intergenic_region	DENND5B	:n.31355202A>G	rs7959964	0.291134	0.271917	0.266987
12	31358220	A	G	1	0.32173	6.1881	6.315e-10	0.1966	4.9277	8.446e-07	0.3523	0.321732	intergenic_region	DENND5B	:n.31358220A>G	rs11051405	0.285343	0.252958	0.253934
12	31361262	C	T	0.99962	0.33187	5.6906	1.299e-08	0.1802	4.2774	1.908e-05	0.3048	0.331932	intergenic_region	DENND5B	:n.31361262C>T	rs2090773	0.324681	0.292515	0.292025
