# Supplementary material for: The ChinaMAP analytics of deep whole genome sequences in 10,588 individuals
Source: Cell Res. 2020 Apr 30;30(9):717–31. doi: 10.1038/s41422-020-0322-9 (PMC7609296; doi:10.1038/s41422-020-0322-9)
Supplement: Supplementary file 18 — Supplementary information, Table S11 [file 41422_2020_322_MOESM18_ESM.xlsx]

## Sheet: S11
Supplementary Table S11. The significant single variants associated with BMI
CHROM	POS	REF	ALT	CALLRATE	MAF	STAT	P value	Beta	AF	Function	Nearest Gene	Transcript	dbSNP	1000GP3_AF	gnomAD_AF	TOPMed_AF
1	92687424	A	C	0.99821	0.05019	-5.5403	3.092e-08	-0.4911	0.949896	intron_variant	EVI5	NM_001308248.1:c.1229+6378T>G	rs4000726	0.95028	0.914138	0.918052
1	173232447	G	A	0.97176	0.01298	10.2574	1.428e-24	1.741	0.026728	intergenic_region	TNFSF4	:n.173232447G>A	NA	NA	0.000328515	NA
2	184282612	G	A	0.94975	0.03605	9.6751	4.748e-22	1.033	0.05936	intergenic_region	ZNF804A	:n.184282612G>A	NA	NA	0.000588813	3.18552e-05
2	184282613	C	T	0.9506	0.03636	9.7808	1.696e-22	1.041	0.059265	intergenic_region	ZNF804A	:n.184282613C>T	NA	NA	0.000588967	NA
2	184282626	A	G	0.95561	0.03514	11.1992	5.981e-29	1.208	0.055351	intergenic_region	ZNF804A	:n.184282626A>G	NA	NA	0.000986388	NA
3	84262560	T	G	0.96713	0.02271	10.4618	1.722e-25	1.382	0.038393	intergenic_region	CADM2	:n.84262560T>G	rs369036035	NA	0.000163441	1.59276e-05
3	84263455	C	A	0.97988	0.01282	8.2658	1.554e-16	1.395	0.02262	intergenic_region	CADM2	:n.84263455C>A	rs372115169	NA	0.000293121	5.57467e-05
5	28723857	G	A	0.98187	0.01972	10.0834	8.379e-24	1.409	0.028428	intergenic_region	CDH9	:n.28723857G>A	rs111534748	0.0115815	0.0114781	0.0110777
5	132122725	T	C	0.98593	0.01035	8.5106	1.964e-17	1.586	0.017236	intergenic_region	CSF2	:n.132122725T>C	NA	NA	0.000130149	NA
6	59475537	C	T	0.92633	0.01968	10.4319	2.353e-25	1.457	0.045213	intergenic_region	PRIM2	:n.59475537C>T	NA	NA	NA	0.496711
7	62445838	C	T	0.97214	0.03546	9.6632	5.327e-22	1.01	0.044489	intergenic_region	ZNF727	:n.62445838C>T	NA	NA	NA	0.495031
7	145235076	C	A	1	0.0375	-6.4432	1.221e-10	-0.6389	0.962505	intergenic_region	TPK1	:n.145235076C>A	rs11761202	0.874401	0.857722	0.844913
8	90392426	T	C	0.97922	0.01562	9.053	1.636e-19	1.41	0.025689	intergenic_region	TMEM64	:n.90392426T>C	rs202105360	NA	6.54793e-05	NA
10	39556257	C	T	0.99915	0.05582	-6.4663	1.049e-10	-0.6263	0.944135	intergenic_region	ZNF37A	:n.39556257C>T	NA	NA	NA	0.502317
11	5181851	C	A	0.96317	0.13478	-7.5439	4.936e-14	-0.4177	0.851861	intergenic_region	OR52Z1	:n.5181851C>A	rs11036137	0.699681	0.714272	0.702607
11	5181852	C	T	0.96184	0.13428	-7.4495	1.01e-13	-0.4129	0.851813	intergenic_region	OR52Z1	:n.5181852C>T	rs11036138	0.699681	0.714141	0.702512
12	86587494	T	C	0.99887	0.0521	-5.7157	1.122e-08	-0.4973	0.947913	intron_variant	MGAT4C	NM_013244.3:c.-228-152229A>G	rs10745426	0.869609	0.846502	0.846028
19	27863467	T	C	0.99367	0.05418	-7.3169	2.722e-13	-0.6554	0.946118	intergenic_region	UQCRFS1	:n.27863467T>C	rs4805690	0.945088	0.962243	0.951938
