# Supplementary material for: The ChinaMAP analytics of deep whole genome sequences in 10,588 individuals
Source: Cell Res. 2020 Apr 30;30(9):717–31. doi: 10.1038/s41422-020-0322-9 (PMC7609296; doi:10.1038/s41422-020-0322-9)
Supplement: Supplementary file 19 — Supplementary information, Table S12 [file 41422_2020_322_MOESM19_ESM.xlsx]

## Sheet: S12
Supplementary Table S12 . The significant genes associated with BMI, fasting and 2-hour postprandial blood glucose
	Gene	Number of variant	P value
BMI	ZNF821	4	4.08e-13
	TBX21	2	3.5014e-10
	LZTS3	2	1.4181e-09
	AJM1	1	8.8525e-09
	RAF1	4	1.5269e-08
	PLCB3	2	4.385e-08
	FBXW12	4	6.4647e-08
	TAOK3	7	2.4069e-07
	TMCO3	3	2.9499e-07
	RASGRP1	4	4.4873e-07
	KCNN1	1	7.0603e-07
	PRAMEF10	2	1.3947e-06
	CHMP6	6	2.2468e-06
	CD151	10	2.2706e-06
FBG	PAX6	6	3.3936e-15
	ARHGEF1	7	7.774e-15
	ORM1	5	2.5166e-14
	ST3GAL4	3	5.365e-14
	DTX3	1	8.4559e-14
	CBX5	1	1.4311e-12
	CALB2	6	6.247e-12
	EIF2S1	2	1.0295e-11
	ERMP1	9	1.1372e-11
	ATG10	3	1.6856e-11
	FAM181B	2	3.1516e-11
	HLF	3	5.4908e-11
	OSBPL3	1	6.2781e-11
	FAM168B	3	9.4749e-11
	MAVS	2	1.1197e-10
	BCR	5	2.7772e-10
	EYA4	15	3.6733e-10
	GPN2	4	6.6515e-10
	MRPL52	5	9.5548e-10
	MCMBP	2	1.0624e-09
	ANXA7	5	2.0131e-09
	EEF1AKMT1	4	2.2394e-09
	RHPN2	3	3.4323e-09
	CCK	1	6.0697e-09
	RPL6	2	6.3116e-09
	PRRC1	1	8.9692e-09
	HMG20A	7	9.9627e-09
	CCDC43	5	1.7404e-08
	ITGB3BP	1	6.2031e-08
	HEXD	20	6.4782e-08
	BET1	2	8.9663e-08
	TRIM32	10	1.049e-07
	SUFU	3	1.0842e-07
	NLRC5	7	1.2623e-07
	VPS37B	3	1.358e-07
	COL14A1	26	1.4159e-07
	SLC44A1	5	1.6236e-07
	RHOBTB2	7	1.6403e-07
	SARM1	6	1.8793e-07
	CADPS2	14	2.2926e-07
	PMPCA	2	2.3352e-07
	SELP	13	2.7609e-07
	NUP35	4	2.7752e-07
	ZNF808	13	3.3937e-07
	KCTD18	13	4.0791e-07
	PI4K2A	6	4.2453e-07
	CENPC	3	4.3385e-07
	SOWAHB	3	5.9925e-07
	TAF11	3	6.8912e-07
	MGST3	7	7.2119e-07
	PPIG	3	7.4122e-07
	NPLOC4	2	7.7479e-07
	CCDC73	5	8.1012e-07
	PRMT2	2	9.2333e-07
	SOX4	6	9.4616e-07
	ZFAND2B	4	9.7062e-07
	ANGPTL4	11	1.2562e-06
	MED22	2	1.2691e-06
	PRRT4	6	1.611e-06
	FAM210A	2	1.6237e-06
	PTPN11	5	1.6252e-06
	MAFG	1	1.7112e-06
	PCBD1	5	1.7917e-06
	UTP11	9	1.9407e-06
	DMXL1	12	2.0877e-06
	CCDC122	6	2.1319e-06
	SCN3B	2	2.4185e-06
2h-PBG	MAFA	5	1.3445e-11
	ZDHHC16	5	2.2221e-09
	EIF2S1	2	2.1645e-07
	ARHGEF1	7	3.5104e-07
	CADM3	3	3.9149e-07
	MTMR9	13	4.4533e-07
	PRRC1	1	9.4774e-07
	STXBP5	11	1.4303e-06
	HSD11B1L	6	1.7183e-06
	GINS3	2	2.1116e-06
	BET1	2	2.2178e-06
