# Supplementary material for: The ChinaMAP analytics of deep whole genome sequences in 10,588 individuals
Source: Cell Res. 2020 Apr 30;30(9):717–31. doi: 10.1038/s41422-020-0322-9 (PMC7609296; doi:10.1038/s41422-020-0322-9)
Supplement: Supplementary file 20 — Supplementary information, Table S13 [file 41422_2020_322_MOESM20_ESM.xlsx]

## Sheet: S13
Supplementary Table S13. Analysis of important SNPs related to alcohol and caffeine metabolism
	CHROM	POS	rs ID	Gene	REF	ALT	Function	Transcript	Population	AC	AF	AN	Genotype infomation
Alcohol Metabolism	chr4	99307860	rs2066702	ADH1B	G	A	missense_variant	NM_000668.5:p.Arg370Cys/c.1108C>T	AFR	4574	0.190965	23952	GG (65.4726%);GA (30.8617%);AA (3.6657%)
									AMR	304	0.00883618	34404	GG (98.2560%);GA (1.7207%);AA (0.0233%)
									ASJ	84	0.00827423	10152	GG (98.3452%);GA (1.6548%)
									ChinaMAP	6	0.000283	21176	GA (0.0567%);GG (99.9433%)
									gnomAD	5260	0.018983	277090	GG (96.5232%);GA (3.1571%);AA (0.3198%)
									EAS	2	0.000106	18868	GG (99.9788%);GA (0.0212%)
									FIN	4	0.000155099	25790	GG (99.9690%);GA (0.0310%)
									NFE	191	0.00150774	126680	GG (99.6985%);GA (0.3015%)
									OTH	56	0.00866337	6464	GG (98.2673%);GA (1.7327%)
									TOPMed	7569	0.0602781	125568	GG (90.1806%);GA (9.8194%)
	chr4	99318162	rs1229984	ADH1B	T	C	missense_variant	NM_000668.5:p.His48Arg/c.143A>G	AFR	23743	0.98855	24018	TC (2.2899%);CC (97.7101%)
									AMR	32485	0.943892	34416	TT (0.3661%);TC (10.4893%);CC (89.1446%)
									ASJ	7419	0.73108	10148	TT (7.8636%);TC (38.0568%);CC (54.0796%)
									ChinaMAP	6609	0.312099	21176	TC (41.7359%);CC (10.3419%);TT (47.9222%)
									gnomAD	251204	0.906435	277134	TT (4.2470%);TC (10.2189%);CC (85.5341%)
									EAS	4915	0.260604	18860	TT (54.6023%);TC (38.6744%);CC (6.7232%)
									FIN	25674	0.995348	25794	TC (0.9304%);CC (99.0696%)
									NFE	121928	0.96264	126660	TT (0.2321%);TC (7.0077%);CC (92.7601%)
									OTH	5814	0.9	6460	TT (1.6409%);TC (16.7183%);CC (81.6409%)
	chr4	99318162	rs1229984	ADH1B	T	C,G	-	-	TOPMed	114864;1159	0.914755,0.00923006	125568	multiple allele
	chr12	111803962	rs671	ALDH2	G	A	missense_variant	NM_000690.3:p.Glu504Lys/c.1510G>A	AFR	5	0.000214943	23262	GG (99.9570%);GA (0.0430%)
									AMR	13	0.000390297	33308	GG (99.9219%);GA (0.0781%)
									ChinaMAP	4581	0.21633	21176	AA (4.4957%);GA (34.2747%);GG (61.2297%)
									gnomAD	4751	0.017655	269102	GG (96.9209%);GA (2.6273%);AA (0.4519%)
									EAS	4688	0.256511	18276	GG (55.3513%);GA (37.9952%);AA (6.6535%)
									FIN	2	7.8765e-05	25392	GG (99.9842%);GA (0.0158%)
									NFE	3	2.44387e-05	122756	GG (99.9951%);GA (0.0049%)
									OTH	31	0.00493473	6282	GG (99.0131%);GA (0.9869%)
									TOPMed	1960	0.0156091	125568	GG (97.6300%);GA (2.3700%)
	chr12	111803962	rs671	ALDH2	G	-	-	-	ASJ	0	0	9992	GG (100%)
Caffeine Metabolism	chr15	74749576	rs762551	CYP1A2	C	A	intron_variant	NM_000761.4:c.-9-154C>A	AFR	5220	0.601382	8680	CC (15.8065%);CA (48.1106%);AA (36.0829%)
									AMR	601	0.717184	838	CC (9.0692%);CA (38.4248%);AA (52.5060%)
									ASJ	211	0.708054	298	CC (10.7383%);CA (36.9128%);AA (52.3490%)
									ChinaMAP	13216	0.624103	21176	AA (39.3937%);CC (14.5731%);CA (46.0332%)
									gnomAD	20559	0.666245	30858	CC (11.1025%);CA (44.5460%);AA (44.3515%)
									EAS	1052	0.65099	1616	CC (12.1287%);CA (45.5446%);AA (42.3267%)
									FIN	2377	0.681089	3490	CC (9.5129%);CA (44.7564%);AA (45.7307%)
									NFE	10438	0.697914	14956	CC (8.8125%);CA (42.7922%);AA (48.3953%)
									OTH	660	0.673469	980	CC (10.2041%);CA (44.8980%);AA (44.8980%)
									TOPMed	84317	0.671485	125568	CC (56.7740%);CA (43.2260%)
