# Supplementary material for: The ChinaMAP analytics of deep whole genome sequences in 10,588 individuals
Source: Cell Res. 2020 Apr 30;30(9):717–31. doi: 10.1038/s41422-020-0322-9 (PMC7609296; doi:10.1038/s41422-020-0322-9)
Supplement: Supplementary file 21 — Supplementary information, Table S14 [file 41422_2020_322_MOESM21_ESM.xlsx]

## Sheet: S14
Supplementary Table 14. Distribution of clopidogrel metabolism based on CYP2C19 genotypes in the ChinaMAP
Province	CYP2C19 Poor Metabolizer	CYP2C19 Intermediate Metabolizer	CYP2C19 Normal Metabolizer	CYP2C19 Rapid Metabolizer	CYP2C19 Ultrarapid Metabolizer	Total
Northwest Han	20 (3.08%)	75 (11.54%)	258 (39.69%)	0 (0.00%)	297 (45.69%)	650
Central Han	12 (1.13%)	138 (12.95%)	444 (41.65%)	0 (0.00%)	472 (44.28%)	1066
Lingnan Han	12 (1.26%)	106 (11.17%)	389 (40.99%)	0 (0.00%)	442 (46.58%)	949
South Han	6 (0.80%)	85 (11.35%)	315 (42.06%)	0 (0.00%)	343 (45.79%)	749
North Han	15 (1.32%)	156 (13.71%)	454 (39.89%)	0 (0.00%)	513 (45.08%)	1138
East Han	28 (0.79%)	525 (14.84%)	1,334 (37.72%)	0 (0.00%)	1,650 (46.65%)	3537
Southeast Han	9 (0.94%)	121 (12.68%)	367 (38.47%)	0 (0.00%)	457 (47.90%)	954
Mongolian	6 (2.63%)	20 (8.77%)	96 (42.11%)	0 (0.00%)	106 (46.49%)	228
Manchu	3 (1.44%)	23 (11.06%)	91 (43.75%)	0 (0.00%)	91 (43.75%)	208
Tibetan	3 (1.45%)	19 (9.18%)	96 (46.38%)	0 (0.00%)	89 (43.00%)	207
Hui	4 (1.80%)	28 (12.61%)	85 (38.29%)	0 (0.00%)	105 (47.30%)	222
Zhuang	1 (0.45%)	36 (16.14%)	85 (38.12%)	0 (0.00%)	101 (45.29%)	223
Yi	3 (1.42%)	27 (12.74%)	76 (35.85%)	0 (0.00%)	106 (50.00%)	212
Miao	1 (0.41%)	24 (9.80%)	118 (48.16%)	1 (0.41%)	101 (41.22%)	245
Total	123 (1.16%)	1,383 (13.06%)	4,208 (39.74%)	1 (0.01%)	4,873 (46.02%)	10588
