# Supplementary material for: The ChinaMAP analytics of deep whole genome sequences in 10,588 individuals
Source: Cell Res. 2020 Apr 30;30(9):717–31. doi: 10.1038/s41422-020-0322-9 (PMC7609296; doi:10.1038/s41422-020-0322-9)
Supplement: Supplementary file 22 — Supplementary information, Table S15 [file 41422_2020_322_MOESM22_ESM.xlsx]

## Sheet: S15
Supplementary Table S15. Distribution of simvastatin metabolism based on SLCO1B1 genotypes in the ChinaMAP
Province	Decreased	Normal	Total
Northwest Han	124 (19.08%)	526 (80.92%)	650
Central Han	231 (21.67%)	835 (78.33%)	1066
Lingnan Han	222 (23.39%)	727 (76.61%)	949
South Han	148 (19.76%)	601 (80.24%)	749
North Han	236 (20.74%)	902 (79.26%)	1138
East Han	806 (22.79%)	2,731 (77.21%)	3537
Southeast Han	206 (21.59%)	748 (78.41%)	954
Mongolian	55 (24.12%)	173 (75.88%)	228
Manchu	43 (20.67%)	165 (79.33%)	208
Tibetan	26 (12.56%)	181 (87.44%)	207
Hui	54 (24.32%)	168 (75.68%)	222
Zhuang	36 (16.14%)	187 (83.86%)	223
Yi	35 (16.51%)	177 (83.49%)	212
Miao	23 (9.39%)	222 (90.61%)	245
Total	2,245 (21.20%)	8,343 (78.80%)	10588
